# Supplementary material for: KANSL2 and MBNL3 are regulators of pancreatic ductal adenocarcinoma invasion
Source: Sci Rep. 2020 Jan 30;10:1485. doi: 10.1038/s41598-020-58448-y (PMC6992758; doi:10.1038/s41598-020-58448-y)
Supplement: Supplementary file 2 — Supplementary Data Set. [file 41598_2020_58448_MOESM2_ESM.xlsx]

## Sheet: Rep1
Gene_ID	num	neg|score	neg|p-value	neg|fdr	neg|rank	neg|goodsgrna	neg|lfc	pos|score	pos|p-value	pos|fdr	pos|rank	pos|goodsgrna	pos|lfc
PGR	4	0.99991	0.99992	0.999923	19115	0	6.4329	9.1686e-05	0.00035714	0.595297	10	4	6.4329
PTMS	4	0.99622	0.99626	0.999748	19048	0	7.2163	9.6039e-05	0.00037216	0.595297	11	4	7.2163
TPX2	4	0.99989	0.99991	0.999923	19114	0	4.9513	0.00010794	0.00040635	0.597487	13	4	4.9513
MATN4	4	0.99988	0.9999	0.999923	19113	0	5.2924	0.00011533	0.00043794	0.597949	14	4	5.2924
HOMEZ	4	0.9998	0.99983	0.999923	19111	0	6.7276	0.00019926	0.0007539	0.660891	20	4	6.7276
RPL27	4	0.9998	0.99983	0.999923	19112	0	4.1327	0.00019926	0.0007539	0.660891	21	4	4.1327
ACOT4	4	0.99973	0.99977	0.999923	19110	0	2.1644	0.00026778	0.00099657	0.668017	27	4	2.1644
POLA1	4	0.99973	0.99977	0.999923	19109	0	5.143	0.00026844	0.00099787	0.668017	28	4	5.143
ZNF230	4	0.99556	0.99561	0.999748	19030	0	4.8567	0.00028578	0.0010574	0.668017	29	4	4.8567
SGSM3	4	0.99971	0.99975	0.999923	19108	0	2.2028	0.00029247	0.0010859	0.668017	30	4	2.2028
SPDYE2B	4	0.99969	0.99973	0.999923	19107	0	4.7425	0.00030982	0.0011439	0.668017	31	4	4.7425
GOLGA8N	4	0.99963	0.99967	0.999923	19106	0	4.7415	0.00036837	0.0013511	0.737907	35	4	4.7415
OR11H2	4	0.9996	0.99964	0.999923	19105	0	4.459	0.00040388	0.0014817	0.752357	37	4	4.459
LRRFIP2	4	0.99928	0.99933	0.999904	19104	0	4.1124	0.0007186	0.0026554	0.822049	56	4	4.1124
MRPL21	4	0.99928	0.99933	0.999904	19103	0	1.6581	0.0007209	0.0026621	0.822049	57	4	1.6581
RBM18	4	0.99926	0.9993	0.999904	19102	0	3.843	0.00074373	0.0027367	0.822049	59	4	3.843
MAD1L1	4	0.99332	0.9934	0.999748	18989	0	6.6399	0.0007537	0.0027688	0.822049	60	4	6.6399
NTF3	4	0.99902	0.99905	0.999782	19101	0	6.1351	0.00098222	0.0036043	0.822049	74	4	6.1351
DEFB114	4	0.999	0.99903	0.999782	19100	0	3.9544	0.0009974	0.0036535	0.822049	75	4	3.9544
SEC11A	4	0.99896	0.999	0.999782	19099	0	1.4024	0.0010416	0.0038213	0.822049	78	4	1.4024
NEDD8	4	0.99894	0.99899	0.999782	19098	0	3.9704	0.0010562	0.0038783	0.822049	79	4	3.9704
PDS5A	4	0.99838	0.99843	0.999782	19086	0	6.245	0.0010698	0.0039239	0.822049	80	4	6.245
ISCA2	4	0.99362	0.9937	0.999748	18995	0	6.0206	0.001093	0.0040166	0.822049	83	4	6.0206
PHLDA1	4	0.99887	0.9989	0.999782	19097	0	2.1121	0.0011246	0.0041233	0.822049	86	4	2.1121
AADACL2	4	0.98047	0.98064	0.999495	18750	0	6.1788	0.0011707	0.004301	0.822049	89	4	6.1788
ZMYM2	4	0.99882	0.99886	0.999782	19096	0	5.1955	0.0011773	0.0043238	0.822049	91	4	5.1955
ENAH	4	0.99878	0.99882	0.999782	19095	0	3.2716	0.0012167	0.0044812	0.822049	95	4	3.2716
SEC24B	4	0.99674	0.99681	0.999782	19054	0	6.5965	0.0012257	0.0045113	0.822049	96	4	6.5965
TMED9	4	0.99876	0.99879	0.999782	19094	0	3.9026	0.0012411	0.0045651	0.822049	98	4	3.9026
C14orf166	4	0.99875	0.99879	0.999782	19093	0	4.2153	0.0012491	0.0045946	0.822049	99	4	4.2153
SEC14L2	4	0.99874	0.99878	0.999782	19092	0	3.5405	0.0012632	0.0046418	0.822049	101	4	3.5405
TOMM40	4	0.98889	0.98904	0.999495	18911	0	5.8834	0.0012738	0.0046739	0.822049	103	4	5.8834
TEX261	4	0.9847	0.98485	0.999495	18824	0	6.2782	0.0013537	0.0049432	0.822049	108	4	6.2782
NUTM1	4	0.99854	0.99856	0.999782	19091	0	1.3349	0.0014597	0.0053141	0.822049	115	4	1.3349
UBASH3A	4	0.99854	0.99856	0.999782	19090	0	1.4864	0.0014636	0.0053286	0.822049	117	4	1.4864
PRAMEF8	4	0.9985	0.99853	0.999782	19089	0	2.3089	0.0015	0.0054524	0.822049	119	4	2.3089
BTBD6	4	0.9985	0.99853	0.999782	19088	0	1.307	0.0015012	0.005456	0.822049	120	4	1.307
EPB41	4	0.98975	0.98988	0.999495	18929	0	4.6035	0.0015388	0.0055835	0.822049	125	4	4.6035
LAPTM4A	4	0.99842	0.99846	0.999782	19087	0	2.2915	0.0015801	0.0057223	0.822049	128	4	2.2915
MYH15	4	0.99832	0.99837	0.999782	19085	0	1.4331	0.0016794	0.0060672	0.822049	136	4	1.4331
CCDC74A	4	0.98053	0.98071	0.999495	18752	0	4.534	0.0016996	0.0061387	0.822049	140	4	4.534
POTEJ	4	0.99119	0.9913	0.999577	18956	0	6.1015	0.0017006	0.0061429	0.822049	141	4	6.1015
MAD2L1BP	4	0.99826	0.99832	0.999782	19084	0	1.5854	0.0017375	0.0062731	0.822049	144	4	1.5854
FOXC2	4	0.99825	0.9983	0.999782	19083	0	4.2772	0.00175	0.0063195	0.822049	145	4	4.2772
BIRC2	4	0.98548	0.98565	0.999495	18837	0	4.4366	0.0018041	0.0065065	0.822049	147	4	4.4366
SPIN2A	4	0.99819	0.99824	0.999782	19082	0	1.6134	0.0018149	0.0065489	0.822049	148	4	1.6134
KCTD9	4	0.99816	0.99821	0.999782	19081	0	1.1561	0.0018389	0.0066241	0.822049	152	4	1.1561
GBX1	4	0.9981	0.99814	0.999782	19080	0	1.1328	0.0018991	0.0068307	0.822049	156	4	1.1328
KLKB1	4	0.98804	0.9882	0.999495	18890	0	1.4461	0.0019086	0.0068618	0.822049	157	4	1.4461
F2R	4	0.99805	0.99809	0.999782	19079	0	3.1041	0.0019501	0.0070053	0.822049	160	4	3.1041
HSPA5	4	0.99805	0.99809	0.999782	19078	0	4.6634	0.0019545	0.0070187	0.822049	161	4	4.6634
FAM9A	4	0.99183	0.99193	0.999735	18965	0	4.598	0.0019624	0.0070472	0.822049	163	4	4.598
TAX1BP1	4	0.99802	0.99806	0.999782	19077	0	1.215	0.0019794	0.0071032	0.822049	164	4	1.215
FNDC5	4	0.99315	0.99324	0.999748	18987	0	5.4998	0.0020002	0.0071747	0.822049	165	4	5.4998
NUDT19	4	0.99787	0.99791	0.999782	19076	0	4.386	0.0021257	0.0076206	0.829375	174	4	4.386
CCL19	4	0.99787	0.9979	0.999782	19075	0	4.2031	0.0021345	0.0076455	0.829375	175	4	4.2031
C2orf71	4	0.9865	0.98664	0.999495	18858	0	4.1873	0.0021988	0.0078752	0.830451	180	4	4.1873
COL6A6	4	0.99778	0.99782	0.999782	19074	0	3.7601	0.0022173	0.0079583	0.830451	181	4	3.7601
LAT	4	0.98412	0.9843	0.999495	18814	0	4.7295	0.0022845	0.0081909	0.830451	187	4	4.7295
HYAL2	4	0.99764	0.99768	0.999782	19073	0	3.3919	0.0023551	0.0084395	0.830451	193	4	3.3919
UGT1A8	4	0.99758	0.99761	0.999782	19072	0	1.6475	0.0024161	0.0086571	0.830451	198	4	1.6475
MAFA	4	0.98141	0.98157	0.999495	18764	0	5.4277	0.002459	0.0088099	0.830451	200	4	5.4277
NHLH1	4	0.99753	0.99757	0.999782	19071	0	1.0529	0.002469	0.0088425	0.830451	201	4	1.0529
HM13	4	0.97852	0.97864	0.999267	18720	0	1.4613	0.0025094	0.0089767	0.830451	204	4	1.4613
FAM171A1	4	0.99747	0.99751	0.999782	19070	0	1.2141	0.0025263	0.0090269	0.830451	205	4	1.2141
C1orf101	4	0.99747	0.99751	0.999782	19069	0	0.93945	0.0025275	0.0090311	0.830451	206	4	0.93945
LCE3D	4	0.99745	0.9975	0.999782	19068	0	2.843	0.0025458	0.0090875	0.830451	207	4	2.843
TRAPPC2	4	0.99745	0.99749	0.999782	19067	0	4.4728	0.00255	0.0090989	0.830451	208	4	4.4728
ABCA4	4	0.9959	0.99594	0.999748	19038	0	5.6315	0.0025958	0.0092538	0.830451	212	4	5.6315
ERLIN1	4	0.99731	0.99736	0.999782	19066	0	1.3641	0.0026868	0.0095459	0.835571	218	4	1.3641
CCAR2	4	0.99729	0.99733	0.999782	19065	0	4.1743	0.0027116	0.0096412	0.835571	219	4	4.1743
HNRNPA2B1	4	0.99725	0.9973	0.999782	19064	0	2.3685	0.0027485	0.0097417	0.835571	222	4	2.3685
FAM64A	4	0.98073	0.98088	0.999495	18755	0	0.88334	0.0028227	0.010004	0.835571	227	4	0.88334
KIZ	4	0.99715	0.9972	0.999782	19063	0	2.3126	0.0028536	0.010108	0.835571	229	4	2.3126
THBD	4	0.99595	0.99599	0.999748	19040	0	4.6947	0.0028719	0.010168	0.835571	230	4	4.6947
NDUFB5	4	0.99712	0.99718	0.999782	19062	0	1.5402	0.0028763	0.010185	0.835571	233	4	1.5402
MED9	4	0.99708	0.99714	0.999782	19061	0	1.1558	0.002924	0.010338	0.837876	234	4	1.1558
TCF21	4	0.99703	0.99709	0.999782	19060	0	1.6377	0.002974	0.010512	0.837876	237	4	1.6377
TRAF4	4	0.99694	0.99701	0.999782	19059	0	1.265	0.0030558	0.010775	0.837876	243	4	1.265
FAM20A	4	0.99685	0.99691	0.999782	19058	0	3.8852	0.0031549	0.011131	0.837876	248	4	3.8852
ZNF160	4	0.99682	0.99689	0.999782	19057	0	1.0934	0.003178	0.011218	0.837876	250	4	1.0934
CALCB	4	0.9968	0.99686	0.999782	19056	0	0.69706	0.0032033	0.011314	0.837876	254	4	0.69706
YWHAE	4	0.99678	0.99684	0.999782	19055	0	4.506	0.0032167	0.011363	0.837876	255	4	4.506
SUCLG1	4	0.99674	0.99681	0.999782	19053	0	2.8963	0.0032565	0.011497	0.837876	258	4	2.8963
SSX1	4	0.99647	0.99652	0.999782	19052	0	1.2452	0.0035346	0.012418	0.857528	276	4	1.2452
C17orf70	4	0.99644	0.99649	0.999782	19051	0	1.3739	0.0035643	0.012513	0.857528	277	4	1.3739
PITHD1	4	0.98861	0.98877	0.999495	18904	0	4.4038	0.0036261	0.012716	0.857528	279	4	4.4038
SMARCD1	4	0.9963	0.99635	0.999748	19050	0	0.73775	0.0036966	0.012952	0.857528	282	4	0.73775
HDGFRP2	4	0.9963	0.99634	0.999748	19049	0	3.1728	0.0037021	0.012972	0.857528	284	4	3.1728
LOC401052	4	0.9962	0.99624	0.999748	19047	0	0.88713	0.0037988	0.013292	0.857528	293	4	0.88713
KRTAP7-1	4	0.99618	0.99621	0.999748	19046	0	1.2231	0.0038237	0.013374	0.857528	294	4	1.2231
NCAPD3	4	0.99615	0.99618	0.999748	19045	0	1.1789	0.0038503	0.01346	0.857528	296	4	1.1789
ARFGAP1	4	0.99612	0.99616	0.999748	19044	0	3.7892	0.0038771	0.013547	0.857528	297	4	3.7892
BMS1	4	0.99611	0.99615	0.999748	19043	0	1.3952	0.0038893	0.013591	0.857528	298	4	1.3952
PLEKHH2	4	0.99606	0.99609	0.999748	19042	0	3.688	0.0039426	0.013765	0.857528	304	4	3.688
ITGAL	4	0.99601	0.99605	0.999748	19041	0	4.1039	0.0039897	0.013936	0.857528	305	4	4.1039
MB21D1	4	0.99595	0.99599	0.999748	19039	0	1.0405	0.0040515	0.014144	0.857528	310	4	1.0405
KCNIP1	4	0.99589	0.99593	0.999748	19037	0	3.1502	0.0041098	0.014331	0.857528	315	4	3.1502
ZFR2	4	0.99583	0.99586	0.999748	19036	0	3.6622	0.0041722	0.01454	0.857528	321	4	3.6622
CPNE5	4	0.99577	0.99581	0.999748	19035	0	2.9906	0.0042309	0.014741	0.857528	326	4	2.9906
EYA4	4	0.99574	0.99578	0.999748	19034	0	1.2159	0.0042644	0.014858	0.857528	328	4	1.2159
RASSF5	4	0.99573	0.99577	0.999748	19033	0	1.7135	0.0042675	0.014871	0.857528	329	4	1.7135
MRGPRF	4	0.99563	0.99567	0.999748	19032	0	3.2705	0.0043733	0.01521	0.857528	334	4	3.2705
MAGED4	4	0.98676	0.98691	0.999495	18864	0	4.5333	0.0043857	0.015253	0.857528	338	4	4.5333
CPSF3L	4	0.99013	0.99024	0.999495	18935	0	4.8662	0.0043857	0.015253	0.857528	339	4	4.8662
TTN	4	0.9956	0.99564	0.999748	19031	0	1.1861	0.004405	0.015315	0.858497	341	4	1.1861
SERPINB11	4	0.99553	0.99559	0.999748	19029	0	3.1371	0.0044693	0.015536	0.85854	344	4	3.1371
SLC12A9	4	0.99549	0.99554	0.999748	19028	0	1.0169	0.004511	0.015689	0.85854	348	4	1.0169
SLC35B2	4	0.99545	0.99549	0.999748	19027	0	1.1007	0.004554	0.01583	0.85854	351	4	1.1007
UNC119	4	0.99544	0.99548	0.999748	19026	0	3.7501	0.0045604	0.015856	0.85854	352	4	3.7501
ZNF133	4	0.9954	0.99544	0.999748	19025	0	1.1152	0.0045987	0.015997	0.85854	353	4	1.1152
CLEC11A	4	0.99528	0.99532	0.999748	19024	0	1.0759	0.0047214	0.016435	0.865682	361	4	1.0759
DOK4	4	0.99517	0.99521	0.999748	19023	0	1.4255	0.0048326	0.016797	0.871327	368	4	1.4255
CEP57	4	0.99516	0.9952	0.999748	19022	0	1.692	0.0048393	0.01682	0.871327	369	4	1.692
RPL23A	4	0.99495	0.995	0.999748	19021	0	3.4789	0.0050501	0.017501	0.886632	375	4	3.4789
C2orf40	4	0.99495	0.995	0.999748	19020	0	0.95206	0.0050511	0.017507	0.886632	376	4	0.95206
PCF11	4	0.99492	0.99497	0.999748	19019	0	3.7838	0.0050799	0.017606	0.886632	379	4	3.7838
ZNF682	4	0.9949	0.99495	0.999748	19018	0	1.0348	0.0050998	0.017672	0.886632	381	4	1.0348
DNAH2	4	0.99486	0.99491	0.999748	19017	0	1.9304	0.0051409	0.017809	0.888659	382	4	1.9304
OVCH1	4	0.99485	0.9949	0.999748	19016	0	1.1455	0.005153	0.017853	0.888659	384	4	1.1455
C19orf66	4	0.99266	0.99276	0.999748	18976	0	4.1101	0.0051654	0.017899	0.888659	385	4	4.1101
MAGOHB	4	0.99482	0.99488	0.999748	19015	0	3.2887	0.0051802	0.017948	0.888793	386	4	3.2887
UBQLN3	4	0.98959	0.98973	0.999495	18925	0	1.9037	0.0052225	0.018078	0.890617	388	4	1.9037
ZNF467	4	0.99469	0.99475	0.999748	19014	0	0.93521	0.0053076	0.018376	0.894052	390	4	0.93521
IMPG2	4	0.99212	0.99222	0.999748	18970	0	3.9744	0.0053973	0.018669	0.896148	397	4	3.9744
MROH6	4	0.99459	0.99466	0.999748	19013	0	1.3653	0.0054092	0.018709	0.896148	398	4	1.3653
MRPL12	4	0.99446	0.99453	0.999748	19012	0	1.8694	0.005543	0.019127	0.896148	406	4	1.8694
LILRB2	4	0.99445	0.99452	0.999748	19011	0	0.86156	0.0055483	0.019144	0.896148	407	4	0.86156
AUH	4	0.99444	0.9945	0.999748	19010	0	0.80046	0.0055648	0.019209	0.896148	408	4	0.80046
MRPL35	4	0.98547	0.98564	0.999495	18836	0	3.5811	0.0056008	0.019329	0.896687	412	4	3.5811
APLNR	4	0.98867	0.98883	0.999495	18907	0	4.1193	0.0057253	0.019753	0.898001	418	4	4.1193
ROPN1B	4	0.99424	0.99432	0.999748	19009	0	0.93974	0.0057609	0.019863	0.898001	419	4	0.93974
CLLU1OS	4	0.99419	0.99426	0.999748	19008	0	1.1633	0.0058136	0.020027	0.898001	421	4	1.1633
ASB7	4	0.99412	0.9942	0.999748	19007	0	0.79306	0.0058755	0.020249	0.898799	430	4	0.79306
TMEM179B	4	0.99412	0.99419	0.999748	19006	0	2.1101	0.0058833	0.020277	0.898799	431	4	2.1101
C7orf55	4	0.99408	0.99416	0.999748	19005	0	1.4477	0.0059161	0.020392	0.898799	433	4	1.4477
APEH	4	0.99405	0.99411	0.999748	19004	0	0.93361	0.0059525	0.020501	0.898799	436	4	0.93361
PRDM9	4	0.99401	0.99408	0.999748	19003	0	0.95956	0.0059885	0.020611	0.901316	437	4	0.95956
SOX8	4	0.99395	0.99401	0.999748	19002	0	1.0085	0.0060529	0.020834	0.903022	441	4	1.0085
PPP3R1	4	0.99387	0.99393	0.999748	19001	0	0.75804	0.0061259	0.021076	0.904258	443	4	0.75804
VGLL2	4	0.99373	0.99379	0.999748	19000	0	0.94515	0.0062728	0.021536	0.904258	454	4	0.94515
FAM129B	4	0.99372	0.99379	0.999748	18999	0	1.533	0.0062786	0.021552	0.904258	455	4	1.533
CLPSL2	4	0.99372	0.99378	0.999748	18998	0	1.7992	0.0062844	0.021572	0.904258	456	4	1.7992
GOT1L1	4	0.99367	0.99373	0.999748	18997	0	1.0823	0.0063324	0.021728	0.904862	459	4	1.0823
ALDH3A1	4	0.99365	0.99371	0.999748	18996	0	1.2124	0.0063501	0.021793	0.905585	460	4	1.2124
ZNF831	4	0.99351	0.99359	0.999748	18994	0	1.4848	0.0064901	0.022244	0.910019	463	4	1.4848
IRS2	4	0.9935	0.99358	0.999748	18993	0	1.2367	0.0064985	0.022273	0.910019	464	4	1.2367
ZNF229	4	0.98243	0.9826	0.999495	18784	0	2.1355	0.0065002	0.022279	0.910019	465	4	2.1355
URB2	4	0.99346	0.99353	0.999748	18992	0	4.1265	0.0065399	0.022423	0.910019	471	4	4.1265
EDNRA	4	0.99336	0.99345	0.999748	18991	0	0.94515	0.0066361	0.022728	0.912003	473	4	0.94515
CYP2D6	4	0.99332	0.99341	0.999748	18990	0	3.6408	0.0066764	0.022858	0.912003	476	4	3.6408
CSTF1	4	0.9933	0.99338	0.999748	18988	0	3.9457	0.0067033	0.022949	0.912003	479	4	3.9457
WDR37	4	0.99058	0.9907	0.999495	18944	0	4.496	0.0068086	0.023287	0.912003	487	4	4.496
NHEJ1	4	0.99312	0.99321	0.999748	18986	0	0.81103	0.0068766	0.023514	0.912003	490	4	0.81103
GRIN1	4	0.99301	0.99312	0.999748	18985	0	1.0745	0.0069853	0.02386	0.912003	499	4	1.0745
ZNF662	4	0.98356	0.98376	0.999495	18802	0	2.4136	0.0070263	0.023999	0.912003	503	4	2.4136
DKK4	4	0.99295	0.99306	0.999748	18984	0	1.0926	0.0070456	0.024052	0.912197	504	4	1.0926
SP3	4	0.99293	0.99303	0.999748	18983	0	1.0473	0.0070749	0.024163	0.913863	505	4	1.0473
BCCIP	4	0.98852	0.98867	0.999495	18900	0	3.2261	0.0070976	0.024252	0.913863	506	4	3.2261
ROBO4	4	0.99281	0.99291	0.999748	18982	0	0.97234	0.0071892	0.024539	0.913863	510	4	0.97234
RBM42	4	0.9928	0.99289	0.999748	18981	0	3.3973	0.0072034	0.024586	0.913863	513	4	3.3973
YIF1B	4	0.99279	0.99289	0.999748	18980	0	1.0414	0.007206	0.024593	0.913863	514	4	1.0414
SPHKAP	4	0.99278	0.99288	0.999748	18979	0	1.0044	0.0072241	0.024649	0.913863	515	4	1.0044
MLIP	4	0.99274	0.99284	0.999748	18978	0	1.2042	0.0072553	0.024754	0.913863	516	4	1.2042
SREBF2	4	0.99274	0.99284	0.999748	18977	0	1.0601	0.0072579	0.024765	0.913863	518	4	1.0601
GTF2I	4	0.98195	0.98214	0.999495	18774	0	5.2215	0.0074374	0.025366	0.920637	525	4	5.2215
POU2F2	4	0.99244	0.99253	0.999748	18975	0	1.464	0.0075618	0.025772	0.920637	529	4	1.464
THAP9	4	0.9924	0.9925	0.999748	18974	0	3.4693	0.0075981	0.025894	0.920637	534	4	3.4693
TMA7	4	0.99235	0.99245	0.999748	18973	0	0.89726	0.0076467	0.026043	0.920637	536	4	0.89726
MRPL23	4	0.98711	0.98725	0.999495	18870	0	3.9974	0.007692	0.026188	0.920637	539	4	3.9974
LAS1L	4	0.99221	0.99232	0.999748	18972	0	1.6264	0.0077884	0.026494	0.920637	543	4	1.6264
CMTM2	4	0.9922	0.9923	0.999748	18971	0	3.1542	0.0078021	0.026538	0.920637	545	4	3.1542
MSR1	4	0.99201	0.99212	0.999748	18969	0	1.3443	0.0079948	0.027143	0.920637	552	4	1.3443
BZRAP1	4	0.99196	0.99206	0.999748	18968	0	1.1805	0.0080439	0.027287	0.920637	553	4	1.1805
NAGK	4	0.98969	0.98982	0.999495	18928	0	3.7615	0.0080498	0.027302	0.920637	554	4	3.7615
PSMC6	4	0.99193	0.99204	0.999748	18967	0	2.894	0.0080692	0.027361	0.920637	558	4	2.894
EFHC1	4	0.99184	0.99194	0.999735	18966	0	2.3476	0.0081584	0.027652	0.920637	561	4	2.3476
SPR	4	0.99181	0.99191	0.999735	18964	0	1.6439	0.0081854	0.02774	0.920637	562	4	1.6439
TBCB	4	0.98774	0.9879	0.999495	18884	0	4.0614	0.0082246	0.027879	0.920637	566	4	4.0614
FGD1	4	0.99172	0.99183	0.999735	18963	0	1.0245	0.0082841	0.028067	0.920637	572	4	1.0245
2017-09-05	4	0.9916	0.99173	0.999727	18962	0	0.97783	0.0083996	0.028446	0.920637	575	4	0.97783
ID2	4	0.99152	0.99166	0.999713	18961	0	0.94198	0.0084754	0.028685	0.920637	578	4	0.94198
NR2C1	4	0.9829	0.98309	0.999495	18792	0	1.9115	0.0085028	0.028786	0.920637	581	4	1.9115
HSH2D	4	0.98046	0.98063	0.999495	18749	0	3.9649	0.008508	0.028806	0.920637	584	4	3.9649
LRRTM3	4	0.98566	0.98583	0.999495	18841	0	3.8072	0.0086046	0.029104	0.920637	587	4	3.8072
BIN2	4	0.99136	0.99149	0.999592	18960	0	0.94058	0.0086447	0.029231	0.920637	591	4	0.94058
KLRK1	4	0.98293	0.98311	0.999495	18793	0	2.2302	0.0086973	0.0294	0.920637	595	4	2.2302
KLHL31	4	0.99129	0.99142	0.999577	18959	0	1.9687	0.0087057	0.029428	0.920637	596	4	1.9687
PNISR	4	0.99129	0.99141	0.999577	18958	0	0.86108	0.0087147	0.029459	0.920637	597	4	0.86108
DNLZ	4	0.99127	0.99139	0.999577	18957	0	3.5876	0.0087341	0.029527	0.920637	598	4	3.5876
PWWP2B	4	0.99113	0.99124	0.999577	18955	0	1.0075	0.0088664	0.029955	0.920637	602	4	1.0075
CDH15	4	0.99111	0.99122	0.999577	18954	0	3.0007	0.0088891	0.030028	0.920637	603	4	3.0007
DOCK9	4	0.99107	0.99118	0.999577	18953	0	0.80302	0.0089278	0.030148	0.920637	605	4	0.80302
CAMK1	4	0.99104	0.99115	0.999577	18952	0	1.3523	0.008962	0.030253	0.920637	606	4	1.3523
HIST1H4L	4	0.99103	0.99115	0.999577	18951	0	1.0961	0.0089651	0.030262	0.920637	607	4	1.0961
ADIG	4	0.99101	0.99113	0.999577	18950	0	1.3629	0.0089865	0.03033	0.920637	608	4	1.3629
DAG1	4	0.99076	0.99089	0.99957	18949	0	0.77904	0.009238	0.031164	0.920637	623	4	0.77904
CDC42EP5	4	0.99065	0.99076	0.999495	18948	0	0.93222	0.0093539	0.031526	0.920637	631	4	0.93222
CKMT2	4	0.99064	0.99076	0.999495	18947	0	1.4449	0.0093634	0.031563	0.920637	632	4	1.4449
SVEP1	4	0.99062	0.99074	0.999495	18946	0	0.72327	0.0093807	0.03162	0.920637	633	4	0.72327
MS4A6E	4	0.99061	0.99073	0.999495	18945	0	0.66843	0.0093902	0.031651	0.920637	634	4	0.66843
CEP70	4	0.99058	0.9907	0.999495	18943	0	1.1474	0.0094218	0.031754	0.920637	636	4	1.1474
DNAJC18	4	0.9905	0.99062	0.999495	18942	0	0.9402	0.0095043	0.032005	0.920637	641	4	0.9402
ZGRF1	4	0.99049	0.99061	0.999495	18941	0	1.5044	0.0095123	0.032035	0.920637	642	4	1.5044
SUGT1	4	0.99048	0.99059	0.999495	18940	0	3.2652	0.0095219	0.032072	0.920637	643	4	3.2652
EXOC3	4	0.99035	0.99046	0.999495	18939	0	1.1128	0.0096501	0.032467	0.920637	653	4	1.1128
SIX4	4	0.99026	0.99036	0.999495	18938	0	0.93179	0.0097439	0.032763	0.920637	654	4	0.93179
SMCO3	4	0.99023	0.99033	0.999495	18937	0	1.2018	0.0097748	0.032854	0.920637	656	4	1.2018
EPM2A	4	0.99015	0.99027	0.999495	18936	0	1.3284	0.0098482	0.033075	0.920637	661	4	1.3284
FAM83F	4	0.9812	0.98136	0.999495	18760	0	2.0323	0.0098547	0.033094	0.920637	662	4	2.0323
INHA	4	0.9901	0.99021	0.999495	18934	0	0.7747	0.0098957	0.033229	0.920637	666	4	0.7747
SLC36A3	4	0.99007	0.99018	0.999495	18933	0	1.5119	0.009927	0.033311	0.920637	670	4	1.5119
CAMK1G	4	0.99004	0.99014	0.999495	18932	0	1.3942	0.0099616	0.033432	0.920637	672	4	1.3942
EVPLL	4	0.98988	0.98999	0.999495	18931	0	1.5507	0.010118	0.033907	0.920637	679	4	1.5507
GMEB1	4	0.98979	0.98991	0.999495	18930	0	0.95442	0.010213	0.034195	0.920637	685	4	0.95442
FAM178B	4	0.98965	0.98978	0.999495	18927	0	1.0772	0.010353	0.034615	0.920637	695	4	1.0772
NTMT1	4	0.98962	0.98975	0.999495	18926	0	0.92934	0.010375	0.03469	0.920637	696	4	0.92934
TSGA13	4	0.98956	0.98971	0.999495	18924	0	1.1806	0.010435	0.034886	0.920637	698	4	1.1806
PRPSAP2	4	0.9895	0.98963	0.999495	18923	0	0.98423	0.010504	0.035103	0.920637	703	4	0.98423
TRIM55	4	0.98942	0.98956	0.999495	18922	0	1.2693	0.010579	0.035339	0.920637	708	4	1.2693
SALL4	4	0.98941	0.98955	0.999495	18921	0	1.231	0.01059	0.035379	0.920637	709	4	1.231
ERICH6	4	0.98936	0.9895	0.999495	18920	0	0.60162	0.010642	0.035537	0.920637	717	4	0.60162
C8orf76	4	0.98922	0.98935	0.999495	18919	0	2.7492	0.010784	0.035963	0.920637	722	4	2.7492
ZNF595	4	0.9892	0.98934	0.999495	18918	0	0.84452	0.010802	0.036015	0.920637	723	4	0.84452
ZDHHC5	4	0.9873	0.98744	0.999495	18877	0	1.7225	0.010814	0.036046	0.920637	724	4	1.7225
ISG20L2	4	0.98918	0.98933	0.999495	18917	0	3.0697	0.010816	0.036049	0.920637	725	4	3.0697
NEK5	4	0.98916	0.9893	0.999495	18916	0	0.55131	0.010842	0.036137	0.920637	726	4	0.55131
DYNLRB2	4	0.98915	0.9893	0.999495	18915	0	1.1128	0.010848	0.036158	0.920637	727	4	1.1128
SPRYD4	4	0.98906	0.9892	0.999495	18914	0	1.183	0.010936	0.03642	0.920637	728	4	1.183
NKG7	4	0.98905	0.98919	0.999495	18913	0	1.6211	0.010948	0.036457	0.920637	733	4	1.6211
PDE3B	4	0.9889	0.98905	0.999495	18912	0	0.76602	0.011097	0.036943	0.920637	737	4	0.76602
HIF3A	4	0.98885	0.989	0.999495	18910	0	0.82523	0.01115	0.037102	0.920637	743	4	0.82523
CCNG2	4	0.9888	0.98896	0.999495	18909	0	1.3891	0.011197	0.037249	0.920637	746	4	1.3891
MYH2	4	0.98871	0.98887	0.999495	18908	0	1.3552	0.011289	0.03754	0.920637	751	4	1.3552
IL17REL	4	0.98865	0.98881	0.999495	18906	0	0.96047	0.011347	0.037723	0.920637	757	4	0.96047
WIBG	4	0.98864	0.9888	0.999495	18905	0	1.2706	0.01136	0.037764	0.920637	763	4	1.2706
PAICS	4	0.98856	0.98872	0.999495	18903	0	2.5851	0.011439	0.038008	0.920637	764	4	2.5851
CCL5	4	0.98854	0.9887	0.999495	18902	0	0.97531	0.011456	0.038056	0.920637	765	4	0.97531
UGT1A4	4	0.98852	0.98868	0.999495	18901	0	0.79836	0.011482	0.038125	0.920637	766	4	0.79836
PLS1	4	0.9884	0.98854	0.999495	18899	0	3.2202	0.011598	0.038491	0.920637	779	4	3.2202
CCL3L3	4	0.98839	0.98853	0.999495	18898	0	1.3216	0.011613	0.038537	0.920637	780	4	1.3216
ACP1	4	0.98833	0.98846	0.999495	18897	0	1.0525	0.011672	0.038702	0.920637	783	4	1.0525
LDB1	4	0.98825	0.9884	0.999495	18896	0	1.176	0.01175	0.03894	0.920637	786	4	1.176
SAA2-SAA4	4	0.98824	0.98839	0.999495	18895	0	1.2533	0.011762	0.038974	0.920637	787	4	1.2533
LYZL6	4	0.98822	0.98837	0.999495	18894	0	0.92905	0.011782	0.039044	0.920637	789	4	0.92905
MFF	4	0.98821	0.98836	0.999495	18893	0	3.5327	0.011793	0.039076	0.920637	790	4	3.5327
RUNX1	4	0.98819	0.98834	0.999495	18892	0	1.1217	0.01181	0.039128	0.920637	791	4	1.1217
PPHLN1	4	0.98816	0.98831	0.999495	18891	0	0.96254	0.011844	0.039234	0.920637	796	4	0.96254
USP29	4	0.98803	0.98819	0.999495	18889	0	1.2269	0.011967	0.039606	0.920637	804	4	1.2269
MAGEA3	4	0.98792	0.98808	0.999495	18888	0	0.46198	0.012081	0.039959	0.920637	815	4	0.46198
MPHOSPH6	4	0.98785	0.98801	0.999495	18887	0	3.3341	0.012149	0.040154	0.920637	818	4	3.3341
ARHGEF11	4	0.98778	0.98794	0.999495	18886	0	1.0556	0.012219	0.040357	0.920637	819	4	1.0556
PEX13	4	0.98776	0.98792	0.999495	18885	0	2.0464	0.012242	0.040434	0.920637	820	4	2.0464
MICU1	4	0.98772	0.98788	0.999495	18883	0	1.1358	0.012282	0.040552	0.920637	829	4	1.1358
HMOX1	4	0.98768	0.98784	0.999495	18882	0	0.67631	0.012321	0.040668	0.920637	830	4	0.67631
ZNF669	4	0.98762	0.98778	0.999495	18881	0	0.8399	0.012375	0.040839	0.920637	832	4	0.8399
CSNK1G2	4	0.98761	0.98775	0.999495	18880	0	1.4726	0.012393	0.040887	0.920637	833	4	1.4726
TTC36	4	0.98459	0.98475	0.999495	18821	0	3.5012	0.012426	0.040995	0.920637	835	4	3.5012
ACTR3B	4	0.98744	0.98758	0.999495	18879	0	1.3061	0.012558	0.041405	0.920637	845	4	1.3061
LPAR6	4	0.98743	0.98757	0.999495	18878	0	0.6255	0.01257	0.04146	0.920637	847	4	0.6255
CD244	4	0.98727	0.98741	0.999495	18876	0	0.79387	0.012726	0.041903	0.920637	855	4	0.79387
CD24	4	0.98726	0.9874	0.999495	18875	0	1.006	0.012739	0.041936	0.920637	856	4	1.006
RPL5	4	0.98724	0.98738	0.999495	18874	0	3.2545	0.012762	0.042013	0.920637	857	4	3.2545
SULT4A1	4	0.98718	0.98732	0.999495	18873	0	0.85441	0.012822	0.042198	0.920637	861	4	0.85441
HSPG2	4	0.98716	0.9873	0.999495	18872	0	0.95213	0.012843	0.042266	0.920637	862	4	0.95213
RPS6KA5	4	0.98715	0.98729	0.999495	18871	0	1.4096	0.012848	0.042279	0.920637	863	4	1.4096
MASTL	4	0.9871	0.98724	0.999495	18869	0	1.0148	0.012898	0.042418	0.920637	865	4	1.0148
BICC1	4	0.987	0.98715	0.999495	18868	0	1.3071	0.012998	0.042722	0.920637	873	4	1.3071
KLB	4	0.98698	0.98713	0.999495	18867	0	1.3111	0.013018	0.042791	0.920637	874	4	1.3111
USP3	4	0.98696	0.98712	0.999495	18866	0	0.81735	0.013036	0.04285	0.920637	875	4	0.81735
BAX	4	0.98685	0.987	0.999495	18865	0	1.1157	0.01315	0.043183	0.920637	880	4	1.1157
SLC9C1	4	0.98674	0.98688	0.999495	18863	0	0.86425	0.013262	0.043536	0.920637	893	4	0.86425
VIPR1	4	0.98671	0.98685	0.999495	18862	0	0.89894	0.013293	0.043643	0.920637	894	4	0.89894
DYNC1H1	4	0.98659	0.98673	0.999495	18861	0	2.343	0.013414	0.044029	0.920637	899	4	2.343
TNFRSF25	4	0.98653	0.98668	0.999495	18860	0	0.85731	0.013466	0.044176	0.920637	905	4	0.85731
C1S	4	0.98651	0.98666	0.999495	18859	0	1.063	0.013488	0.044246	0.920637	906	4	1.063
ZNF574	4	0.98632	0.98649	0.999495	18855	0	3.4681	0.013541	0.044421	0.920637	907	4	3.4681
NLRP11	4	0.98643	0.98659	0.999495	18857	0	0.96065	0.013569	0.044514	0.920637	910	4	0.96065
KCNH4	4	0.98642	0.98657	0.999495	18856	0	0.99111	0.013581	0.044549	0.920637	911	4	0.99111
TXNL4B	4	0.98626	0.98643	0.999495	18854	0	3.5295	0.013739	0.045008	0.920637	921	4	3.5295
PACS2	4	0.98622	0.98639	0.999495	18853	0	1.8962	0.013781	0.045131	0.920637	924	4	1.8962
SLC7A2	4	0.98618	0.98636	0.999495	18852	0	1.1267	0.013816	0.045257	0.920637	929	4	1.1267
PYCARD	4	0.98617	0.98634	0.999495	18851	0	1.0544	0.013831	0.0453	0.920637	930	4	1.0544
EPPIN-WFDC6	4	0.9861	0.98627	0.999495	18850	0	1.1431	0.013901	0.045504	0.920637	932	4	1.1431
AURKC	4	0.98602	0.9862	0.999495	18849	0	0.71363	0.013975	0.045741	0.920637	936	4	0.71363
UQCRB	4	0.986	0.98618	0.999495	18848	0	0.78833	0.013997	0.045812	0.920637	940	4	0.78833
COX10	4	0.98591	0.98607	0.999495	18847	0	1.0805	0.014093	0.04611	0.920637	948	4	1.0805
GPC3	4	0.98587	0.98604	0.999495	18846	0	1.5404	0.014127	0.046209	0.920637	949	4	1.5404
USP53	4	0.98587	0.98604	0.999495	18845	0	1.4197	0.014131	0.046219	0.920637	950	4	1.4197
OR4M1	4	0.9858	0.98596	0.999495	18844	0	1.0542	0.0142	0.04643	0.920637	953	4	1.0542
HIST1H2BO	4	0.98573	0.9859	0.999495	18843	0	0.80044	0.014271	0.046638	0.920637	955	4	0.80044
GSPT1	4	0.9857	0.98587	0.999495	18842	0	0.67527	0.014301	0.046731	0.920637	965	4	0.67527
CFAP70	4	0.98558	0.98575	0.999495	18840	0	3.3137	0.014421	0.047106	0.920637	972	4	3.3137
MAEA	4	0.98553	0.9857	0.999495	18839	0	0.49077	0.014467	0.047265	0.920637	975	4	0.49077
CREB3	4	0.98551	0.98569	0.999495	18838	0	1.4978	0.014485	0.047325	0.920637	976	4	1.4978
IKBKE	4	0.98543	0.98559	0.999495	18835	0	1.2926	0.014567	0.047576	0.920637	977	4	1.2926
PCDHA11	4	0.98534	0.9855	0.999495	18834	0	0.64837	0.014664	0.047845	0.920637	985	4	0.64837
LOC100996693	4	0.98533	0.98549	0.999495	18833	0	0.44886	0.014671	0.047867	0.920637	986	4	0.44886
FKBP1B	4	0.9853	0.98547	0.999495	18832	0	0.51826	0.014697	0.04794	0.920637	987	4	0.51826
NIM1K	4	0.98523	0.9854	0.999495	18831	0	3.5837	0.014766	0.048125	0.920637	989	4	3.5837
ASB3	4	0.98514	0.98531	0.999495	18830	0	1.2285	0.014859	0.048401	0.920637	1001	4	1.2285
LY6H	4	0.98508	0.98526	0.999495	18829	0	1.2107	0.014916	0.048582	0.920637	1002	4	1.2107
ADAM21	4	0.98152	0.98169	0.999495	18765	0	1.2933	0.014999	0.048839	0.920637	1003	4	1.2933
PNLIPRP2	4	0.98499	0.98516	0.999495	18828	0	0.53775	0.015012	0.048882	0.920637	1007	4	0.53775
PITX3	4	0.98484	0.985	0.999495	18827	0	1.0803	0.015157	0.049321	0.920637	1015	4	1.0803
PSPH	4	0.98473	0.98489	0.999495	18826	0	0.58312	0.015269	0.049639	0.920637	1024	4	0.58312
CDS1	4	0.98472	0.98487	0.999495	18825	0	1.9665	0.015284	0.049699	0.920637	1025	4	1.9665
C2orf70	4	0.98463	0.98479	0.999495	18823	0	1.9265	0.015365	0.049941	0.920637	1031	4	1.9265
AKR7A2	4	0.98055	0.98073	0.999495	18753	0	2.2455	0.015369	0.049947	0.920637	1032	4	2.2455
FCGR3B	4	0.98463	0.98478	0.999495	18822	0	1.3952	0.015373	0.049962	0.920637	1033	4	1.3952
PF4V1	4	0.98457	0.98474	0.999495	18820	0	1.1403	0.015426	0.050122	0.920637	1034	4	1.1403
PATE3	4	0.98456	0.98472	0.999495	18819	0	1.0637	0.015439	0.050166	0.920637	1035	4	1.0637
TBC1D13	4	0.98449	0.98466	0.999495	18818	0	0.94131	0.015513	0.050398	0.920637	1039	4	0.94131
FAM162A	4	0.98424	0.98442	0.999495	18817	0	0.72084	0.015763	0.051174	0.920637	1049	4	0.72084
ZDHHC17	4	0.98423	0.98442	0.999495	18816	0	2.9732	0.015767	0.051184	0.920637	1050	4	2.9732
ELAVL1	4	0.98416	0.98434	0.999495	18815	0	0.81865	0.01584	0.051401	0.920637	1052	4	0.81865
PEG3	4	0.98406	0.98424	0.999495	18813	0	0.60237	0.015936	0.051705	0.920637	1061	4	0.60237
KCNAB1	4	0.98398	0.98415	0.999495	18812	0	0.71397	0.016021	0.051945	0.920637	1068	4	0.71397
HCST	4	0.98397	0.98414	0.999495	18811	0	0.7008	0.01603	0.051976	0.920637	1069	4	0.7008
NPHS1	4	0.98397	0.98414	0.999495	18810	0	0.6379	0.016033	0.051983	0.920637	1070	4	0.6379
KRTAP21-3	4	0.98394	0.98412	0.999495	18809	0	0.59827	0.016056	0.052051	0.920637	1071	4	0.59827
ICMT	4	0.98195	0.98214	0.999495	18773	0	2.7293	0.01606	0.052063	0.920637	1072	4	2.7293
CEP76	4	0.98393	0.98411	0.999495	18808	0	1.4773	0.016067	0.052078	0.920637	1074	4	1.4773
GABRG3	4	0.98392	0.9841	0.999495	18807	0	2.7988	0.016077	0.052104	0.920637	1075	4	2.7988
CABP7	4	0.98387	0.98405	0.999495	18806	0	0.59971	0.016128	0.052262	0.920637	1076	4	0.59971
ZNF721	4	0.98385	0.98402	0.999495	18805	0	0.57229	0.016148	0.052337	0.920637	1077	4	0.57229
CHKA	4	0.98365	0.98383	0.999495	18804	0	2.0092	0.016351	0.05294	0.920637	1093	4	2.0092
THG1L	4	0.98357	0.98376	0.999495	18803	0	1.4677	0.016435	0.053194	0.920637	1102	4	1.4677
MDH2	4	0.98356	0.98375	0.999495	18801	0	0.79244	0.016444	0.053223	0.920637	1103	4	0.79244
NRIP3	4	0.98335	0.98353	0.999495	18800	0	1.8723	0.016647	0.053799	0.920637	1111	4	1.8723
CPXM2	4	0.98328	0.98345	0.999495	18799	0	0.93374	0.016722	0.05403	0.9213	1121	4	0.93374
DNAH6	4	0.9832	0.98339	0.999495	18798	0	0.5946	0.016798	0.054262	0.922407	1123	4	0.5946
SNX31	4	0.98317	0.98335	0.999495	18797	0	1.0797	0.016833	0.054373	0.922407	1124	4	1.0797
FSTL4	4	0.98311	0.98331	0.999495	18796	0	1.102	0.016886	0.054534	0.922407	1127	4	1.102
MTFP1	4	0.983	0.98319	0.999495	18795	0	2.6213	0.016999	0.054868	0.923823	1133	4	2.6213
ANXA5	4	0.98298	0.98317	0.999495	18794	0	1.1542	0.017021	0.054942	0.923823	1134	4	1.1542
DNAJC30	4	0.98288	0.98306	0.999495	18791	0	0.54781	0.017121	0.055239	0.923823	1139	4	0.54781
PLAU	4	0.98273	0.9829	0.999495	18790	0	0.92827	0.017269	0.055676	0.923823	1150	4	0.92827
RAET1G	4	0.98261	0.98278	0.999495	18789	0	0.59538	0.017387	0.056032	0.923823	1153	4	0.59538
GABRB3	4	0.98251	0.98268	0.999495	18788	0	1.2392	0.017487	0.056322	0.923823	1159	4	1.2392
RERG	4	0.98249	0.98266	0.999495	18787	0	0.60969	0.017506	0.056382	0.923823	1161	4	0.60969
OAS2	4	0.98245	0.98262	0.999495	18786	0	0.55211	0.017553	0.056516	0.923823	1168	4	0.55211
FZD7	4	0.98244	0.98261	0.999495	18785	0	1.1768	0.01756	0.056537	0.923823	1169	4	1.1768
SYTL2	4	0.98232	0.98249	0.999495	18783	0	3.5236	0.017684	0.056917	0.925438	1172	4	3.5236
C1orf137	4	0.98226	0.98244	0.999495	18782	0	0.91367	0.017738	0.057087	0.925438	1177	4	0.91367
TMEM126A	4	0.98225	0.98243	0.999495	18781	0	0.60997	0.017748	0.057116	0.925438	1178	4	0.60997
HSBP1L1	4	0.98224	0.98241	0.999495	18780	0	1.1252	0.017762	0.057152	0.925438	1179	4	1.1252
ERF	4	0.98214	0.98231	0.999495	18779	0	0.90141	0.01786	0.057447	0.925438	1180	4	0.90141
FLNB	4	0.98209	0.98227	0.999495	18778	0	0.94255	0.017911	0.057588	0.925809	1189	4	0.94255
CLEC17A	4	0.98207	0.98225	0.999495	18777	0	0.88341	0.017934	0.057665	0.925977	1190	4	0.88341
COG7	4	0.98205	0.98223	0.999495	18776	0	1.4719	0.01795	0.057705	0.925977	1191	4	1.4719
TIGIT	4	0.98202	0.9822	0.999495	18775	0	1.0365	0.017978	0.057795	0.925977	1192	4	1.0365
ZNF185	4	0.98193	0.98211	0.999495	18772	0	1.1412	0.018073	0.058063	0.925977	1194	4	1.1412
DNAJB6	4	0.98176	0.98194	0.999495	18771	0	0.63366	0.018241	0.05854	0.926652	1207	4	0.63366
MAP2K1	4	0.98174	0.98192	0.999495	18770	0	0.75644	0.018262	0.05859	0.926652	1208	4	0.75644
WDTC1	4	0.9817	0.98187	0.999495	18769	0	0.6884	0.018302	0.058703	0.927359	1210	4	0.6884
HDAC2	4	0.98163	0.98181	0.999495	18768	0	1.0976	0.018369	0.058913	0.927901	1211	4	1.0976
RSL24D1	4	0.98162	0.9818	0.999495	18767	0	0.69928	0.018377	0.058931	0.927901	1212	4	0.69928
RXFP1	4	0.98154	0.98172	0.999495	18766	0	0.50088	0.018463	0.059191	0.927901	1216	4	0.50088
NSMAF	4	0.98139	0.98156	0.999495	18763	0	0.8286	0.018614	0.059621	0.927901	1221	4	0.8286
PROZ	4	0.98134	0.98151	0.999495	18762	0	0.91538	0.018655	0.059738	0.927901	1223	4	0.91538
PRR32	4	0.98128	0.98144	0.999495	18761	0	1.0672	0.018721	0.059934	0.927901	1227	4	1.0672
HMOX2	4	0.98101	0.98118	0.999495	18759	0	1.3612	0.01899	0.060737	0.927901	1241	4	1.3612
ARID4A	4	0.98097	0.98113	0.999495	18758	0	1.2462	0.019026	0.060855	0.927901	1242	4	1.2462
AP1S2	4	0.98097	0.98113	0.999495	18757	0	0.76183	0.01903	0.060865	0.927901	1243	4	0.76183
S100A3	4	0.98094	0.9811	0.999495	18756	0	0.69607	0.019063	0.060965	0.927901	1245	4	0.69607
LY75-CD302	4	0.98069	0.98086	0.999495	18754	0	0.62407	0.019308	0.061695	0.927901	1256	4	0.62407
ATP13A4	4	0.98052	0.9807	0.999495	18751	0	0.88039	0.019479	0.062227	0.927901	1269	4	0.88039
NPC1	4	0.98038	0.98055	0.999495	18748	0	0.71541	0.019622	0.062641	0.927901	1274	4	0.71541
COLQ	4	0.98036	0.98054	0.999495	18747	0	0.80914	0.019641	0.062689	0.927901	1283	4	0.80914
OR10H1	4	0.98033	0.9805	0.999495	18746	0	3.4814	0.019671	0.062775	0.927901	1285	4	3.4814
C1orf194	4	0.9803	0.98048	0.999495	18745	0	0.55252	0.019699	0.062856	0.927901	1291	4	0.55252
FBXL8	4	0.98024	0.98042	0.999495	18744	0	3.1404	0.019762	0.063037	0.927901	1292	4	3.1404
S100A12	4	0.98017	0.98034	0.999495	18743	0	0.6891	0.019828	0.063221	0.927901	1294	4	0.6891
ITGBL1	4	0.98016	0.98034	0.999495	18742	0	0.31019	0.019839	0.063254	0.927901	1295	4	0.31019
ACTRT3	4	0.97972	0.97988	0.999495	18733	0	3.828	0.019843	0.063267	0.927901	1296	4	3.828
TMEM132E	4	0.98015	0.98032	0.999495	18741	0	1.3784	0.019854	0.0633	0.927901	1297	4	1.3784
MEIS1	4	0.98012	0.9803	0.999495	18740	0	0.79182	0.019878	0.063385	0.927901	1299	4	0.79182
ZCWPW1	4	0.98009	0.98027	0.999495	18739	0	0.48449	0.019909	0.063476	0.927901	1301	4	0.48449
EIF4A1	4	0.98004	0.98021	0.999495	18738	0	1.5119	0.019956	0.06362	0.927901	1306	4	1.5119
BNIP2	4	0.98001	0.98018	0.999495	18737	0	0.79937	0.019988	0.063721	0.927901	1308	4	0.79937
LDHB	4	0.97996	0.98012	0.999495	18736	0	3.0974	0.020042	0.063865	0.927901	1309	4	3.0974
DARS2	4	0.97993	0.98009	0.999495	18735	0	0.9758	0.020066	0.063933	0.927901	1315	4	0.9758
AZGP1	4	0.97988	0.98003	0.999495	18734	0	0.54889	0.020123	0.064099	0.927901	1317	4	0.54889
MTMR3	4	0.97956	0.97971	0.999495	18732	0	0.59204	0.020438	0.064999	0.930098	1334	4	0.59204
TMEM105	4	0.97956	0.9797	0.999495	18731	0	0.63603	0.020444	0.065017	0.930098	1336	4	0.63603
SPRED2	4	0.97942	0.97957	0.999495	18730	0	3.2012	0.02058	0.065399	0.930098	1339	4	3.2012
CXorf51A	4	0.97934	0.97951	0.999495	18729	0	0.56792	0.020657	0.065629	0.930098	1348	4	0.56792
FNDC4	4	0.97933	0.97949	0.999495	18728	0	0.60194	0.020674	0.065672	0.930098	1349	4	0.60194
LTBP4	4	0.97921	0.97934	0.999495	18727	0	1.1825	0.020794	0.066029	0.930098	1357	4	1.1825
MAP1LC3A	4	0.979	0.97913	0.999468	18726	0	3.6826	0.020995	0.066572	0.930342	1365	4	3.6826
FBP1	4	0.9789	0.97902	0.999414	18725	0	0.74225	0.021101	0.066873	0.931693	1372	4	0.74225
GALNT16	4	0.97879	0.97891	0.999354	18724	0	0.94357	0.021205	0.067188	0.932282	1374	4	0.94357
CCDC185	4	0.97867	0.97878	0.999273	18723	0	0.8966	0.021335	0.067551	0.932282	1380	4	0.8966
FRYL	4	0.97861	0.97872	0.999267	18722	0	0.576	0.021387	0.067709	0.932282	1381	4	0.576
SLC8A2	4	0.97861	0.97872	0.999267	18721	0	0.64696	0.02139	0.067717	0.932282	1382	4	0.64696
BLM	4	0.93917	0.93917	0.998526	17970	0	5.6142	6.2387e-06	2.2532e-05	0.215347	2	3	5.6142
UBTFL1	4	0.57064	0.67401	0.996909	12866	1	7.5612	1.5619e-05	6.1379e-05	0.300566	3	3	7.5612
ZNF519	4	0.91668	0.91655	0.996909	17492	0	7.596	1.8073e-05	7.2257e-05	0.300566	4	3	7.596
MATR3	4	0.95095	0.95101	0.998526	18197	0	7.4955	2.2471e-05	9.1422e-05	0.300566	5	3	7.4955
ABHD6	4	0.010295	0.034441	0.949509	685	1	7.5543	2.3443e-05	9.5047e-05	0.300566	6	3	7.5543
CAMK2D	4	0.6182	0.69616	0.996909	13279	1	7.3763	4.1541e-05	0.00016601	0.396658	8	3	7.3763
CHD8	4	0.94064	0.94064	0.998526	17998	0	7.2732	0.00013271	0.00050373	0.601795	16	3	7.2732
CHMP4C	4	0.93371	0.93371	0.998526	17850	0	7.2049	0.00018676	0.00070625	0.660891	18	3	7.2049
TESK1	4	0.81298	0.81685	0.996909	15607	1	6.9164	0.00020141	0.00076064	0.660891	22	3	6.9164
FCER2	4	0.70941	0.74492	0.996909	14229	1	6.9669	0.00021263	0.00080052	0.665303	23	3	6.9669
UBA5	4	0.63529	0.70465	0.996909	13435	1	6.8749	0.0002383	0.00089013	0.668017	25	3	6.8749
TRAF3	4	0.44067	0.58942	0.996909	11228	1	7.0391	0.00025156	0.00094141	0.668017	26	3	7.0391
NDUFS5	4	0.88967	0.88951	0.996909	16999	0	6.9782	0.00042742	0.0015795	0.752357	38	3	6.9782
SNX7	4	0.84401	0.84429	0.996909	16123	1	6.9571	0.0004403	0.0016345	0.752357	39	3	6.9571
MAF1	4	0.79295	0.80076	0.996909	15303	1	6.6622	0.0004403	0.0016345	0.752357	40	3	6.6622
GTF2H2C	4	0.8705	0.87038	0.996909	16640	0	6.5208	0.00051186	0.0019157	0.822049	44	3	6.5208
CIB1	4	0.36768	0.51837	0.996909	9862	1	4.2277	0.00054933	0.0020509	0.822049	46	3	4.2277
DNAJB14	4	0.91948	0.91932	0.996909	17551	0	6.9847	0.00055805	0.0020887	0.822049	47	3	6.9847
CEP44	4	0.82346	0.82577	0.996909	15772	1	6.4463	0.00058387	0.0021788	0.822049	48	3	6.4463
RASD2	4	0.5973	0.68618	0.996909	13084	1	6.5215	0.000629	0.0023513	0.822049	50	3	6.5215
PCDHGC4	4	0.79599	0.8031	0.996909	15348	1	6.4365	0.00067893	0.0025109	0.822049	53	3	6.4365
KRT28	4	0.76612	0.78114	0.996909	14939	1	1.0852	0.00070624	0.002617	0.822049	54	3	1.0852
ATP11A	4	0.87834	0.87819	0.996909	16778	0	6.5379	0.0007537	0.0027688	0.822049	61	3	6.5379
PPEF2	4	0.93287	0.93284	0.998526	17836	0	6.3953	0.00081062	0.0029729	0.822049	62	3	6.3953
VEGFB	4	0.47139	0.61951	0.996909	11821	1	3.8165	0.00081084	0.0029734	0.822049	63	3	3.8165
PSG8	4	0.95382	0.95385	0.998526	18238	0	3.8922	0.00086313	0.0031614	0.822049	64	3	3.8922
HIPK1	4	0.78029	0.79134	0.996909	15122	1	6.8709	0.00091077	0.0033495	0.822049	65	3	6.8709
GPR132	4	0.40232	0.55212	0.996909	10472	1	5.9659	0.00091077	0.0033495	0.822049	66	3	5.9659
USP17L15	4	0.89562	0.89548	0.996909	17109	0	6.3209	0.00091077	0.0033495	0.822049	67	3	6.3209
KRTAP4-12	4	0.95831	0.95835	0.998526	18330	0	6.4186	0.00091429	0.0033603	0.822049	68	3	6.4186
CCRN4L	4	0.55194	0.66577	0.996909	12700	1	1.6528	0.00091542	0.0033645	0.822049	70	3	1.6528
SUCLA2	4	0.97376	0.97385	0.999141	18625	0	6.4013	0.00093392	0.0034214	0.822049	71	3	6.4013
C5orf49	4	0.76074	0.77749	0.996909	14859	1	6.5016	0.00093392	0.0034214	0.822049	72	3	6.5016
UTP3	4	0.30074	0.45344	0.996909	8621	1	6.2	0.0010041	0.0036825	0.822049	76	3	6.2
SRP68	4	0.3974	0.54725	0.996909	10391	1	6.7898	0.001093	0.0040166	0.822049	82	3	6.7898
AGPAT2	4	0.13146	0.27075	0.996909	5133	1	6.1479	0.001093	0.0040166	0.822049	84	3	6.1479
SSFA2	4	0.68591	0.73132	0.996909	13964	1	6.1146	0.0011347	0.004158	0.822049	87	3	6.1146
RUVBL1	4	0.92522	0.92509	0.996909	17720	0	6.0015	0.0011465	0.0042072	0.822049	88	3	6.0015
JAZF1	4	0.63192	0.70294	0.996909	13408	1	6.1711	0.001197	0.004402	0.822049	92	3	6.1711
KIAA0930	4	0.93037	0.93033	0.998526	17784	0	4.5414	0.0012155	0.004476	0.822049	94	3	4.5414
GPR26	4	0.82459	0.82674	0.996909	15792	1	0.94988	0.0012291	0.0045216	0.822049	97	3	0.94988
AXIN1	4	0.7504	0.77056	0.996909	14716	1	6.1018	0.0012738	0.0046739	0.822049	102	3	6.1018
C19orf84	4	0.86429	0.86422	0.996909	16515	0	6.0012	0.0013271	0.0048692	0.822049	105	3	6.0012
ZNF566	4	0.16312	0.32037	0.996909	6077	1	6.0012	0.0013271	0.0048692	0.822049	106	3	6.0012
TPBGL	4	0.61688	0.69548	0.996909	13267	1	0.75319	0.0013337	0.0048873	0.822049	107	3	0.75319
PSMF1	4	0.9701	0.97019	0.999141	18554	0	6.5444	0.0013537	0.0049432	0.822049	109	3	6.5444
RPL7A	4	0.77899	0.79034	0.996909	15103	1	6.1707	0.0013777	0.005023	0.822049	110	3	6.1707
NPEPPS	4	0.8939	0.8937	0.996909	17082	0	3.9965	0.0014276	0.0052022	0.822049	113	3	3.9965
ZNF697	4	0.068768	0.16022	0.99452	3072	1	6.1923	0.001433	0.0052198	0.822049	114	3	6.1923
ZFYVE26	4	0.35043	0.5017	0.996909	9559	1	6.0764	0.0014634	0.0053281	0.822049	116	3	6.0764
DCDC2B	4	0.97241	0.97241	0.999141	18592	0	6.3833	0.0015043	0.0054664	0.822049	121	3	6.3833
SHANK2	4	0.91202	0.91182	0.996909	17409	0	6.1058	0.0015043	0.0054664	0.822049	122	3	6.1058
TAF1L	4	0.8892	0.88903	0.996909	16992	0	4.3443	0.0015045	0.0054664	0.822049	123	3	4.3443
MAGED4B	4	0.36118	0.51206	0.996909	9748	1	5.9901	0.0015653	0.0056668	0.822049	127	3	5.9901
TRAPPC4	4	0.50892	0.64802	0.996909	12376	1	5.7992	0.0015954	0.0057663	0.822049	129	3	5.7992
LIPK	4	0.72346	0.75339	0.996909	14402	1	5.6253	0.0015954	0.0057663	0.822049	130	3	5.6253
CBWD1	4	0.92522	0.92509	0.996909	17675	0	6.1846	0.0016262	0.0058647	0.822049	132	3	6.1846
COPE	4	0.93248	0.93243	0.998526	17825	0	5.9062	0.0016608	0.0059978	0.822049	134	3	5.9062
KANSL1	4	0.42424	0.57339	0.996909	10897	1	5.6816	0.0016608	0.0059978	0.822049	135	3	5.6816
NAA20	4	0.002431	0.0087094	0.948193	165	1	4.0697	0.0016911	0.0061061	0.822049	138	3	4.0697
DCAF8L1	4	0.51579	0.65081	0.996909	12428	1	4.1091	0.0017247	0.006233	0.822049	142	3	4.1091
KBTBD7	4	0.10878	0.232	0.996909	4412	1	5.9956	0.0017345	0.0062635	0.822049	143	3	5.9956
MKKS	4	0.66354	0.71917	0.996909	13720	1	4.4281	0.0018156	0.00655	0.822049	149	3	4.4281
ANOS1	4	0.74912	0.76976	0.996909	14695	1	4.9097	0.0018156	0.00655	0.822049	151	3	4.9097
TSPAN18	4	0.7879	0.79698	0.996909	15232	1	0.67509	0.0018563	0.0066795	0.822049	153	3	0.67509
PPIP5K2	4	0.3975	0.54737	0.996909	10393	1	6.0971	0.001884	0.0067691	0.822049	154	3	6.0971
LRRC41	4	0.82575	0.82774	0.996909	15818	1	5.5556	0.001884	0.0067691	0.822049	155	3	5.5556
ZNF480	4	0.58266	0.67944	0.996909	12969	1	6.141	0.0019216	0.0069063	0.822049	158	3	6.141
PHTF1	4	0.793	0.8008	0.996909	15305	1	4.4111	0.0019374	0.0069581	0.822049	159	3	4.4111
COMP	4	0.65631	0.71538	0.996909	13643	1	4.3252	0.0020028	0.0071819	0.822049	166	3	4.3252
CETN1	4	0.90995	0.90973	0.996909	17372	0	4.2282	0.0020028	0.0071819	0.822049	167	3	4.2282
DPYSL3	4	0.92169	0.92153	0.996909	17591	0	4.8871	0.0020494	0.0073648	0.829375	169	3	4.8871
PDCL3	4	0.87706	0.8769	0.996909	16749	0	3.0993	0.0021176	0.0075921	0.829375	173	3	3.0993
FNTB	4	0.8446	0.84482	0.996909	16137	1	5.2638	0.0021372	0.0076538	0.829375	176	3	5.2638
SUV39H1	4	0.47874	0.62678	0.996909	11959	1	4.0081	0.0021522	0.007717	0.829375	177	3	4.0081
MZB1	4	0.33913	0.49072	0.996909	9342	1	4.5306	0.0021546	0.0077232	0.829375	178	3	4.5306
SRSF7	4	0.27771	0.43116	0.996909	8171	1	5.4433	0.0022219	0.0079703	0.830451	182	3	5.4433
DCAF4	4	0.56478	0.67138	0.996909	12817	1	3.9513	0.002243	0.008048	0.830451	184	3	3.9513
ARHGEF16	4	0.92522	0.92509	0.996909	17715	0	5.7576	0.0023249	0.0083334	0.830451	188	3	5.7576
OXLD1	4	0.76148	0.77798	0.996909	14869	1	3.8866	0.00234	0.0083857	0.830451	192	3	3.8866
C2CD4D	4	0.72855	0.75653	0.996909	14456	1	4.4234	0.0023807	0.0085307	0.830451	194	3	4.4234
CEACAM5	4	0.33614	0.48778	0.996909	9276	1	3.9211	0.0024015	0.0086084	0.830451	195	3	3.9211
ITPR3	4	0.77994	0.79107	0.996909	15116	1	5.0592	0.0024049	0.0086188	0.830451	196	3	5.0592
C1orf158	4	0.90352	0.90335	0.996909	17247	0	0.85332	0.0024049	0.0086188	0.830451	197	3	0.85332
RPL32	4	0.96056	0.96059	0.998526	18381	0	5.4733	0.0024342	0.0087224	0.830451	199	3	5.4733
TBX10	4	0.90467	0.90445	0.996909	17270	0	6.1173	0.0025958	0.0092538	0.830451	210	3	6.1173
EOMES	4	0.93945	0.93946	0.998526	17977	0	5.2987	0.0025958	0.0092538	0.830451	211	3	5.2987
KIF4A	4	0.93931	0.93931	0.998526	17974	0	5.654	0.0025958	0.0092538	0.830451	213	3	5.654
DBX2	4	0.72944	0.75709	0.996909	14463	1	4.8064	0.002624	0.0093408	0.834343	214	3	4.8064
ITGA1	4	0.97108	0.97115	0.999141	18572	0	5.5225	0.0026746	0.0095029	0.835571	216	3	5.5225
HCFC1	4	0.54978	0.66484	0.996909	12681	1	5.086	0.0026746	0.0095029	0.835571	217	3	5.086
OR1L1	4	0.90325	0.9031	0.996909	17241	0	4.9317	0.0027282	0.0096899	0.835571	221	3	4.9317
TONSL	4	0.95457	0.95459	0.998526	18253	0	4.3288	0.0027878	0.0098805	0.835571	223	3	4.3288
FGF17	4	0.89299	0.89277	0.996909	17063	0	4.153	0.0027948	0.0099038	0.835571	224	3	4.153
DZIP1	4	0.61904	0.69654	0.996909	13289	1	4.64	0.0028446	0.010078	0.835571	228	3	4.64
POLR3H	4	0.92522	0.92509	0.996909	17608	0	5.2726	0.0028757	0.010183	0.835571	232	3	5.2726
FAM107B	4	0.67429	0.72491	0.996909	13836	1	1.7036	0.0029271	0.010352	0.837876	236	3	1.7036
SOGA3	4	0.92182	0.92166	0.996909	17596	0	5.2955	0.0029776	0.010521	0.837876	238	3	5.2955
NHLRC3	4	0.67364	0.72455	0.996909	13828	1	3.0679	0.0030059	0.010619	0.837876	239	3	3.0679
SPIB	4	0.57794	0.67734	0.996909	12931	1	4.3186	0.0030444	0.010736	0.837876	241	3	4.3186
AKIRIN2	4	0.9453	0.94531	0.998526	18078	0	4.9167	0.0030913	0.010905	0.837876	246	3	4.9167
SEC24C	4	0.7917	0.79981	0.996909	15289	1	4.3367	0.0031098	0.010974	0.837876	247	3	4.3367
TBC1D3K	4	0.45002	0.59849	0.996909	11403	1	5.5454	0.0031918	0.011272	0.837876	251	3	5.5454
PRDM11	4	0.96952	0.96959	0.999141	18545	0	4.7875	0.0031918	0.011272	0.837876	252	3	4.7875
UQCC3	4	0.85717	0.85716	0.996909	16376	0	4.121	0.0031918	0.011272	0.837876	253	3	4.121
SMR3B	4	0.34262	0.49412	0.996909	9408	1	4.7357	0.0032174	0.011364	0.837876	256	3	4.7357
PHAX	4	0.80386	0.80945	0.996909	15453	1	5.0081	0.0032174	0.011364	0.837876	257	3	5.0081
FIGNL2	4	0.91327	0.91309	0.996909	17422	0	4.3311	0.0033157	0.011678	0.845578	264	3	4.3311
AZU1	4	0.15	0.30134	0.996909	5693	1	3.8568	0.0033947	0.011952	0.84659	265	3	3.8568
OR2K2	4	0.19481	0.35107	0.996909	6688	1	3.9921	0.0033947	0.011952	0.84659	266	3	3.9921
UBE2Q2L	4	0.84224	0.84267	0.996909	16086	1	3.8569	0.0033947	0.011952	0.84659	268	3	3.8569
NGRN	4	0.76944	0.78351	0.996909	14980	1	0.32636	0.003397	0.011958	0.84659	270	3	0.32636
ZNF462	4	0.8219	0.82443	0.996909	15746	1	5.5536	0.0034728	0.012205	0.855803	271	3	5.5536
SLC34A3	4	0.96841	0.96849	0.999075	18527	0	4.974	0.0034884	0.012267	0.855803	274	3	4.974
ZC3H7A	4	0.93341	0.9334	0.998526	17841	0	3.9349	0.0036261	0.012716	0.857528	280	3	3.9349
BRI3	4	0.93349	0.93348	0.998526	17843	0	2.6713	0.0036611	0.012834	0.857528	281	3	2.6713
IST1	4	0.90615	0.90593	0.996909	17295	0	4.5508	0.0037597	0.013152	0.857528	290	3	4.5508
NHLRC1	4	0.9367	0.93669	0.998526	17924	0	3.9141	0.0037597	0.013152	0.857528	291	3	3.9141
HEPH	4	0.10089	0.21823	0.996909	4138	1	4.3044	0.0037597	0.013152	0.857528	292	3	4.3044
LHX3	4	0.60042	0.68761	0.996909	13115	1	1.475	0.0039188	0.013687	0.857528	299	3	1.475
CSRP1	4	0.88802	0.88787	0.996909	16966	0	0.57227	0.0039188	0.013687	0.857528	300	3	0.57227
PAEP	4	0.20411	0.36007	0.996909	6844	1	1.2464	0.0039971	0.01396	0.857528	306	3	1.2464
P2RY10	4	0.6749	0.72523	0.996909	13846	1	4.1021	0.0040378	0.014095	0.857528	307	3	4.1021
LST1	4	0.10705	0.229	0.996909	4344	1	5.0737	0.0041055	0.014312	0.857528	312	3	5.0737
DNAJC9	4	0.94556	0.94555	0.998526	18084	0	5.0417	0.0041055	0.014312	0.857528	313	3	5.0417
PCBP1	4	0.94526	0.94525	0.998526	18077	0	4.4612	0.0041055	0.014312	0.857528	314	3	4.4612
DEFB130	4	0.87101	0.87086	0.996909	16649	0	4.0689	0.0041307	0.014409	0.857528	317	3	4.0689
CIRBP	4	0.46247	0.61083	0.996909	11659	1	4.5666	0.0041358	0.014423	0.857528	318	3	4.5666
CRYBB3	4	0.029265	0.083862	0.966755	1654	1	4.7289	0.0041693	0.014528	0.857528	320	3	4.7289
ZNF654	4	0.47879	0.62683	0.996909	11961	1	4.2646	0.0042185	0.0147	0.857528	324	3	4.2646
DLG3	4	0.88813	0.88799	0.996909	16970	0	5.3318	0.004246	0.01479	0.857528	327	3	5.3318
RTKN	4	0.79929	0.80577	0.996909	15386	1	4.2934	0.0042817	0.01492	0.857528	330	3	4.2934
CASP9	4	0.8658	0.8657	0.996909	16546	0	0.96984	0.0043362	0.015091	0.857528	333	3	0.96984
HIST1H3I	4	0.53676	0.65946	0.996909	12576	1	5.1144	0.0043857	0.015253	0.857528	335	3	5.1144
NPIPB6	4	0.90977	0.90956	0.996909	17367	0	5.0711	0.0043857	0.015253	0.857528	336	3	5.0711
MOCS3	4	0.51305	0.64966	0.996909	12404	1	4.7875	0.0043857	0.015253	0.857528	337	3	4.7875
NARS	4	0.8242	0.82641	0.996909	15785	1	4.9759	0.0043857	0.015253	0.857528	340	3	4.9759
CEP192	4	0.8254	0.82745	0.996909	15807	1	4.3979	0.0044399	0.015447	0.85854	342	3	4.3979
CAPN9	4	0.91455	0.91436	0.996909	17455	0	2.8906	0.0044926	0.015623	0.85854	345	3	2.8906
PRAMEF15	4	0.92522	0.92509	0.996909	17679	0	1.8962	0.0044926	0.015623	0.85854	346	3	1.8962
ADGB	4	0.28313	0.43636	0.996909	8284	1	4.0244	0.0045042	0.015665	0.85854	347	3	4.0244
ARIH2OS	4	0.95981	0.95984	0.998526	18361	0	3.7246	0.0045396	0.015779	0.85854	349	3	3.7246
PKHD1L1	4	0.91847	0.9183	0.996909	17529	0	4.3074	0.0045496	0.015817	0.85854	350	3	4.3074
NSMCE2	4	0.62669	0.7003	0.996909	13358	1	4.4014	0.0046223	0.016073	0.85854	354	3	4.4014
HIATL1	4	0.92983	0.92978	0.998526	17772	0	3.6773	0.0046436	0.016146	0.85854	356	3	3.6773
FCHO1	4	0.78375	0.7939	0.996909	15163	1	1.3287	0.0046491	0.016169	0.85854	357	3	1.3287
RPEL1	4	0.56164	0.66995	0.996909	12787	1	3.5157	0.0046491	0.016169	0.85854	359	3	3.5157
SNRPG	4	0.78956	0.79821	0.996909	15255	1	4.7069	0.0047234	0.01644	0.865682	362	3	4.7069
RPL12	4	0.21662	0.3722	0.996909	7082	1	5.227	0.0047234	0.01644	0.865682	363	3	5.227
GBP1	4	0.58459	0.68031	0.996909	12982	1	4.0448	0.0047557	0.016545	0.868853	364	3	4.0448
MTCH2	4	0.019453	0.062148	0.953265	1232	1	2.1305	0.0048225	0.016766	0.871327	367	3	2.1305
NEURL1	4	0.55903	0.66885	0.996909	12762	1	4.0648	0.0048733	0.016928	0.874512	370	3	4.0648
POLL	4	0.14107	0.28672	0.996909	5440	1	3.7608	0.0049098	0.017053	0.876251	372	3	3.7608
DUS3L	4	0.56304	0.67058	0.996909	12801	1	3.4017	0.005016	0.017395	0.886632	374	3	3.4017
GGCX	4	0.37501	0.52544	0.996909	9990	1	4.4238	0.0050869	0.017631	0.886632	380	3	4.4238
ASPN	4	0.51576	0.65079	0.996909	12427	1	3.8611	0.0052498	0.018177	0.893214	389	3	3.8611
PCDHB7	4	0.88124	0.88112	0.996909	16833	0	0.38379	0.0053268	0.01844	0.894052	391	3	0.38379
SHANK1	4	0.85567	0.85563	0.996909	16346	0	0.59489	0.0053268	0.01844	0.894052	392	3	0.59489
GFM2	4	0.31201	0.46445	0.996909	8831	1	4.027	0.0053506	0.018522	0.894052	393	3	4.027
C4orf3	4	0.75742	0.77525	0.996909	14811	1	3.9235	0.0053506	0.018522	0.894052	394	3	3.9235
PPP1R8	4	0.95786	0.95789	0.998526	18320	0	3.94	0.0053506	0.018522	0.894052	396	3	3.94
GDF2	4	0.85327	0.85329	0.996909	16298	1	3.8214	0.0055254	0.019087	0.896148	404	3	3.8214
RAN	4	0.82982	0.83135	0.996909	15872	1	4.2221	0.0055254	0.019087	0.896148	405	3	4.2221
HRC	4	0.8475	0.84762	0.996909	16195	1	3.8067	0.0055846	0.019268	0.896148	410	3	3.8067
KRT1	4	0.26123	0.41526	0.996909	7886	1	4.6092	0.0055846	0.019268	0.896148	411	3	4.6092
FAM92B	4	0.53635	0.65929	0.996909	12571	1	2.3802	0.005701	0.01968	0.898001	415	3	2.3802
MYL9	4	0.87534	0.87521	0.996909	16719	0	4.201	0.0057069	0.019698	0.898001	417	3	4.201
DPY19L2	4	0.23777	0.3926	0.996909	7455	1	1.1358	0.0057697	0.019894	0.898001	420	3	1.1358
OR51G2	4	0.97382	0.97391	0.999141	18627	0	3.7159	0.0058328	0.0201	0.898001	422	3	3.7159
HOMER3	4	0.92913	0.92906	0.998526	17760	0	3.7663	0.0058328	0.0201	0.898001	424	3	3.7663
PSMA8	4	0.40838	0.55798	0.996909	10576	1	3.7169	0.0058328	0.0201	0.898001	425	3	3.7169
TMEM2	4	0.87894	0.8788	0.996909	16790	0	3.0305	0.0058422	0.020127	0.898001	426	3	3.0305
KRT33B	4	0.6499	0.71209	0.996909	13587	1	4.2976	0.005846	0.020145	0.898001	427	3	4.2976
ADAMTS10	4	0.89182	0.89161	0.996909	17040	0	3.6475	0.0058974	0.020326	0.898799	432	3	3.6475
RIBC2	4	0.87209	0.87196	0.996909	16663	0	4.3945	0.005934	0.020451	0.898799	434	3	4.3945
TCEAL8	4	0.24602	0.40055	0.996909	7603	1	1.6944	0.0060126	0.020684	0.901316	438	3	1.6944
LHFPL4	4	0.71864	0.75045	0.996909	14343	1	1.4113	0.0060302	0.020747	0.901316	440	3	1.4113
CDC42EP3	4	0.8093	0.81378	0.996909	15537	1	4.0412	0.0061107	0.021027	0.904258	442	3	4.0412
FAM71C	4	0.87997	0.87982	0.996909	16805	0	3.9254	0.0061437	0.021135	0.904258	445	3	3.9254
MCM4	4	0.48009	0.62812	0.996909	11983	1	3.3659	0.006145	0.021139	0.904258	446	3	3.3659
TMEM207	4	0.33733	0.48896	0.996909	9302	1	4.1072	0.0062716	0.021535	0.904258	452	3	4.1072
KCNA10	4	0.92522	0.92509	0.996909	17614	0	3.906	0.0063837	0.021916	0.906766	461	3	3.906
LEPR	4	0.88361	0.88345	0.996909	16887	0	3.2931	0.006525	0.022381	0.910019	467	3	3.2931
MYOG	4	0.81703	0.82022	0.996909	15673	1	3.6409	0.0065327	0.022403	0.910019	470	3	3.6409
TYMS	4	0.076261	0.1742	0.995131	3338	1	2.452	0.0065777	0.022545	0.912003	472	3	2.452
TRIM46	4	0.20631	0.36221	0.996909	6879	1	4.2233	0.0066744	0.022852	0.912003	475	3	4.2233
DERL2	4	0.86323	0.86314	0.996909	16493	0	5.4261	0.0067605	0.023138	0.912003	481	3	5.4261
WDR11	4	0.32829	0.4802	0.996909	9143	1	5.3517	0.0067605	0.023138	0.912003	482	3	5.3517
YTHDC1	4	0.59073	0.68311	0.996909	13029	1	4.5506	0.0067605	0.023138	0.912003	483	3	4.5506
HIST1H3D	4	0.90415	0.90394	0.996909	17259	0	4.1785	0.0067991	0.023254	0.912003	485	3	4.1785
ST6GAL2	4	0.91445	0.91426	0.996909	17453	0	3.9787	0.0068012	0.023259	0.912003	486	3	3.9787
CFC1B	4	0.21773	0.37328	0.996909	7101	1	0.78409	0.0069154	0.023641	0.912003	491	3	0.78409
LMX1A	4	0.81101	0.8152	0.996909	15569	1	1.3521	0.0069359	0.02371	0.912003	492	3	1.3521
NOL9	4	0.95586	0.95588	0.998526	18285	0	3.7619	0.0069465	0.023738	0.912003	493	3	3.7619
EPHA8	4	0.05435	0.13293	0.988312	2562	1	1.1144	0.0069675	0.023805	0.912003	498	3	1.1144
WFIKKN2	4	0.77389	0.78666	0.996909	15029	1	2.017	0.0069911	0.023877	0.912003	500	3	2.017
NUP35	4	0.35397	0.50515	0.996909	9632	1	2.2272	0.0070124	0.023943	0.912003	501	3	2.2272
C17orf107	4	0.97637	0.97647	0.999141	18673	0	3.9985	0.0070196	0.023974	0.912003	502	3	3.9985
SURF2	4	0.45105	0.59952	0.996909	11427	1	4.1695	0.0071842	0.02452	0.913863	508	3	4.1695
URB1	4	0.96412	0.96419	0.999075	18443	0	3.9665	0.0071842	0.02452	0.913863	509	3	3.9665
TMEM205	4	0.9313	0.93125	0.998526	17810	0	3.7583	0.0073173	0.024959	0.916902	519	3	3.7583
UVSSA	4	0.86086	0.8608	0.996909	16442	0	3.2233	0.0073579	0.025087	0.916902	523	3	3.2233
FOXA2	4	0.66866	0.72187	0.996909	13772	1	1.963	0.0074297	0.025339	0.920637	524	3	1.963
APLP2	4	0.6643	0.71958	0.996909	13728	1	1.9687	0.007542	0.025709	0.920637	526	3	1.9687
ITGA2	4	0.82358	0.82588	0.996909	15775	1	3.8374	0.0075456	0.025723	0.920637	527	3	3.8374
CYP3A7	4	0.94002	0.94002	0.998526	17989	0	4.1476	0.0075456	0.025723	0.920637	528	3	4.1476
CD34	4	0.38335	0.5335	0.996909	10143	1	3.3984	0.007566	0.025785	0.920637	532	3	3.3984
C8orf22	4	0.55582	0.6675	0.996909	12733	1	2.5754	0.0076757	0.026141	0.920637	537	3	2.5754
HTR2A	4	0.93839	0.93838	0.998526	17951	0	1.8183	0.0077756	0.026455	0.920637	541	3	1.8183
TMEM145	4	0.95475	0.95478	0.998526	18258	0	4.0033	0.0077847	0.02648	0.920637	542	3	4.0033
DLX4	4	0.94713	0.94712	0.998526	18118	0	4.2842	0.0080615	0.027336	0.920637	557	3	4.2842
ASXL2	4	0.78255	0.793	0.996909	15146	1	3.7489	0.0081317	0.027558	0.920637	560	3	3.7489
HIST1H3E	4	0.54197	0.66162	0.996909	12622	1	4.3827	0.0081975	0.027778	0.920637	563	3	4.3827
DUSP11	4	0.1006	0.21773	0.996909	4129	1	3.9314	0.0082161	0.02785	0.920637	564	3	3.9314
PIGA	4	0.4436	0.59227	0.996909	11287	1	3.4922	0.0082246	0.027879	0.920637	567	3	3.4922
MSH3	4	0.090891	0.20045	0.996909	3823	1	1.7084	0.008266	0.027998	0.920637	568	3	1.7084
SVIP	4	0.68578	0.73123	0.996909	13960	1	0.82689	0.0082682	0.028007	0.920637	571	3	0.82689
ZNF708	4	0.59547	0.68531	0.996909	13071	1	4.171	0.0083656	0.028333	0.920637	573	3	4.171
B4GALT5	4	0.1676	0.32467	0.996909	6165	1	4.2355	0.0084378	0.028562	0.920637	577	3	4.2355
PABPC1L	4	0.63093	0.70244	0.996909	13398	1	3.6581	0.008508	0.028806	0.920637	583	3	3.6581
NCKAP5	4	0.3827	0.53287	0.996909	10136	1	3.7865	0.008508	0.028806	0.920637	585	3	3.7865
ZKSCAN4	4	0.8555	0.85546	0.996909	16343	0	3.8023	0.0085342	0.028885	0.920637	586	3	3.8023
IL5	4	0.81952	0.82238	0.996909	15709	1	4.3463	0.0087882	0.029711	0.920637	600	3	4.3463
ZNF439	4	0.78718	0.79647	0.996909	15220	1	2.0575	0.0088326	0.029847	0.920637	601	3	2.0575
OR2L2	4	0.68694	0.73189	0.996909	13975	1	2.5324	0.0089961	0.030362	0.920637	609	3	2.5324
SPCS3	4	0.17949	0.33621	0.996909	6396	1	4.0811	0.009014	0.030418	0.920637	612	3	4.0811
NLGN4X	4	0.76376	0.77952	0.996909	14905	1	4.0564	0.009014	0.030418	0.920637	615	3	4.0564
KIDINS220	4	0.9488	0.94881	0.998526	18149	0	0.74575	0.0091	0.030711	0.920637	617	3	0.74575
ISCA1	4	0.93855	0.93853	0.998526	17956	0	2.8547	0.009178	0.030972	0.920637	620	3	2.8547
DNAH8	4	0.19035	0.34674	0.996909	6609	1	4.0607	0.0092047	0.031061	0.920637	621	3	4.0607
TNXB	4	0.9395	0.93952	0.998526	17978	0	4.4093	0.0092339	0.031155	0.920637	622	3	4.4093
OPA1	4	0.88433	0.88416	0.996909	16901	0	3.7946	0.0092517	0.031205	0.920637	624	3	3.7946
CREB3L4	4	0.2829	0.43616	0.996909	8278	1	0.9115	0.0092559	0.031219	0.920637	625	3	0.9115
LPP	4	0.82841	0.83006	0.996909	15851	1	1.7693	0.00929	0.031328	0.920637	626	3	1.7693
KRTAP10-7	4	0.96999	0.97006	0.999141	18552	0	2.5279	0.0093078	0.031382	0.920637	627	3	2.5279
CNTN2	4	0.97824	0.97835	0.99916	18716	0	3.6375	0.0093339	0.031456	0.920637	629	3	3.6375
WBP2NL	4	0.15844	0.31503	0.996909	5976	1	1.7056	0.0094105	0.031723	0.920637	635	3	1.7056
STATH	4	0.81005	0.8144	0.996909	15550	1	4.1332	0.0094646	0.031888	0.920637	640	3	4.1332
RUVBL2	4	0.66444	0.71964	0.996909	13730	1	3.9996	0.0095397	0.032126	0.920637	644	3	3.9996
SLC37A2	4	0.60065	0.68773	0.996909	13118	1	4.0478	0.0095397	0.032126	0.920637	645	3	4.0478
BPY2B	4	0.76528	0.78054	0.996909	14925	1	1.706	0.0096179	0.032354	0.920637	649	3	1.706
DSE	4	0.78621	0.79573	0.996909	15199	1	1.225	0.0096196	0.032359	0.920637	651	3	1.225
ALG1	4	0.60482	0.68971	0.996909	13156	1	3.751	0.0096196	0.032359	0.920637	652	3	3.751
2017-09-11	4	0.44188	0.59061	0.996909	11250	1	1.4569	0.0098044	0.032943	0.920637	657	3	1.4569
TNFRSF6B	4	0.95286	0.9529	0.998526	18225	0	2.303	0.0098202	0.032988	0.920637	658	3	2.303
MAP9	4	0.48048	0.6285	0.996909	11995	1	1.8483	0.0098229	0.032997	0.920637	659	3	1.8483
CCDC105	4	0.63696	0.70547	0.996909	13452	1	2.1339	0.0098388	0.033047	0.920637	660	3	2.1339
CLDND2	4	0.34327	0.49474	0.996909	9424	1	1.1307	0.0098793	0.033173	0.920637	663	3	1.1307
ZNF780A	4	0.48656	0.63439	0.996909	12094	1	2.5094	0.0098793	0.033173	0.920637	664	3	2.5094
C19orf52	4	0.84034	0.84087	0.996909	16046	1	4.2509	0.0099038	0.033249	0.920637	667	3	4.2509
CECR2	4	0.66567	0.72028	0.996909	13741	1	3.486	0.0099038	0.033249	0.920637	668	3	3.486
PCNXL4	4	0.92522	0.92509	0.996909	17619	0	3.9397	0.009922	0.033297	0.920637	669	3	3.9397
PARS2	4	0.7895	0.79817	0.996909	15254	1	1.9443	0.0099504	0.03339	0.920637	671	3	1.9443
DYSF	4	0.29516	0.44795	0.996909	8520	1	1.3936	0.010017	0.033601	0.920637	675	3	1.3936
C2CD2	4	0.40004	0.54989	0.996909	10439	1	1.5869	0.010109	0.03388	0.920637	676	3	1.5869
CEP85L	4	0.94657	0.94657	0.998526	18105	0	0.39483	0.010113	0.033893	0.920637	678	3	0.39483
TFPI2	4	0.9771	0.97718	0.999141	18694	0	3.6069	0.010128	0.033936	0.920637	680	3	3.6069
TMC7	4	0.30309	0.45574	0.996909	8666	1	4.1225	0.010128	0.033936	0.920637	681	3	4.1225
BHLHA9	4	0.88568	0.88551	0.996909	16923	0	3.2781	0.010169	0.034058	0.920637	682	3	3.2781
IZUMO1R	4	0.37165	0.52219	0.996909	9941	1	1.565	0.010169	0.034058	0.920637	683	3	1.565
S100A6	4	0.31436	0.46669	0.996909	8876	1	1.3677	0.010198	0.034146	0.920637	684	3	1.3677
ZNF618	4	0.34871	0.5	0.996909	9523	1	3.1655	0.010269	0.034367	0.920637	687	3	3.1655
CSDE1	4	0.85973	0.85969	0.996909	16427	0	0.80601	0.010269	0.034367	0.920637	688	3	0.80601
MFAP3	4	0.93862	0.93861	0.998526	17960	0	1.3815	0.010282	0.034402	0.920637	690	3	1.3815
F11R	4	0.74411	0.7665	0.996909	14631	1	1.6557	0.010313	0.034498	0.920637	691	3	1.6557
SLC35A5	4	0.70688	0.74343	0.996909	14205	1	1.7291	0.010313	0.034498	0.920637	692	3	1.7291
WRAP73	4	0.71107	0.74587	0.996909	14250	1	1.7926	0.010444	0.034919	0.920637	699	3	1.7926
SP5	4	0.65575	0.71509	0.996909	13640	1	3.9496	0.010471	0.035014	0.920637	701	3	3.9496
SORD	4	0.30489	0.45748	0.996909	8701	1	1.8058	0.010474	0.035023	0.920637	702	3	1.8058
PCDHB12	4	0.73603	0.76128	0.996909	14533	1	1.5364	0.010626	0.035492	0.920637	710	3	1.5364
STON1-GTF2A1L	4	0.09929	0.2154	0.996909	4091	1	1.0926	0.010632	0.03551	0.920637	714	3	1.0926
CYP2A6	4	0.80979	0.81418	0.996909	15547	1	4.2009	0.010637	0.035524	0.920637	716	3	4.2009
FOXD4L5	4	0.72799	0.75619	0.996909	14446	1	2.023	0.010715	0.035768	0.920637	718	3	2.023
ZNF512B	4	0.81186	0.81592	0.996909	15587	1	3.3168	0.010769	0.035912	0.920637	719	3	3.3168
ACAA1	4	0.93234	0.93228	0.998526	17824	0	3.8551	0.010773	0.035922	0.920637	720	3	3.8551
ANGPTL1	4	0.73983	0.76371	0.996909	14584	1	3.5153	0.010773	0.035922	0.920637	721	3	3.5153
EXPH5	4	0.56006	0.66926	0.996909	12772	1	1.8637	0.011026	0.036702	0.920637	735	3	1.8637
FAM189A2	4	0.74146	0.76479	0.996909	14607	1	2.0714	0.011077	0.036878	0.920637	736	3	2.0714
GLT1D1	4	0.516	0.6509	0.996909	12429	1	1.5646	0.0111	0.036951	0.920637	738	3	1.5646
LCMT2	4	0.81764	0.82073	0.996909	15679	1	1.6942	0.011123	0.037024	0.920637	739	3	1.6942
CCDC176	4	0.86656	0.86644	0.996909	16568	0	1.8486	0.011215	0.037314	0.920637	747	3	1.8486
AXL	4	0.80781	0.81262	0.996909	15515	1	1.9281	0.011228	0.037349	0.920637	748	3	1.9281
CTNNAL1	4	0.97645	0.97654	0.999141	18677	0	3.4095	0.011228	0.037349	0.920637	749	3	3.4095
LRRC4C	4	0.6569	0.71569	0.996909	13649	1	3.2846	0.011251	0.037418	0.920637	750	3	3.2846
PPP2R2D	4	0.92522	0.92509	0.996909	17606	0	1.2036	0.011333	0.037673	0.920637	752	3	1.2036
TCF7L1	4	0.63972	0.70691	0.996909	13481	1	2.6738	0.011333	0.037673	0.920637	754	3	2.6738
PRSS2	4	0.82751	0.82928	0.996909	15835	1	2.0093	0.011333	0.037673	0.920637	756	3	2.0093
CCNH	4	0.23859	0.39339	0.996909	7467	1	3.6313	0.011356	0.037752	0.920637	758	3	3.6313
COPS6	4	0.49112	0.63889	0.996909	12184	1	3.9251	0.011357	0.037758	0.920637	759	3	3.9251
TSLP	4	0.61279	0.69349	0.996909	13223	1	3.7501	0.011357	0.037758	0.920637	760	3	3.7501
MEX3B	4	0.6728	0.72412	0.996909	13816	1	3.6612	0.011357	0.037758	0.920637	761	3	3.6612
ZFYVE1	4	0.92522	0.92509	0.996909	17713	0	1.194	0.011566	0.038394	0.920637	769	3	1.194
FGFBP2	4	0.8489	0.84903	0.996909	16217	1	3.7634	0.011576	0.038415	0.920637	770	3	3.7634
EGLN2	4	0.68755	0.73226	0.996909	13984	1	4.1312	0.011576	0.038415	0.920637	771	3	4.1312
MRPL3	4	0.41581	0.56527	0.996909	10737	1	3.7879	0.011576	0.038415	0.920637	772	3	3.7879
JUN	4	0.73792	0.7625	0.996909	14560	1	2.9908	0.011589	0.038457	0.920637	776	3	2.9908
ZNF19	4	0.96841	0.96849	0.999075	18526	0	2.8022	0.011589	0.038457	0.920637	777	3	2.8022
RBBP5	4	0.77878	0.79018	0.996909	15101	1	4.4774	0.011589	0.038457	0.920637	778	3	4.4774
HUWE1	4	0.18775	0.34415	0.996909	6559	1	2.1475	0.011723	0.038849	0.920637	785	3	2.1475
DCAF12L2	4	0.87884	0.87868	0.996909	16788	0	2.2107	0.011769	0.039002	0.920637	788	3	2.2107
TIGD7	4	0.97705	0.97714	0.999141	18691	0	1.013	0.011852	0.039253	0.920637	799	3	1.013
B2M	4	0.37589	0.52632	0.996909	10005	1	0.61525	0.011852	0.039253	0.920637	801	3	0.61525
OCIAD2	4	0.95438	0.95441	0.998526	18250	0	1.814	0.011937	0.039518	0.920637	802	3	1.814
C1GALT1C1	4	0.86614	0.86603	0.996909	16556	0	1.7071	0.011952	0.039566	0.920637	803	3	1.7071
VCPKMT	4	0.26788	0.42158	0.996909	8021	1	3.2681	0.011967	0.039606	0.920637	805	3	3.2681
LAIR2	4	0.30214	0.45479	0.996909	8646	1	1.8355	0.011988	0.039674	0.920637	806	3	1.8355
AIM1	4	0.49188	0.63966	0.996909	12198	1	0.62223	0.012033	0.039822	0.920637	808	3	0.62223
C9orf172	4	0.67282	0.72413	0.996909	13817	1	2.4778	0.012035	0.039825	0.920637	809	3	2.4778
LPAR3	4	0.96866	0.96875	0.99909	18534	0	3.5471	0.012047	0.039861	0.920637	810	3	3.5471
SYNGAP1	4	0.90876	0.90855	0.996909	17348	0	1.9051	0.012054	0.039879	0.920637	814	3	1.9051
B4GALNT3	4	0.94533	0.94534	0.998526	18080	0	3.6918	0.012253	0.040462	0.920637	821	3	3.6918
SPP2	4	0.90935	0.90915	0.996909	17358	0	3.9467	0.012253	0.040462	0.920637	823	3	3.9467
NXF2	4	0.92185	0.92169	0.996909	17598	0	3.5408	0.012253	0.040462	0.920637	824	3	3.5408
NUP214	4	0.69197	0.73475	0.996909	14030	1	3.0955	0.012254	0.040468	0.920637	825	3	3.0955
ZRANB3	4	0.46251	0.61086	0.996909	11660	1	1.1059	0.012417	0.040966	0.920637	834	3	1.1059
DYRK1A	4	0.70315	0.74126	0.996909	14158	1	1.6874	0.012453	0.041086	0.920637	836	3	1.6874
ZNF282	4	0.92522	0.92509	0.996909	17721	0	1.9782	0.012497	0.041211	0.920637	844	3	1.9782
USPL1	4	0.50033	0.64456	0.996909	12309	1	3.4024	0.012561	0.04142	0.920637	846	3	3.4024
THYN1	4	0.39017	0.54014	0.996909	10255	1	1.408	0.012614	0.041585	0.920637	848	3	1.408
GPR162	4	0.96108	0.96109	0.998549	18398	0	3.6775	0.012629	0.041632	0.920637	850	3	3.6775
SDF4	4	0.76609	0.78112	0.996909	14937	1	1.7762	0.012689	0.041798	0.920637	852	3	1.7762
TROAP	4	0.79155	0.79969	0.996909	15286	1	3.6373	0.012713	0.041863	0.920637	853	3	3.6373
SIRT4	4	0.89607	0.89593	0.996909	17119	0	2.8155	0.012714	0.041864	0.920637	854	3	2.8155
GGTLC2	4	0.26377	0.41772	0.996909	7940	1	2.1334	0.012776	0.042059	0.920637	858	3	2.1334
FUT5	4	0.93578	0.93576	0.998526	17904	0	2.1658	0.012785	0.042084	0.920637	859	3	2.1658
PLA2G4D	4	0.28837	0.44141	0.996909	8388	1	3.6439	0.012848	0.042281	0.920637	864	3	3.6439
VMO1	4	0.96238	0.96241	0.998682	18417	0	1.6491	0.012968	0.042627	0.920637	867	3	1.6491
ANXA9	4	0.90534	0.9051	0.996909	17281	0	3.8552	0.012975	0.042648	0.920637	868	3	3.8552
TPP2	4	0.49203	0.63982	0.996909	12204	1	3.7807	0.012975	0.042648	0.920637	869	3	3.7807
FBXO6	4	0.66066	0.71765	0.996909	13693	1	3.8459	0.012975	0.042648	0.920637	871	3	3.8459
F3	4	0.7578	0.77551	0.996909	14814	1	3.0425	0.013044	0.042874	0.920637	876	3	3.0425
SLAMF7	4	0.86599	0.86588	0.996909	16553	0	0.72444	0.013096	0.043026	0.920637	878	3	0.72444
ARMC7	4	0.92522	0.92509	0.996909	17654	0	2.8892	0.013209	0.043377	0.920637	882	3	2.8892
OR52L1	4	0.85672	0.85668	0.996909	16366	0	4.0894	0.013229	0.04344	0.920637	885	3	4.0894
GID8	4	0.56497	0.67145	0.996909	12819	1	4.0049	0.013229	0.04344	0.920637	886	3	4.0049
PARVA	4	0.50497	0.64641	0.996909	12343	1	3.5932	0.013229	0.04344	0.920637	888	3	3.5932
LRRN4	4	0.97281	0.97285	0.999141	18601	0	3.8432	0.013229	0.04344	0.920637	889	3	3.8432
SYN2	4	0.78381	0.79395	0.996909	15165	1	3.6479	0.013229	0.04344	0.920637	891	3	3.6479
BTNL9	4	0.64895	0.71164	0.996909	13575	1	1.2267	0.013235	0.043456	0.920637	892	3	1.2267
SLAIN1	4	0.94984	0.94987	0.998526	18168	0	3.0815	0.013381	0.043921	0.920637	895	3	3.0815
USP17L8	4	0.77198	0.78526	0.996909	15010	1	3.1041	0.013423	0.04405	0.920637	900	3	3.1041
DONSON	4	0.9518	0.95185	0.998526	18206	0	4.2262	0.013423	0.04405	0.920637	901	3	4.2262
PTK6	4	0.75878	0.77617	0.996909	14831	1	2.254	0.013423	0.04405	0.920637	902	3	2.254
CHST15	4	0.9032	0.90306	0.996909	17240	0	1.8606	0.013423	0.04405	0.920637	903	3	1.8606
S1PR3	4	0.64156	0.70784	0.996909	13501	1	1.7239	0.013547	0.044438	0.920637	908	3	1.7239
SULT1A4	4	0.06315	0.14959	0.99452	2867	1	3.4369	0.013628	0.04468	0.920637	912	3	3.4369
SKP2	4	0.59492	0.68505	0.996909	13066	1	3.8511	0.013715	0.044941	0.920637	916	3	3.8511
ANO2	4	0.79361	0.80129	0.996909	15314	1	3.6001	0.013715	0.044941	0.920637	917	3	3.6001
KIAA1586	4	0.96294	0.96295	0.998682	18430	0	3.6698	0.013715	0.044941	0.920637	920	3	3.6698
CPNE6	4	0.33829	0.48989	0.996909	9328	1	4.0405	0.013741	0.045012	0.920637	922	3	4.0405
OGFRL1	4	0.3843	0.53445	0.996909	10158	1	3.9449	0.013753	0.045046	0.920637	923	3	3.9449
ZNF705E	4	0.55219	0.66588	0.996909	12703	1	1.508	0.013795	0.045185	0.920637	927	3	1.508
ZNF676	4	0.9173	0.91717	0.996909	17507	0	1.4078	0.013871	0.045411	0.920637	931	3	1.4078
CACHD1	4	0.82878	0.8304	0.996909	15856	1	1.3427	0.01391	0.045537	0.920637	933	3	1.3427
COMMD10	4	0.95303	0.95307	0.998526	18229	0	1.5251	0.013924	0.045591	0.920637	934	3	1.5251
CLDN8	4	0.79558	0.80279	0.996909	15339	1	3.9251	0.01397	0.045728	0.920637	935	3	3.9251
NBPF11	4	0.47158	0.61971	0.996909	11826	1	0.51977	0.013976	0.045744	0.920637	937	3	0.51977
FRAT2	4	0.96628	0.96634	0.999075	18478	0	2.1232	0.014006	0.045839	0.920637	945	3	2.1232
SURF1	4	0.13071	0.26947	0.996909	5114	1	3.9425	0.014049	0.045974	0.920637	946	3	3.9425
RGS8	4	0.18677	0.34318	0.996909	6538	1	3.1169	0.014063	0.046009	0.920637	947	3	3.1169
CST11	4	0.88286	0.88271	0.996909	16867	0	4.1159	0.014133	0.046224	0.920637	951	3	4.1159
PTCHD3	4	0.28455	0.43772	0.996909	8319	1	1.4153	0.014176	0.046363	0.920637	952	3	1.4153
COL25A1	4	0.32945	0.48138	0.996909	9165	1	1.3548	0.014223	0.046499	0.920637	954	3	1.3548
HNRNPCL2	4	0.96666	0.96673	0.999075	18484	0	3.8046	0.014276	0.046653	0.920637	956	3	3.8046
PRRT2	4	0.71339	0.74726	0.996909	14279	1	0.61452	0.014287	0.046687	0.920637	957	3	0.61452
EXOC3L2	4	0.97802	0.97812	0.99916	18711	0	1.5275	0.0143	0.046728	0.920637	964	3	1.5275
GHDC	4	0.96864	0.96872	0.99909	18533	0	3.6327	0.014307	0.046748	0.920637	967	3	3.6327
CLPP	4	0.9171	0.91694	0.996909	17499	0	3.825	0.014307	0.046748	0.920637	970	3	3.825
CPE	4	0.32619	0.47816	0.996909	9103	1	2.256	0.014391	0.047013	0.920637	971	3	2.256
PRKX	4	0.9764	0.9765	0.999141	18675	0	2.1924	0.014435	0.047144	0.920637	973	3	2.1924
PNMA3	4	0.97119	0.97125	0.999141	18573	0	1.0963	0.014448	0.04719	0.920637	974	3	1.0963
SLC29A4	4	0.8165	0.81977	0.996909	15662	1	0.79861	0.014572	0.047586	0.920637	978	3	0.79861
MSMB	4	0.97328	0.97335	0.999141	18616	0	3.6361	0.014594	0.047646	0.920637	981	3	3.6361
ABCB7	4	0.80583	0.81102	0.996909	15482	1	3.4652	0.014594	0.047646	0.920637	982	3	3.4652
TCTN3	4	0.92522	0.92509	0.996909	17653	0	3.799	0.014594	0.047646	0.920637	983	3	3.799
ZKSCAN2	4	0.61433	0.69425	0.996909	13243	1	1.5438	0.014608	0.047669	0.920637	984	3	1.5438
KRT3	4	0.72044	0.75154	0.996909	14372	1	1.6065	0.01471	0.047981	0.920637	988	3	1.6065
SGPP2	4	0.95514	0.95516	0.998526	18267	0	1.0199	0.014779	0.048161	0.920637	991	3	1.0199
PARP4	4	0.92522	0.92509	0.996909	17623	0	1.1303	0.014796	0.04822	0.920637	996	3	1.1303
TMEM86B	4	0.12253	0.25563	0.996909	4847	1	3.6335	0.014848	0.048366	0.920637	998	3	3.6335
ALDH8A1	4	0.097159	0.21165	0.996909	4019	1	1.2141	0.015011	0.048878	0.920637	1005	3	1.2141
IGFL3	4	0.60325	0.68899	0.996909	13140	1	1.1362	0.015023	0.048916	0.920637	1008	3	1.1362
TSEN15	4	0.46321	0.61152	0.996909	11672	1	1.27	0.015065	0.049054	0.920637	1009	3	1.27
TRPM3	4	0.94155	0.94158	0.998526	18007	0	4.0413	0.015103	0.04916	0.920637	1010	3	4.0413
ANKRA2	4	0.35512	0.50627	0.996909	9650	1	3.5641	0.015103	0.04916	0.920637	1012	3	3.5641
PTF1A	4	0.57956	0.67809	0.996909	12942	1	3.9707	0.015103	0.04916	0.920637	1013	3	3.9707
CXXC1	4	0.72806	0.75624	0.996909	14448	1	1.0435	0.015124	0.049222	0.920637	1014	3	1.0435
TBX19	4	0.17786	0.33466	0.996909	6370	1	1.1815	0.015159	0.049324	0.920637	1016	3	1.1815
LOC729159	4	0.76616	0.78117	0.996909	14940	1	1.3895	0.015183	0.049389	0.920637	1017	3	1.3895
GPATCH4	4	0.96213	0.96214	0.998682	18412	0	0.73751	0.015244	0.049565	0.920637	1018	3	0.73751
RMDN2	4	0.87787	0.87769	0.996909	16770	0	3.8896	0.015342	0.04987	0.920637	1026	3	3.8896
CD3EAP	4	0.78547	0.79515	0.996909	15186	1	3.9646	0.015342	0.04987	0.920637	1027	3	3.9646
OR2T11	4	0.72569	0.75474	0.996909	14427	1	0.9603	0.015354	0.049908	0.920637	1030	3	0.9603
NME2	4	0.9699	0.96997	0.999141	18550	0	3.6328	0.01545	0.050204	0.920637	1036	3	3.6328
LCE1B	4	0.45657	0.60499	0.996909	11538	1	1.2709	0.015503	0.050363	0.920637	1038	3	1.2709
SLFNL1	4	0.84298	0.84336	0.996909	16104	1	2.166	0.015524	0.050435	0.920637	1040	3	2.166
SCN3B	4	0.92522	0.92509	0.996909	17646	0	1.8159	0.015563	0.050559	0.920637	1041	3	1.8159
OR52W1	4	0.93109	0.93104	0.998526	17801	0	2.135	0.015605	0.050677	0.920637	1042	3	2.135
DDX10	4	0.5221	0.65341	0.996909	12470	1	3.6163	0.015606	0.050678	0.920637	1044	3	3.6163
OR2A25	4	0.64863	0.71146	0.996909	13568	1	1.1832	0.015735	0.051092	0.920637	1046	3	1.1832
PRKAR1A	4	0.42164	0.57088	0.996909	10837	1	2.9998	0.015744	0.051113	0.920637	1048	3	2.9998
RALB	4	0.96354	0.96356	0.998984	18436	0	1.9363	0.015789	0.05125	0.920637	1051	3	1.9363
RASGRP4	4	0.30644	0.45897	0.996909	8732	1	0.99947	0.015844	0.051417	0.920637	1053	3	0.99947
NR2F1	4	0.62195	0.69796	0.996909	13314	1	3.6885	0.015901	0.051597	0.920637	1054	3	3.6885
GALK2	4	0.87957	0.87942	0.996909	16803	0	4.8653	0.015901	0.051597	0.920637	1056	3	4.8653
RSG1	4	0.81439	0.818	0.996909	15628	1	3.4089	0.015901	0.051597	0.920637	1058	3	3.4089
IFT80	4	0.80821	0.81292	0.996909	15521	1	1.2962	0.01593	0.051687	0.920637	1060	3	1.2962
CTTN	4	0.80835	0.81303	0.996909	15523	1	2.1681	0.015981	0.051837	0.920637	1062	3	2.1681
TREX2	4	0.78302	0.79334	0.996909	15152	1	1.4562	0.016006	0.051894	0.920637	1067	3	1.4562
KPNB1	4	0.92522	0.92509	0.996909	17712	0	3.7108	0.01606	0.052063	0.920637	1073	3	3.7108
ZNF561	4	0.97164	0.97169	0.999141	18583	0	3.5053	0.016161	0.052372	0.920637	1078	3	3.5053
MSTO1	4	0.52291	0.65373	0.996909	12477	1	3.7083	0.016161	0.052372	0.920637	1080	3	3.7083
KIF1A	4	0.96017	0.96018	0.998526	18371	0	3.4368	0.016161	0.052372	0.920637	1083	3	3.4368
MMP2	4	0.26161	0.41562	0.996909	7893	1	3.5667	0.016161	0.052372	0.920637	1084	3	3.5667
WDR1	4	0.94314	0.94317	0.998526	18037	0	3.47	0.016161	0.052372	0.920637	1085	3	3.47
CANT1	4	0.97463	0.97469	0.999141	18643	0	3.7403	0.016183	0.05244	0.920637	1086	3	3.7403
ZNF443	4	0.50787	0.64756	0.996909	12371	1	1.5927	0.01634	0.05291	0.920637	1092	3	1.5927
TTR	4	0.91802	0.91786	0.996909	17519	0	1.099	0.016384	0.053044	0.920637	1094	3	1.099
OXER1	4	0.85958	0.85953	0.996909	16421	0	3.4574	0.016427	0.053172	0.920637	1096	3	3.4574
FIGF	4	0.4471	0.59563	0.996909	11359	1	3.6123	0.016427	0.053172	0.920637	1097	3	3.6123
KRTAP10-10	4	0.89555	0.89542	0.996909	17108	0	1.775	0.016429	0.053182	0.920637	1101	3	1.775
SLC29A1	4	0.79887	0.80542	0.996909	15381	1	1.8647	0.016472	0.053299	0.920637	1104	3	1.8647
IL36G	4	0.54602	0.66328	0.996909	12651	1	1.6076	0.016475	0.053308	0.920637	1105	3	1.6076
CYP11B1	4	0.96476	0.96485	0.999075	18449	0	0.70859	0.016485	0.053342	0.920637	1106	3	0.70859
OR2L8	4	0.53714	0.65963	0.996909	12581	1	1.4977	0.016512	0.053427	0.920637	1108	3	1.4977
NOP14	4	0.38984	0.53982	0.996909	10248	1	3.3185	0.016597	0.053659	0.920637	1109	3	3.3185
ARHGEF39	4	0.89542	0.8953	0.996909	17105	0	1.7984	0.016604	0.053683	0.920637	1110	3	1.7984
AMDHD1	4	0.037478	0.10032	0.97388	1969	1	0.99077	0.016656	0.053829	0.920637	1112	3	0.99077
PIWIL4	4	0.51521	0.65057	0.996909	12421	1	3.8667	0.016691	0.053936	0.920637	1114	3	3.8667
ANHX	4	0.8192	0.82209	0.996909	15704	1	3.9388	0.016691	0.053936	0.920637	1116	3	3.9388
DMRT1	4	0.35525	0.50638	0.996909	9652	1	0.93283	0.016692	0.053943	0.920637	1119	3	0.93283
CDKN2B	4	0.96593	0.966	0.999075	18468	0	1.2324	0.016692	0.053943	0.920637	1120	3	1.2324
TENM3	4	0.26738	0.42111	0.996909	8012	1	1.3735	0.016745	0.054094	0.921582	1122	3	1.3735
FBXL14	4	0.89584	0.89571	0.996909	17115	0	1.916	0.016864	0.054459	0.922407	1125	3	1.916
PCDH17	4	0.80385	0.80943	0.996909	15452	1	1.5967	0.016869	0.05448	0.922407	1126	3	1.5967
NTN5	4	0.85647	0.85644	0.996909	16362	0	3.3548	0.017049	0.055025	0.923823	1135	3	3.3548
P2RY1	4	0.44714	0.59566	0.996909	11360	1	1.2118	0.017118	0.055231	0.923823	1138	3	1.2118
ERAS	4	0.79966	0.80607	0.996909	15396	1	1.5845	0.017167	0.055378	0.923823	1140	3	1.5845
DBP	4	0.94926	0.94928	0.998526	18158	0	3.6215	0.017216	0.055514	0.923823	1142	3	3.6215
PLCD1	4	0.90573	0.90549	0.996909	17285	0	3.3304	0.017216	0.055514	0.923823	1143	3	3.3304
SALL3	4	0.87072	0.87057	0.996909	16642	0	3.8294	0.017216	0.055514	0.923823	1144	3	3.8294
L3MBTL4	4	0.32674	0.47865	0.996909	9115	1	3.5362	0.017216	0.055514	0.923823	1145	3	3.5362
PRKRIR	4	0.89564	0.8955	0.996909	17110	0	3.4338	0.017216	0.055514	0.923823	1146	3	3.4338
SEH1L	4	0.92522	0.92509	0.996909	17610	0	3.6147	0.017216	0.055514	0.923823	1147	3	3.6147
GCNT7	4	0.97164	0.97168	0.999141	18582	0	1.4151	0.017226	0.055542	0.923823	1148	3	1.4151
WI2-2373I1.2	4	0.6408	0.70745	0.996909	13494	1	1.3497	0.017258	0.055634	0.923823	1149	3	1.3497
TEX33	4	0.67632	0.72598	0.996909	13862	1	1.0644	0.017371	0.055979	0.923823	1152	3	1.0644
OCSTAMP	4	0.71941	0.7509	0.996909	14358	1	1.1643	0.017505	0.056377	0.923823	1160	3	1.1643
FGFBP3	4	0.95194	0.95198	0.998526	18210	0	3.609	0.017541	0.05648	0.923823	1162	3	3.609
UTP6	4	0.73657	0.76163	0.996909	14540	1	3.6162	0.017541	0.05648	0.923823	1163	3	3.6162
LOC101060321	4	0.85247	0.8525	0.996909	16282	1	3.4964	0.017541	0.05648	0.923823	1164	3	3.4964
GLIS2	4	0.96607	0.96613	0.999075	18470	0	3.6564	0.017541	0.05648	0.923823	1166	3	3.6564
WDSUB1	4	0.79765	0.80446	0.996909	15370	1	1.0942	0.017545	0.056492	0.923823	1167	3	1.0942
HELB	4	0.97787	0.97795	0.99916	18709	0	3.172	0.01757	0.05657	0.923823	1170	3	3.172
AKR1B15	4	0.97647	0.97656	0.999141	18678	0	1.1351	0.017577	0.056594	0.923823	1171	3	1.1351
TWSG1	4	0.90327	0.90312	0.996909	17242	0	1.6341	0.017723	0.05704	0.925438	1176	3	1.6341
APOD	4	0.77115	0.78471	0.996909	15001	1	3.6841	0.017884	0.057516	0.925438	1186	3	3.6841
MACF1	4	0.80112	0.80724	0.996909	15415	1	3.5643	0.017884	0.057516	0.925438	1187	3	3.5643
ZNF891	4	0.67609	0.72587	0.996909	13860	1	1.3721	0.017991	0.057836	0.925977	1193	3	1.3721
SMC6	4	0.70197	0.74056	0.996909	14145	1	1.4445	0.018094	0.05812	0.925977	1195	3	1.4445
ATP10B	4	0.85362	0.85365	0.996909	16306	1	0.69931	0.018112	0.058176	0.925977	1197	3	0.69931
CCNE1	4	0.95924	0.95928	0.998526	18350	0	1.7858	0.018188	0.058391	0.925977	1200	3	1.7858
MRPS15	4	0.97483	0.9749	0.999141	18647	0	2.2505	0.018196	0.058411	0.925977	1201	3	2.2505
MOG	4	0.21986	0.37536	0.996909	7139	1	3.484	0.018198	0.058422	0.925977	1202	3	3.484
RASGEF1A	4	0.091232	0.2011	0.996909	3834	1	3.4354	0.018198	0.058422	0.925977	1205	3	3.4354
GPR50	4	0.74858	0.7694	0.996909	14687	1	3.7038	0.01827	0.05861	0.926652	1209	3	3.7038
FOXF2	4	0.86417	0.86408	0.996909	16512	0	1.084	0.018408	0.059031	0.927901	1213	3	1.084
LY75	4	0.47894	0.62699	0.996909	11963	1	1.5302	0.018459	0.059178	0.927901	1214	3	1.5302
PRDM10	4	0.29697	0.44973	0.996909	8559	1	1.0699	0.018463	0.059191	0.927901	1215	3	1.0699
ZNF575	4	0.93761	0.9376	0.998526	17939	0	3.3609	0.018471	0.059212	0.927901	1217	3	3.3609
ZNF865	4	0.1161	0.24467	0.996909	4654	1	1.5017	0.018645	0.059709	0.927901	1222	3	1.5017
LAMTOR1	4	0.15545	0.3102	0.996909	5876	1	3.306	0.018774	0.060098	0.927901	1230	3	3.306
HNRNPCL1	4	0.95243	0.95245	0.998526	18216	0	3.5691	0.018774	0.060098	0.927901	1232	3	3.5691
FANCB	4	0.82138	0.82398	0.996909	15740	1	1.3043	0.01878	0.060115	0.927901	1234	3	1.3043
ZNF189	4	0.73248	0.75901	0.996909	14491	1	1.9768	0.018816	0.060214	0.927901	1235	3	1.9768
ZNF812	4	0.72166	0.75229	0.996909	14384	1	1.7334	0.018896	0.06044	0.927901	1236	3	1.7334
PPP1R15B	4	0.96853	0.9686	0.999075	18530	0	3.8257	0.019057	0.060944	0.927901	1244	3	3.8257
GRK6	4	0.8857	0.88553	0.996909	16924	0	3.5605	0.019091	0.061045	0.927901	1246	3	3.5605
BIVM	4	0.79605	0.80314	0.996909	15350	1	3.6306	0.019091	0.061045	0.927901	1248	3	3.6306
CCT7	4	0.88242	0.88228	0.996909	16859	0	3.537	0.019091	0.061045	0.927901	1249	3	3.537
PLAC9	4	0.40566	0.55535	0.996909	10523	1	3.5947	0.019091	0.061045	0.927901	1250	3	3.5947
DDX21	4	0.55602	0.66758	0.996909	12736	1	3.4518	0.019271	0.06158	0.927901	1254	3	3.4518
CETN2	4	0.96688	0.96694	0.999075	18492	0	1.2651	0.019279	0.0616	0.927901	1255	3	1.2651
DUXA	4	0.83783	0.83852	0.996909	16003	1	1.9943	0.019311	0.061705	0.927901	1257	3	1.9943
MVB12A	4	0.83378	0.83485	0.996909	15932	1	1.0643	0.01934	0.061797	0.927901	1261	3	1.0643
PREP	4	0.32299	0.475	0.996909	9041	1	1.3703	0.019352	0.061831	0.927901	1262	3	1.3703
LAT2	4	0.94443	0.94444	0.998526	18062	0	3.4394	0.019369	0.061886	0.927901	1266	3	3.4394
SLC37A3	4	0.5447	0.66271	0.996909	12638	1	3.5578	0.019369	0.061886	0.927901	1267	3	3.5578
RPRM	4	0.13047	0.2691	0.996909	5105	1	3.16	0.019384	0.061934	0.927901	1268	3	3.16
TRAPPC3L	4	0.85923	0.85918	0.996909	16414	0	2.4511	0.019519	0.062342	0.927901	1270	3	2.4511
WDR13	4	0.80568	0.81091	0.996909	15478	1	1.4126	0.019535	0.0624	0.927901	1272	3	1.4126
YBX1	4	0.93034	0.9303	0.998526	17783	0	2.3366	0.019547	0.062429	0.927901	1273	3	2.3366
MDFI	4	0.28247	0.43577	0.996909	8265	1	0.39022	0.019634	0.06267	0.927901	1276	3	0.39022
ANKRD36	4	0.95595	0.95596	0.998526	18287	0	1.2603	0.019634	0.06267	0.927901	1277	3	1.2603
C16orf72	4	0.43159	0.58057	0.996909	11053	1	2.3606	0.019642	0.06269	0.927901	1284	3	2.3606
DGKK	4	0.86031	0.86025	0.996909	16434	0	3.3932	0.019683	0.062806	0.927901	1286	3	3.3932
C9orf116	4	0.8332	0.83434	0.996909	15923	1	3.3512	0.019683	0.062806	0.927901	1288	3	3.3512
TRIM58	4	0.96232	0.96234	0.998682	18415	0	3.2543	0.019683	0.062806	0.927901	1290	3	3.2543
MUTYH	4	0.83688	0.83768	0.996909	15990	1	1.3584	0.019827	0.063217	0.927901	1293	3	1.3584
EIF4G3	4	0.95689	0.95692	0.998526	18304	0	1.921	0.019868	0.063348	0.927901	1298	3	1.921
PCDHB3	4	0.87106	0.87091	0.996909	16650	0	1.8615	0.019884	0.063408	0.927901	1300	3	1.8615
TMEM63C	4	0.1362	0.27873	0.996909	5292	1	0.43149	0.019917	0.063506	0.927901	1303	3	0.43149
SMIM13	4	0.49483	0.64235	0.996909	12261	1	3.0844	0.01994	0.063576	0.927901	1305	3	3.0844
NGB	4	0.63674	0.70537	0.996909	13451	1	1.0013	0.019967	0.063668	0.927901	1307	3	1.0013
LEFTY2	4	0.96644	0.96649	0.999075	18480	0	3.8743	0.020045	0.063869	0.927901	1310	3	3.8743
BAZ2A	4	0.68581	0.73125	0.996909	13961	1	3.654	0.020045	0.063869	0.927901	1314	3	3.654
TEX14	4	0.73582	0.76115	0.996909	14528	1	1.0663	0.0201	0.06403	0.927901	1316	3	1.0663
ZNF521	4	0.12001	0.25134	0.996909	4774	1	1.1859	0.020123	0.0641	0.927901	1320	3	1.1859
RINT1	4	0.53871	0.66028	0.996909	12596	1	1.9488	0.020133	0.064125	0.927901	1321	3	1.9488
MRPL10	4	0.64369	0.7089	0.996909	13520	1	3.584	0.020196	0.0643	0.929723	1322	3	3.584
CHRNE	4	0.94475	0.94474	0.998526	18068	0	1.6202	0.020342	0.064707	0.930088	1325	3	1.6202
OR4S1	4	0.82277	0.82517	0.996909	15759	1	1.0767	0.020355	0.064749	0.930088	1326	3	1.0767
PIK3R2	4	0.97618	0.9763	0.999141	18668	0	3.6411	0.020367	0.064788	0.930088	1327	3	3.6411
KCNJ14	4	0.95829	0.95831	0.998526	18329	0	3.3754	0.020367	0.064788	0.930088	1328	3	3.3754
LRFN3	4	0.27057	0.42419	0.996909	8057	1	3.4857	0.020367	0.064788	0.930088	1329	3	3.4857
CLEC4F	4	0.13667	0.27953	0.996909	5307	1	3.0697	0.020372	0.064805	0.930088	1330	3	3.0697
DHRS12	4	0.34768	0.49904	0.996909	9503	1	0.54237	0.020381	0.064832	0.930088	1331	3	0.54237
SHD	4	0.90842	0.90824	0.996909	17342	0	2.0699	0.020388	0.06486	0.930088	1333	3	2.0699
COCH	4	0.75691	0.77494	0.996909	14802	1	1.6599	0.020439	0.065002	0.930098	1335	3	1.6599
POTEM	4	0.82483	0.82695	0.996909	15798	1	3.2754	0.020536	0.065279	0.930098	1337	3	3.2754
PDHA1	4	0.96247	0.96249	0.998682	18419	0	1.3375	0.020553	0.065324	0.930098	1338	3	1.3375
ARL14EPL	4	0.94875	0.94875	0.998526	18147	0	0.82879	0.020587	0.065427	0.930098	1341	3	0.82879
ZNF624	4	0.93744	0.93742	0.998526	17936	0	2.2877	0.020626	0.065546	0.930098	1343	3	2.2877
NSD1	4	0.75881	0.77619	0.996909	14832	1	3.5245	0.020637	0.065572	0.930098	1344	3	3.5245
RSPH4A	4	0.7657	0.78084	0.996909	14930	1	1.6873	0.020679	0.065693	0.930098	1350	3	1.6873
BEST2	4	0.91027	0.91005	0.996909	17381	0	3.2054	0.020696	0.065742	0.930098	1351	3	3.2054
UBE2A	4	0.18722	0.34363	0.996909	6550	1	1.6998	0.02079	0.066019	0.930098	1356	3	1.6998
RPL37	4	0.92522	0.92509	0.996909	17625	0	3.2507	0.0209	0.06632	0.930342	1358	3	3.2507
MAGED1	4	0.27683	0.43029	0.996909	8154	1	3.468	0.020943	0.066442	0.930342	1359	3	3.468
NAA60	4	0.26821	0.4219	0.996909	8026	1	3.5431	0.020943	0.066442	0.930342	1361	3	3.5431
NUP85	4	0.76748	0.7821	0.996909	14955	1	3.3525	0.020943	0.066442	0.930342	1363	3	3.3525
SLC6A16	4	0.47865	0.62667	0.996909	11956	1	1.247	0.020999	0.066585	0.930342	1368	3	1.247
TBX5	4	0.92979	0.92973	0.998526	17771	0	3.15	0.021016	0.06663	0.930342	1369	3	3.15
EEPD1	4	0.69436	0.73613	0.996909	14057	1	0.96415	0.02105	0.066727	0.931007	1370	3	0.96415
RAD51	4	0.32143	0.47354	0.996909	9008	1	1.9464	0.021181	0.067122	0.932282	1373	3	1.9464
HOXC9	4	0.97673	0.97681	0.999141	18685	0	1.5834	0.021407	0.067765	0.932282	1383	3	1.5834
SYCE1	4	0.29314	0.44606	0.996909	8482	1	1.0488	0.021455	0.067929	0.932282	1385	3	1.0488
ALYREF	4	0.80078	0.80696	0.996909	15409	1	3.6647	0.021577	0.06829	0.932282	1386	3	3.6647
SETD8	4	0.72708	0.75562	0.996909	14439	1	3.2839	0.021577	0.06829	0.932282	1387	3	3.2839
KIAA2012	4	0.93103	0.931	0.998526	17798	0	3.3953	0.021577	0.06829	0.932282	1390	3	3.3953
CCDC22	4	0.71241	0.74666	0.996909	14267	1	3.5349	0.021577	0.06829	0.932282	1391	3	3.5349
ZNF608	4	0.58141	0.67888	0.996909	12960	1	2.7194	0.021746	0.068633	0.932282	1397	3	2.7194
TSFM	4	0.52543	0.65481	0.996909	12493	1	1.7021	0.021773	0.068688	0.932282	1398	3	1.7021
HTRA4	4	0.74668	0.76814	0.996909	14663	1	1.1744	0.021878	0.068908	0.932282	1399	3	1.1744
TMEM132D	4	0.91013	0.90991	0.996909	17376	0	3.353	0.021928	0.069021	0.932282	1400	3	3.353
ALKBH7	4	0.72514	0.7544	0.996909	14419	1	3.49	0.021928	0.069021	0.932282	1406	3	3.49
CCDC90B	4	0.11482	0.24239	0.996909	4619	1	0.66407	0.021952	0.069071	0.932282	1407	3	0.66407
AMER1	4	0.44494	0.59354	0.996909	11314	1	1.0724	0.021957	0.06908	0.932282	1411	3	1.0724
TRIM10	4	0.2954	0.44818	0.996909	8527	1	1.4801	0.021996	0.069169	0.932282	1412	3	1.4801
APC2	4	0.96677	0.96684	0.999075	18488	0	3.1566	0.022041	0.069263	0.932282	1413	3	3.1566
GPR84	4	0.83264	0.83383	0.996909	15915	1	3.687	0.022093	0.069368	0.932282	1414	3	3.687
LBR	4	0.45664	0.60506	0.996909	11539	1	1.679	0.022132	0.06944	0.932282	1415	3	1.679
ZNF862	4	0.51323	0.64973	0.996909	12406	1	2.1966	0.022132	0.06944	0.932282	1416	3	2.1966
AMTN	4	0.97434	0.97441	0.999141	18638	0	0.56645	0.022132	0.06944	0.932282	1417	3	0.56645
TEPP	4	0.86136	0.86127	0.996909	16449	0	1.1741	0.022363	0.069909	0.932282	1421	3	1.1741
TMEM144	4	0.3513	0.5025	0.996909	9579	1	1.059	0.022538	0.070264	0.932282	1423	3	1.059
MLC1	4	0.84236	0.84279	0.996909	16089	1	1.6033	0.022547	0.07028	0.932282	1424	3	1.6033
B4GALT4	4	0.85239	0.85242	0.996909	16278	1	0.99004	0.022569	0.070336	0.932282	1425	3	0.99004
CNOT6	4	0.75633	0.77454	0.996909	14794	1	3.557	0.022615	0.070427	0.932282	1428	3	3.557
H3F3B	4	0.5839	0.68002	0.996909	12977	1	3.686	0.022615	0.070427	0.932282	1429	3	3.686
SLC4A7	4	0.73331	0.75953	0.996909	14502	1	3.6577	0.022615	0.070427	0.932282	1431	3	3.6577
NUDT9	4	0.33621	0.48785	0.996909	9280	1	3.7932	0.022615	0.070427	0.932282	1432	3	3.7932
CCDC110	4	0.93092	0.93088	0.998526	17792	0	1.4941	0.022625	0.070442	0.932282	1435	3	1.4941
CWC22	4	0.56295	0.67054	0.996909	12799	1	3.578	0.022636	0.070468	0.932282	1436	3	3.578
C20orf85	4	0.94343	0.94345	0.998526	18043	0	1.6677	0.022672	0.070547	0.932282	1437	3	1.6677
STRIP2	4	0.075644	0.17308	0.995131	3318	1	1.5969	0.022748	0.070698	0.932282	1438	3	1.5969
TXNDC8	4	0.17379	0.33071	0.996909	6302	1	2.8588	0.02282	0.070851	0.932282	1439	3	2.8588
MRPL47	4	0.47035	0.61849	0.996909	11801	1	0.77811	0.022826	0.070862	0.932282	1440	3	0.77811
PPP1R3A	4	0.7146	0.74799	0.996909	14292	1	0.77379	0.022826	0.070862	0.932282	1441	3	0.77379
SPANXN5	4	0.97207	0.97209	0.999141	18587	0	1.713	0.022826	0.070862	0.932282	1443	3	1.713
LOC100130370	4	0.93471	0.93471	0.998526	17875	0	0.91185	0.022826	0.070862	0.932282	1444	3	0.91185
CLGN	4	0.84626	0.84643	0.996909	16168	1	3.4386	0.022947	0.071104	0.932282	1445	3	3.4386
ATP5E	4	0.96086	0.96089	0.998526	18392	0	3.4629	0.022947	0.071104	0.932282	1446	3	3.4629
RCN2	4	0.97607	0.97619	0.999141	18663	0	1.9679	0.022965	0.071138	0.932282	1447	3	1.9679
PNKP	4	0.46254	0.61089	0.996909	11661	1	3.5847	0.023105	0.071439	0.932282	1448	3	3.5847
ARPC4	4	0.050933	0.12641	0.988312	2434	1	3.5555	0.023232	0.071724	0.932282	1453	3	3.5555
EIF3D	4	0.92522	0.92509	0.996909	17678	0	3.6165	0.023232	0.071724	0.932282	1454	3	3.6165
LOC388436	4	0.94517	0.94516	0.998526	18074	0	1.2175	0.023415	0.072111	0.932282	1458	3	1.2175
ZNF611	4	0.97102	0.97109	0.999141	18571	0	1.7959	0.023461	0.072202	0.932282	1459	3	1.7959
EFCAB1	4	0.82373	0.826	0.996909	15778	1	2.9971	0.023495	0.072268	0.932282	1462	3	2.9971
DDAH1	4	0.68203	0.72917	0.996909	13923	1	2.6231	0.023516	0.072311	0.932282	1463	3	2.6231
RPS15	4	0.92522	0.92509	0.996909	17693	0	3.555	0.023516	0.072311	0.932282	1464	3	3.555
POLR3D	4	0.12295	0.25634	0.996909	4854	1	3.3275	0.023563	0.072422	0.932282	1466	3	3.3275
NKX2-1	4	0.26119	0.41522	0.996909	7885	1	1.3795	0.023649	0.072593	0.932282	1470	3	1.3795
TPRN	4	0.9608	0.96083	0.998526	18388	0	3.4216	0.023654	0.0726	0.932282	1471	3	3.4216
AOC3	4	0.24839	0.40289	0.996909	7636	1	1.9789	0.023677	0.072645	0.932282	1472	3	1.9789
CA9	4	0.96821	0.96828	0.999075	18520	0	1.4713	0.023709	0.072712	0.932282	1477	3	1.4713
APBA3	4	0.95128	0.95134	0.998526	18200	0	2.1284	0.023806	0.072893	0.932282	1478	3	2.1284
BRMS1L	4	0.68161	0.72894	0.996909	13918	1	1.36	0.023862	0.072993	0.932282	1479	3	1.36
AP4B1	4	0.89022	0.89004	0.996909	17009	0	3.279	0.023892	0.073063	0.932282	1482	3	3.279
WDFY3	4	0.78665	0.79608	0.996909	15207	1	1.4659	0.023913	0.073101	0.932282	1487	3	1.4659
PIGR	4	0.84633	0.84649	0.996909	16169	1	1.2272	0.023957	0.073184	0.932282	1491	3	1.2272
TSPAN33	4	0.28638	0.43949	0.996909	8355	1	1.076	0.023968	0.073208	0.932282	1492	3	1.076
ZFPL1	4	0.95415	0.95418	0.998526	18244	0	1.391	0.023996	0.073262	0.932282	1493	3	1.391
G6PC3	4	0.973	0.97306	0.999141	18607	0	1.3178	0.024071	0.073399	0.932282	1494	3	1.3178
AJUBA	4	0.25831	0.41243	0.996909	7825	1	1.4049	0.02414	0.073543	0.932282	1495	3	1.4049
DLEU7	4	0.54397	0.66243	0.996909	12633	1	1.5969	0.024173	0.073599	0.932282	1496	3	1.5969
F13A1	4	0.0063427	0.021765	0.949509	426	1	1.6341	0.024218	0.07369	0.932282	1497	3	1.6341
ATP6V0B	4	0.97404	0.97413	0.999141	18629	0	2.9051	0.02424	0.073736	0.932282	1499	3	2.9051
ZNF790	4	0.79125	0.79948	0.996909	15282	1	3.3615	0.02424	0.073736	0.932282	1501	3	3.3615
DNAJB1	4	0.77465	0.7872	0.996909	15041	1	3.4516	0.024273	0.073821	0.932282	1502	3	3.4516
TTF1	4	0.53605	0.65917	0.996909	12566	1	3.474	0.024273	0.073821	0.932282	1503	3	3.474
EML6	4	0.94964	0.94967	0.998526	18164	0	3.3382	0.024273	0.073821	0.932282	1506	3	3.3382
MPV17	4	0.81043	0.81472	0.996909	15560	1	3.3133	0.024273	0.073821	0.932282	1508	3	3.3133
CYTH3	4	0.97836	0.97848	0.99918	18719	0	3.1511	0.024273	0.073821	0.932282	1509	3	3.1511
ATXN10	4	0.38564	0.53575	0.996909	10184	1	1.5156	0.024304	0.073885	0.932282	1510	3	1.5156
PLXNB2	4	0.89082	0.89061	0.996909	17021	0	1.3107	0.024365	0.074009	0.932282	1511	3	1.3107
CCDC74B	4	0.8348	0.83579	0.996909	15952	1	1.3332	0.02444	0.074168	0.932282	1512	3	1.3332
SBF1	4	0.82712	0.82895	0.996909	15832	1	3.452	0.024454	0.074203	0.932282	1513	3	3.452
ZNF23	4	0.015167	0.049338	0.949509	978	1	1.6387	0.024464	0.07422	0.932282	1514	3	1.6387
TNKS	4	0.43948	0.58827	0.996909	11208	1	1.0189	0.024591	0.074485	0.932282	1522	3	1.0189
RELN	4	0.0093598	0.03155	0.949509	629	1	1.1386	0.024596	0.074493	0.932282	1523	3	1.1386
ID1	4	0.82257	0.82499	0.996909	15753	1	3.29	0.024643	0.074596	0.932282	1524	3	3.29
ENTPD8	4	0.97778	0.97786	0.99916	18706	0	3.2484	0.024643	0.074596	0.932282	1526	3	3.2484
RFPL4B	4	0.45683	0.60525	0.996909	11544	1	3.6768	0.024643	0.074596	0.932282	1527	3	3.6768
CD5L	4	0.96299	0.963	0.998682	18432	0	0.93655	0.024785	0.074898	0.932282	1528	3	0.93655
MGC50722	4	0.8921	0.89189	0.996909	17044	0	1.7623	0.02483	0.074977	0.932282	1530	3	1.7623
TP53	4	0.93669	0.93668	0.998526	17923	0	3.3232	0.024978	0.075267	0.932282	1532	3	3.3232
EPM2AIP1	4	0.45115	0.59962	0.996909	11433	1	3.3426	0.024978	0.075267	0.932282	1533	3	3.3426
NEIL1	4	0.97466	0.97472	0.999141	18644	0	0.95929	0.02501	0.075338	0.932282	1535	3	0.95929
MAGEA9B	4	0.81125	0.8154	0.996909	15574	1	1.1907	0.02501	0.075338	0.932282	1536	3	1.1907
NXNL2	4	0.38012	0.53042	0.996909	10090	1	1.904	0.025094	0.07551	0.932282	1539	3	1.904
CDC42EP1	4	0.83448	0.83551	0.996909	15943	1	1.4474	0.025223	0.075769	0.932282	1541	3	1.4474
PRRG2	4	0.95794	0.95798	0.998526	18322	0	0.91773	0.025315	0.075964	0.932282	1542	3	0.91773
NPLOC4	4	0.96353	0.96354	0.998984	18435	0	3.4144	0.025339	0.076016	0.932282	1544	3	3.4144
C21orf58	4	0.61209	0.69315	0.996909	13216	1	3.5855	0.025339	0.076016	0.932282	1546	3	3.5855
GGA2	4	0.11739	0.24686	0.996909	4694	1	1.7327	0.025445	0.076225	0.932282	1547	3	1.7327
SCARB1	4	0.65908	0.71682	0.996909	13672	1	3.1297	0.02552	0.076398	0.932282	1548	3	3.1297
TRMT61A	4	0.50463	0.64628	0.996909	12338	1	0.99931	0.025524	0.076405	0.932282	1550	3	0.99931
MCM9	4	0.96784	0.9679	0.999075	18512	0	0.96878	0.025524	0.076405	0.932282	1551	3	0.96878
ERICH2	4	0.96721	0.96729	0.999075	18496	0	0.81577	0.025524	0.076405	0.932282	1552	3	0.81577
PRAMEF12	4	0.70748	0.74378	0.996909	14209	1	1.3277	0.025546	0.076439	0.932282	1555	3	1.3277
ASAP3	4	0.67596	0.72579	0.996909	13858	1	1.7488	0.025604	0.076552	0.932282	1556	3	1.7488
FAM3D	4	0.36009	0.51103	0.996909	9735	1	1.7552	0.025638	0.076614	0.932282	1557	3	1.7552
GDE1	4	0.92522	0.92509	0.996909	17688	0	1.4241	0.025662	0.076662	0.932282	1558	3	1.4241
SPATA31A6	4	0.71298	0.74701	0.996909	14275	1	2.7884	0.025696	0.076713	0.932282	1559	3	2.7884
EMC9	4	0.71175	0.74627	0.996909	14259	1	3.0898	0.02573	0.076789	0.932282	1560	3	3.0898
UBE2N	4	0.097668	0.21254	0.996909	4032	1	3.3135	0.02573	0.076789	0.932282	1561	3	3.3135
CRELD2	4	0.1292	0.26693	0.996909	5061	1	0.85996	0.025744	0.076816	0.932282	1563	3	0.85996
TMEM71	4	0.94226	0.94229	0.998526	18025	0	1.1447	0.025934	0.077193	0.932282	1567	3	1.1447
GGA3	4	0.59022	0.68288	0.996909	13025	1	2.8765	0.026012	0.077359	0.932282	1570	3	2.8765
FOPNL	4	0.29877	0.45154	0.996909	8592	1	1.3142	0.026017	0.077366	0.932282	1571	3	1.3142
MOGAT3	4	0.61402	0.69409	0.996909	13237	1	3.302	0.026072	0.07749	0.932282	1573	3	3.302
GFI1B	4	0.97335	0.97342	0.999141	18618	0	3.2515	0.026072	0.07749	0.932282	1574	3	3.2515
SMARCA1	4	0.46712	0.61538	0.996909	11754	1	1.2809	0.026135	0.077614	0.932282	1576	3	1.2809
DBX1	4	0.595	0.68509	0.996909	13068	1	1.3627	0.02623	0.077807	0.932282	1577	3	1.3627
PCDHGA11	4	0.95983	0.95986	0.998526	18363	0	1.2961	0.026242	0.077829	0.932282	1578	3	1.2961
GALR3	4	0.92829	0.92822	0.998526	17743	0	3.5978	0.026379	0.078126	0.932282	1581	3	3.5978
TMEM165	4	0.68108	0.72864	0.996909	13914	1	1.3675	0.02644	0.078236	0.932282	1582	3	1.3675
CELSR2	4	0.773	0.78603	0.996909	15021	1	1.8922	0.026474	0.078312	0.932282	1583	3	1.8922
SEL1L2	4	0.13831	0.28218	0.996909	5349	1	1.3672	0.026496	0.078355	0.932282	1584	3	1.3672
PHLPP2	4	0.89708	0.89697	0.996909	17135	0	1.0451	0.026504	0.078365	0.932282	1585	3	1.0451
LAP3	4	0.29387	0.44674	0.996909	8497	1	1.1255	0.026568	0.078502	0.932282	1586	3	1.1255
NEU3	4	0.97428	0.97436	0.999141	18636	0	0.9938	0.026633	0.07863	0.932282	1596	3	0.9938
KRIT1	4	0.64754	0.7109	0.996909	13559	1	3.1896	0.026725	0.078833	0.932282	1597	3	3.1896
WDR76	4	0.91828	0.91812	0.996909	17524	0	3.2831	0.026725	0.078833	0.932282	1600	3	3.2831
SLC39A1	4	0.93645	0.93641	0.998526	17918	0	3.1158	0.026725	0.078833	0.932282	1601	3	3.1158
GPR158	4	0.82425	0.82646	0.996909	15786	1	3.2182	0.026725	0.078833	0.932282	1603	3	3.2182
ANP32C	4	0.86469	0.8646	0.996909	16526	0	0.97349	0.026752	0.078883	0.932282	1605	3	0.97349
MTHFD1	4	0.74927	0.76985	0.996909	14698	1	0.75782	0.027037	0.079469	0.932282	1609	3	0.75782
C4orf29	4	0.57353	0.67535	0.996909	12891	1	0.67889	0.027037	0.079469	0.932282	1610	3	0.67889
MLST8	4	0.83027	0.83174	0.996909	15879	1	3.5105	0.027087	0.079573	0.932282	1614	3	3.5105
GDPD4	4	0.31479	0.46711	0.996909	8887	1	1.2706	0.027111	0.079626	0.932282	1615	3	1.2706
P4HA2	4	0.4064	0.55607	0.996909	10537	1	1.0901	0.027126	0.079662	0.932282	1616	3	1.0901
CNOT11	4	0.18498	0.34144	0.996909	6499	1	1.6258	0.027166	0.079742	0.932282	1617	3	1.6258
EXTL1	4	0.81649	0.81976	0.996909	15661	1	1.1469	0.027252	0.079924	0.932282	1618	3	1.1469
PCNA	4	0.92522	0.92509	0.996909	17689	0	3.0298	0.027418	0.080259	0.932282	1619	3	3.0298
TIMM10	4	0.97369	0.97377	0.999141	18623	0	3.3643	0.027437	0.080296	0.932282	1620	3	3.3643
GCM1	4	0.78968	0.79829	0.996909	15256	1	3.5698	0.027437	0.080296	0.932282	1621	3	3.5698
C18orf54	4	0.95985	0.95989	0.998526	18365	0	0.9772	0.027447	0.080316	0.932282	1623	3	0.9772
INO80C	4	0.31751	0.46973	0.996909	8937	1	1.3174	0.027447	0.080316	0.932282	1624	3	1.3174
SCFD1	4	0.90254	0.90243	0.996909	17228	0	2.8942	0.027447	0.080316	0.932282	1626	3	2.8942
TCEB3	4	0.13733	0.28063	0.996909	5321	1	1.3777	0.027524	0.080478	0.932282	1629	3	1.3777
AGTPBP1	4	0.88775	0.8876	0.996909	16959	0	0.91163	0.0276	0.08064	0.932282	1630	3	0.91163
TRIL	4	0.060257	0.1441	0.993942	2769	1	1.046	0.027727	0.080909	0.932282	1631	3	1.046
XPO6	4	0.71639	0.74905	0.996909	14311	1	3.3293	0.02775	0.080959	0.932282	1635	3	3.3293
WDFY1	4	0.38995	0.53993	0.996909	10252	1	3.3222	0.02775	0.080959	0.932282	1636	3	3.3222
MCMBP	4	0.35234	0.50351	0.996909	9599	1	2.5786	0.027921	0.081308	0.932282	1637	3	2.5786
CDK20	4	0.90986	0.90964	0.996909	17369	0	1.1436	0.027933	0.08133	0.932282	1638	3	1.1436
CCDC15	4	0.56858	0.67307	0.996909	12845	1	0.87093	0.027987	0.081446	0.932282	1639	3	0.87093
SFT2D1	4	0.79934	0.80581	0.996909	15387	1	1.4362	0.028069	0.081617	0.932282	1640	3	1.4362
DICER1	4	0.12986	0.26808	0.996909	5084	1	3.2492	0.028123	0.081735	0.932282	1653	3	3.2492
C15orf57	4	0.87862	0.87846	0.996909	16784	0	3.3337	0.028123	0.081735	0.932282	1656	3	3.3337
DLGAP1	4	0.4472	0.59572	0.996909	11362	1	1.4556	0.028187	0.081832	0.932282	1659	3	1.4556
AGA	4	0.36468	0.51545	0.996909	9816	1	1.5329	0.02829	0.082022	0.932282	1660	3	1.5329
LGALS9C	4	0.87179	0.87166	0.996909	16659	0	1.1292	0.028352	0.082155	0.932282	1662	3	1.1292
RPS4Y2	4	0.71076	0.7457	0.996909	14247	1	1.1673	0.028429	0.082304	0.932282	1663	3	1.1673
KRTAP10-5	4	0.54797	0.66411	0.996909	12668	1	0.98162	0.028439	0.082334	0.932282	1664	3	0.98162
NCL	4	0.9357	0.93568	0.998526	17902	0	3.1017	0.028464	0.082375	0.932282	1666	3	3.1017
OR5K4	4	0.48038	0.62841	0.996909	11991	1	3.3832	0.028464	0.082375	0.932282	1667	3	3.3832
WFS1	4	0.14522	0.29352	0.996909	5556	1	3.1926	0.028464	0.082375	0.932282	1668	3	3.1926
CHRDL2	4	0.93435	0.93434	0.998526	17867	0	1.3027	0.028465	0.082377	0.932282	1669	3	1.3027
SLC30A1	4	0.93843	0.93841	0.998526	17953	0	1.5614	0.028506	0.082465	0.932282	1670	3	1.5614
ARL8B	4	0.96361	0.96364	0.998984	18438	0	1.1965	0.028563	0.082582	0.932282	1671	3	1.1965
HNRNPR	4	0.56281	0.67048	0.996909	12796	1	0.97528	0.028589	0.082629	0.932282	1672	3	0.97528
THSD4	4	0.62316	0.69858	0.996909	13324	1	1.376	0.028641	0.082727	0.932282	1673	3	1.376
UCK1	4	0.96489	0.96498	0.999075	18450	0	0.98717	0.028646	0.082734	0.932282	1674	3	0.98717
DBN1	4	0.728	0.7562	0.996909	14447	1	0.76022	0.028702	0.082838	0.932282	1678	3	0.76022
GNMT	4	0.75281	0.77219	0.996909	14753	1	0.85579	0.028702	0.082838	0.932282	1681	3	0.85579
TEX43	4	0.18327	0.33984	0.996909	6469	1	3.1028	0.028852	0.083165	0.932282	1684	3	3.1028
MARVELD2	4	0.26577	0.41963	0.996909	7974	1	3.2047	0.028852	0.083165	0.932282	1689	3	3.2047
PPP1R2	4	0.75531	0.77385	0.996909	14783	1	1.3209	0.028943	0.083342	0.932282	1691	3	1.3209
SLC17A3	4	0.36252	0.51338	0.996909	9772	1	1.5087	0.029011	0.083474	0.932282	1692	3	1.5087
GSX2	4	0.97744	0.97751	0.99916	18699	0	1.0655	0.029074	0.083585	0.932282	1694	3	1.0655
FZD4	4	0.82939	0.83093	0.996909	15867	1	2.3014	0.029088	0.083616	0.932282	1695	3	2.3014
KCNN4	4	0.94676	0.94675	0.998526	18109	0	1.7673	0.029213	0.08388	0.932282	1696	3	1.7673
SLC34A1	4	0.80967	0.81408	0.996909	15544	1	2.7144	0.029294	0.084039	0.932282	1697	3	2.7144
DHFR	4	0.97091	0.97099	0.999141	18570	0	4.3196	0.029294	0.084039	0.932282	1698	3	4.3196
C4BPB	4	0.96817	0.96824	0.999075	18518	0	3.1308	0.029316	0.084085	0.932282	1701	3	3.1308
LBH	4	0.90002	0.89989	0.996909	17189	0	0.88287	0.029316	0.084085	0.932282	1704	3	0.88287
NADSYN1	4	0.6123	0.69324	0.996909	13219	1	0.70911	0.029316	0.084085	0.932282	1705	3	0.70911
FAM19A3	4	0.64778	0.71103	0.996909	13561	1	1.3557	0.029347	0.084142	0.932282	1707	3	1.3557
POLK	4	0.8159	0.81928	0.996909	15648	1	3.2074	0.02937	0.084184	0.932282	1711	3	3.2074
MORC2	4	0.9342	0.93419	0.998526	17861	0	3.4157	0.02937	0.084184	0.932282	1712	3	3.4157
FEZ2	4	0.91162	0.91144	0.996909	17408	0	1.1745	0.029497	0.084434	0.932282	1716	3	1.1745
ATP6V0E1	4	0.06325	0.14976	0.99452	2871	1	0.98405	0.029568	0.084571	0.932282	1717	3	0.98405
SLC6A7	4	0.47336	0.62148	0.996909	11852	1	1.271	0.029574	0.084581	0.932282	1718	3	1.271
GADD45B	4	0.17288	0.32981	0.996909	6284	1	0.98574	0.029616	0.084665	0.932282	1719	3	0.98574
ZCCHC11	4	0.4733	0.6214	0.996909	11850	1	3.2548	0.029817	0.0851	0.932282	1725	3	3.2548
YARS2	4	0.83819	0.83885	0.996909	16014	1	2.1037	0.029865	0.085204	0.932282	1729	3	2.1037
ABHD11	4	0.69719	0.73776	0.996909	14095	1	1.3468	0.029913	0.08529	0.932282	1730	3	1.3468
GNPTG	4	0.78103	0.79188	0.996909	15129	1	1.1912	0.029929	0.085325	0.932282	1731	3	1.1912
NLRP3	4	0.66047	0.71756	0.996909	13688	1	3.0617	0.030032	0.085529	0.932282	1732	3	3.0617
P2RX1	4	0.92522	0.92509	0.996909	17661	0	1.8212	0.030036	0.085536	0.932282	1735	3	1.8212
GNL3	4	0.84183	0.84227	0.996909	16078	1	1.4544	0.030106	0.085664	0.932282	1736	3	1.4544
RNF11	4	0.97709	0.97718	0.999141	18692	0	1.3275	0.030111	0.085674	0.932282	1737	3	1.3275
OR4C3	4	0.92522	0.92509	0.996909	17697	0	0.87575	0.030132	0.085729	0.932282	1738	3	0.87575
TAB3	4	0.96002	0.96004	0.998526	18367	0	0.9846	0.030336	0.086136	0.932282	1741	3	0.9846
RNF138	4	0.92043	0.92025	0.996909	17570	0	0.64871	0.03039	0.086253	0.932282	1746	3	0.64871
SYNJ2BP	4	0.93276	0.93272	0.998526	17832	0	1.9372	0.030395	0.08626	0.932282	1749	3	1.9372
KRT39	4	0.61456	0.69435	0.996909	13245	1	3.0912	0.030504	0.086469	0.932282	1753	3	3.0912
NCAPG2	4	0.56693	0.67234	0.996909	12831	1	3.0925	0.030504	0.086469	0.932282	1754	3	3.0925
RPL26	4	0.88422	0.88405	0.996909	16900	0	3.332	0.030504	0.086469	0.932282	1755	3	3.332
HAMP	4	0.41395	0.56339	0.996909	10695	1	3.0757	0.030504	0.086469	0.932282	1757	3	3.0757
SELL	4	0.88542	0.88527	0.996909	16917	0	0.93212	0.030633	0.086713	0.932282	1761	3	0.93212
ZRANB2	4	0.95222	0.95225	0.998526	18213	0	3.061	0.030696	0.086861	0.932282	1762	3	3.061
MCRS1	4	0.57094	0.67415	0.996909	12870	1	1.2791	0.030703	0.086867	0.932282	1763	3	1.2791
PPP2R5B	4	0.82731	0.82911	0.996909	15833	1	0.89167	0.030741	0.086941	0.932282	1764	3	0.89167
SERTAD4	4	0.914	0.91382	0.996909	17443	0	1.1362	0.030762	0.086981	0.932282	1765	3	1.1362
TRAF2	4	0.91942	0.91925	0.996909	17549	0	3.4668	0.030883	0.087238	0.932282	1771	3	3.4668
YY1	4	0.86934	0.86921	0.996909	16619	0	3.5261	0.030883	0.087238	0.932282	1772	3	3.5261
PDE1A	4	0.79854	0.80517	0.996909	15378	1	3.2049	0.030883	0.087238	0.932282	1775	3	3.2049
ZNF69	4	0.86334	0.86325	0.996909	16496	0	1.5687	0.031111	0.087699	0.932282	1777	3	1.5687
FLVCR1	4	0.85543	0.85539	0.996909	16341	0	1.4212	0.031203	0.087892	0.932282	1778	3	1.4212
C22orf34	4	0.61919	0.6966	0.996909	13291	1	1.0128	0.031208	0.087899	0.932282	1780	3	1.0128
CAND1	4	0.48526	0.63312	0.996909	12069	1	0.80992	0.031208	0.087899	0.932282	1782	3	0.80992
ZBTB37	4	0.94945	0.94947	0.998526	18160	0	3.0477	0.031305	0.088076	0.932282	1785	3	3.0477
KAT5	4	0.92522	0.92509	0.996909	17648	0	3.3319	0.031305	0.088076	0.932282	1787	3	3.3319
FXYD4	4	0.13437	0.27562	0.996909	5231	1	2.3056	0.031308	0.088083	0.932282	1789	3	2.3056
PAOX	4	0.84267	0.84308	0.996909	16097	1	1.3181	0.031395	0.088258	0.932282	1790	3	1.3181
FAM159B	4	0.87875	0.87858	0.996909	16786	0	2.2027	0.03153	0.088546	0.932282	1791	3	2.2027
KIF3B	4	0.96014	0.96016	0.998526	18370	0	1.4436	0.031535	0.08856	0.932282	1792	3	1.4436
CLDN12	4	0.77271	0.78581	0.996909	15018	1	0.93161	0.031604	0.088698	0.932282	1793	3	0.93161
YIPF5	4	0.76767	0.78225	0.996909	14958	1	1.5026	0.031648	0.088784	0.932282	1794	3	1.5026
KLHL41	4	0.48295	0.63087	0.996909	12029	1	1.457	0.031719	0.088914	0.932282	1795	3	1.457
ADRBK2	4	0.011125	0.037033	0.949509	730	1	0.99729	0.031719	0.088914	0.932282	1801	3	0.99729
TM9SF4	4	0.68701	0.73192	0.996909	13976	1	2.7364	0.031759	0.088987	0.932282	1805	3	2.7364
KRTAP4-5	4	0.97351	0.9736	0.999141	18622	0	3.0186	0.031786	0.089041	0.932282	1808	3	3.0186
UGGT1	4	0.18551	0.34196	0.996909	6510	1	1.5366	0.031925	0.089324	0.932282	1810	3	1.5366
OR2T6	4	0.95772	0.95774	0.998526	18318	0	1.9467	0.031953	0.089377	0.932282	1811	3	1.9467
B4GALT6	4	0.97233	0.97233	0.999141	18591	0	1.3171	0.03203	0.089529	0.932282	1812	3	1.3171
TPT1	4	0.90252	0.90241	0.996909	17227	0	3.0647	0.032042	0.089552	0.932282	1813	3	3.0647
C1QTNF7	4	0.90923	0.90903	0.996909	17357	0	1.6944	0.032064	0.089604	0.932282	1814	3	1.6944
GALT	4	0.97288	0.97293	0.999141	18603	0	1.0869	0.032075	0.089631	0.932282	1815	3	1.0869
HACL1	4	0.10686	0.22865	0.996909	4337	1	0.85698	0.032092	0.08966	0.932282	1816	3	0.85698
SEMA3F	4	0.93529	0.93528	0.998526	17890	0	1.5148	0.032186	0.08983	0.932282	1817	3	1.5148
CAD	4	0.47119	0.61931	0.996909	11817	1	3.351	0.032193	0.089845	0.932282	1820	3	3.351
GCC1	4	0.92987	0.92982	0.998526	17773	0	3.3621	0.032193	0.089845	0.932282	1821	3	3.3621
OLFML1	4	0.9655	0.96557	0.999075	18463	0	0.32041	0.032255	0.08998	0.932282	1824	3	0.32041
GSTO1	4	0.96077	0.9608	0.998526	18387	0	0.39492	0.032255	0.08998	0.932282	1827	3	0.39492
HOXD10	4	0.92522	0.92509	0.996909	17612	0	0.7175	0.032287	0.090042	0.932282	1829	3	0.7175
VWA9	4	0.92084	0.92066	0.996909	17577	0	1.5216	0.032662	0.090806	0.932282	1838	3	1.5216
ANKRD34B	4	0.8403	0.84083	0.996909	16045	1	1.3079	0.032673	0.090826	0.932282	1839	3	1.3079
ZNF177	4	0.91223	0.91203	0.996909	17412	0	1.0946	0.032843	0.091144	0.932282	1841	3	1.0946
NUP153	4	0.7594	0.77658	0.996909	14836	1	0.87371	0.032871	0.091203	0.932282	1842	3	0.87371
SLC35E2B	4	0.20956	0.36531	0.996909	6937	1	1.3713	0.032893	0.091253	0.932282	1848	3	1.3713
MED15	4	0.7648	0.7802	0.996909	14919	1	1.4122	0.032936	0.091329	0.932282	1852	3	1.4122
KIAA1429	4	0.30226	0.45491	0.996909	8650	1	2.9149	0.033018	0.091495	0.932282	1858	3	2.9149
AOX1	4	0.81252	0.81646	0.996909	15597	1	3.1804	0.033018	0.091495	0.932282	1859	3	3.1804
TSPAN17	4	0.61448	0.69432	0.996909	13244	1	3.0816	0.033018	0.091495	0.932282	1860	3	3.0816
FATE1	4	0.24776	0.40224	0.996909	7627	1	1.313	0.033103	0.091682	0.932282	1861	3	1.313
SETSIP	4	0.77852	0.78999	0.996909	15098	1	1.6248	0.033194	0.091878	0.932282	1863	3	1.6248
SLC9A7	4	0.97432	0.9744	0.999141	18637	0	1.4025	0.033211	0.091909	0.932282	1864	3	1.4025
ALPP	4	0.95494	0.95496	0.998526	18261	0	0.88302	0.033393	0.092277	0.932282	1873	3	0.88302
HTR3A	4	0.0045187	0.015716	0.949509	308	1	0.93777	0.03341	0.092312	0.932282	1874	3	0.93777
EAF1	4	0.9389	0.93888	0.998526	17964	0	3.1438	0.033515	0.092525	0.932282	1875	3	3.1438
PTDSS2	4	0.90119	0.90107	0.996909	17206	0	3.0679	0.033515	0.092525	0.932282	1880	3	3.0679
ZNF165	4	0.6802	0.72816	0.996909	13901	1	2.9915	0.033515	0.092525	0.932282	1881	3	2.9915
ADGRF3	4	0.92974	0.92968	0.998526	17769	0	1.1942	0.033811	0.093121	0.932282	1884	3	1.1942
KLHL3	4	0.86977	0.86965	0.996909	16627	0	1.6665	0.033828	0.093158	0.932282	1885	3	1.6665
PTPRG	4	0.87479	0.87465	0.996909	16708	0	1.3644	0.033937	0.09339	0.932282	1888	3	1.3644
GIGYF1	4	0.95236	0.95239	0.998526	18215	0	2.9896	0.033952	0.093422	0.932282	1889	3	2.9896
TTC4	4	0.80846	0.81311	0.996909	15526	1	3.3996	0.033952	0.093422	0.932282	1891	3	3.3996
PURA	4	0.72928	0.757	0.996909	14462	1	3.3451	0.033952	0.093422	0.932282	1896	3	3.3451
ZNF629	4	0.12816	0.26514	0.996909	5019	1	1.6105	0.034237	0.094001	0.932282	1903	3	1.6105
CYP2C18	4	0.94892	0.94893	0.998526	18152	0	1.0234	0.034301	0.094121	0.932282	1904	3	1.0234
KLF2	4	0.90532	0.90508	0.996909	17279	0	2.9926	0.034387	0.094294	0.932282	1906	3	2.9926
ZMYM6	4	0.042603	0.1104	0.980159	2153	1	1.8855	0.034397	0.094316	0.932282	1909	3	1.8855
SYCE1L	4	0.56298	0.67055	0.996909	12800	1	0.89291	0.034469	0.094473	0.932282	1910	3	0.89291
C1orf21	4	0.9605	0.96053	0.998526	18378	0	1.5506	0.03455	0.094622	0.932282	1912	3	1.5506
CDCA7	4	0.75067	0.77077	0.996909	14721	1	1.2016	0.034557	0.094634	0.932282	1917	3	1.2016
SLCO1B3	4	0.67262	0.72401	0.996909	13813	1	1.439	0.034676	0.094859	0.932282	1918	3	1.439
TRAK1	4	0.92105	0.92088	0.996909	17579	0	1.1094	0.034732	0.094961	0.932282	1919	3	1.1094
GLS	4	0.95246	0.95248	0.998526	18217	0	1.5257	0.034773	0.095039	0.932282	1920	3	1.5257
AHRR	4	0.48587	0.63368	0.996909	12080	1	1.6754	0.034778	0.095055	0.932282	1921	3	1.6754
DDX42	4	0.68426	0.73039	0.996909	13950	1	3.1926	0.034786	0.095067	0.932282	1922	3	3.1926
TBPL2	4	0.27551	0.42904	0.996909	8133	1	1.3759	0.034866	0.095219	0.932282	1929	3	1.3759
BCL2L2-PABPN1	4	0.87121	0.87106	0.996909	16652	0	1.8949	0.034872	0.095234	0.932282	1930	3	1.8949
SETDB2	4	0.52833	0.65602	0.996909	12513	1	1.195	0.034878	0.095244	0.932282	1931	3	1.195
PLA2G5	4	0.74112	0.76458	0.996909	14602	1	1.0398	0.03503	0.09555	0.932282	1934	3	1.0398
TMCO2	4	0.41134	0.56089	0.996909	10641	1	1.1827	0.035118	0.095745	0.932282	1935	3	1.1827
ETFDH	4	0.51748	0.65149	0.996909	12436	1	1.0189	0.035136	0.09578	0.932282	1939	3	1.0189
TAMM41	4	0.035951	0.097325	0.973046	1905	1	0.77728	0.035136	0.09578	0.932282	1941	3	0.77728
TSPYL5	4	0.95048	0.95053	0.998526	18182	0	0.68582	0.035136	0.09578	0.932282	1942	3	0.68582
OBSL1	4	0.93122	0.93117	0.998526	17807	0	0.91866	0.035142	0.095788	0.932282	1943	3	0.91866
ZNF671	4	0.3489	0.50017	0.996909	9529	1	1.204	0.035236	0.095988	0.932282	1944	3	1.204
YIPF2	4	0.28374	0.43697	0.996909	8299	1	1.6047	0.035248	0.096011	0.932282	1945	3	1.6047
SMIM24	4	0.88294	0.8828	0.996909	16870	0	1.8422	0.035348	0.096226	0.932282	1952	3	1.8422
PHF2	4	0.70821	0.74421	0.996909	14217	1	0.88054	0.035518	0.096575	0.932282	1958	3	0.88054
ZNF799	4	0.92022	0.92006	0.996909	17567	0	1.8376	0.035564	0.096669	0.932282	1961	3	1.8376
KLHDC3	4	0.92823	0.92817	0.998526	17741	0	2.2055	0.035618	0.096779	0.932282	1962	3	2.2055
RANBP17	4	0.85399	0.854	0.996909	16314	1	1.3517	0.035713	0.096974	0.932282	1963	3	1.3517
ATG4C	4	0.69555	0.7368	0.996909	14078	1	0.84917	0.035811	0.09715	0.932282	1964	3	0.84917
SRSF3	4	0.74105	0.76452	0.996909	14601	1	3.0356	0.035839	0.097209	0.932282	1965	3	3.0356
TPH1	4	0.63372	0.70389	0.996909	13421	1	2.8812	0.035839	0.097209	0.932282	1967	3	2.8812
ANPEP	4	0.91758	0.91744	0.996909	17512	0	3.2168	0.035839	0.097209	0.932282	1970	3	3.2168
TMSB10	4	0.86517	0.86509	0.996909	16536	0	2.9998	0.035839	0.097209	0.932282	1971	3	2.9998
SSR3	4	0.97302	0.97308	0.999141	18608	0	1.2703	0.035843	0.097222	0.932282	1973	3	1.2703
SPIN2B	4	0.9762	0.97631	0.999141	18669	0	0.57873	0.035875	0.09728	0.932282	1974	3	0.57873
TDP1	4	0.68797	0.73249	0.996909	13988	1	0.73314	0.035875	0.09728	0.932282	1977	3	0.73314
AHDC1	4	0.72867	0.75661	0.996909	14457	1	1.5993	0.035918	0.097373	0.932282	1978	3	1.5993
OR52B6	4	0.78242	0.79291	0.996909	15143	1	0.99036	0.036031	0.097586	0.932282	1980	3	0.99036
KCNJ13	4	0.28724	0.4403	0.996909	8365	1	1.0638	0.036151	0.097829	0.932282	1984	3	1.0638
CEP152	4	0.25273	0.40705	0.996909	7723	1	1.0141	0.036187	0.097908	0.932282	1985	3	1.0141
ENTPD2	4	0.91618	0.91603	0.996909	17485	0	1.4369	0.036217	0.09797	0.932282	1986	3	1.4369
IL1RAP	4	0.97316	0.97323	0.999141	18614	0	1.1372	0.036229	0.097989	0.932282	1987	3	1.1372
METTL8	4	0.52285	0.65371	0.996909	12476	1	3.1319	0.036317	0.098164	0.932282	1992	3	3.1319
ARL13A	4	0.97674	0.97682	0.999141	18686	0	0.85535	0.036319	0.098169	0.932282	1994	3	0.85535
IDS	4	0.87683	0.87669	0.996909	16746	0	1.1364	0.036361	0.098247	0.932282	1995	3	1.1364
TMEM53	4	0.49463	0.64228	0.996909	12258	1	0.88749	0.036435	0.098394	0.932282	1996	3	0.88749
ADRA2C	4	0.81948	0.82235	0.996909	15708	1	2.9649	0.036487	0.098482	0.932282	1998	3	2.9649
BNC2	4	0.95009	0.95013	0.998526	18174	0	2.098	0.036638	0.098764	0.932282	1999	3	2.098
MTERF2	4	0.70891	0.74462	0.996909	14224	1	2.305	0.036638	0.098764	0.932282	2000	3	2.305
PRR20B	4	0.78756	0.79676	0.996909	15228	1	1.3176	0.036795	0.099065	0.932282	2001	3	1.3176
TTC7A	4	0.70451	0.74203	0.996909	14173	1	1.3984	0.036807	0.099091	0.932282	2002	3	1.3984
VWA5B1	4	0.3409	0.49241	0.996909	9372	1	2.8422	0.036819	0.099116	0.932282	2005	3	2.8422
VSNL1	4	0.64466	0.70939	0.996909	13531	1	1.2303	0.036858	0.099203	0.932282	2009	3	1.2303
LOC554223	4	0.87486	0.87473	0.996909	16710	0	0.98014	0.036918	0.099319	0.932282	2015	3	0.98014
ARHGAP17	4	0.95946	0.9595	0.998526	18355	0	1.5221	0.03694	0.099363	0.932282	2019	3	1.5221
USP12	4	0.97468	0.97473	0.999141	18645	0	1.4354	0.037092	0.099675	0.932282	2020	3	1.4354
CCDC3	4	0.86211	0.86202	0.996909	16467	0	1.2448	0.037135	0.099755	0.932282	2022	3	1.2448
GCGR	4	0.88818	0.88804	0.996909	16971	0	1.2716	0.03726	0.099997	0.932282	2024	3	1.2716
CDC26	4	0.93361	0.93362	0.998526	17846	0	3.1076	0.037307	0.1001	0.932282	2025	3	3.1076
EXOC5	4	0.94426	0.94428	0.998526	18058	0	2.9647	0.037307	0.1001	0.932282	2026	3	2.9647
STK40	4	0.8687	0.86854	0.996909	16608	0	3.0799	0.037307	0.1001	0.932282	2029	3	3.0799
EMCN	4	0.50692	0.64718	0.996909	12360	1	0.89125	0.037311	0.10011	0.932282	2031	3	0.89125
LRRC16A	4	0.95127	0.95133	0.998526	18199	0	1.7974	0.037415	0.10031	0.932282	2032	3	1.7974
SLC30A10	4	0.6681	0.72157	0.996909	13768	1	0.9783	0.037452	0.10037	0.932282	2033	3	0.9783
TEX29	4	0.97821	0.97832	0.99916	18715	0	1.5438	0.037452	0.10037	0.932282	2037	3	1.5438
BBIP1	4	0.4466	0.59512	0.996909	11351	1	1.7711	0.037452	0.10037	0.932282	2038	3	1.7711
MRLN	4	0.47194	0.62007	0.996909	11833	1	1.0625	0.037513	0.10049	0.932282	2040	3	1.0625
UNC13C	4	0.92047	0.9203	0.996909	17571	0	3.1275	0.037553	0.10059	0.932282	2041	3	3.1275
ANKRD50	4	0.55314	0.66629	0.996909	12711	1	2.3196	0.037561	0.10061	0.932282	2042	3	2.3196
TBL1X	4	0.8166	0.81985	0.996909	15664	1	0.89556	0.03759	0.10065	0.932282	2043	3	0.89556
CAMSAP2	4	0.84943	0.84955	0.996909	16225	1	1.8606	0.03766	0.10081	0.932282	2044	3	1.8606
RARS2	4	0.89346	0.89324	0.996909	17071	0	2.0879	0.037673	0.10083	0.932282	2045	3	2.0879
C3orf84	4	0.79518	0.80248	0.996909	15332	1	1.0466	0.037691	0.10087	0.932282	2046	3	1.0466
NHP2L1	4	0.48025	0.62829	0.996909	11988	1	2.9488	0.037749	0.10098	0.932282	2048	3	2.9488
SHROOM1	4	0.13808	0.28181	0.996909	5340	1	2.9809	0.037749	0.10098	0.932282	2050	3	2.9809
CR1L	4	0.68212	0.72922	0.996909	13924	1	1.1153	0.037765	0.10101	0.932282	2051	3	1.1153
FAHD1	4	0.33775	0.48938	0.996909	9314	1	0.99003	0.037777	0.10103	0.932282	2052	3	0.99003
STAG1	4	0.95499	0.95502	0.998526	18264	0	1.2472	0.037802	0.10108	0.932282	2053	3	1.2472
DPEP3	4	0.90241	0.9023	0.996909	17224	0	1.2683	0.037906	0.10126	0.932282	2058	3	1.2683
WRB	4	0.39402	0.54397	0.996909	10333	1	1.2485	0.037949	0.10134	0.932282	2060	3	1.2485
P4HB	4	0.62706	0.70049	0.996909	13363	1	1.9818	0.038026	0.1015	0.932282	2061	3	1.9818
PARD3	4	0.5592	0.66892	0.996909	12763	1	0.89757	0.038184	0.10182	0.932282	2062	3	0.89757
MRPS35	4	0.95063	0.95069	0.998526	18188	0	2.7329	0.038243	0.10193	0.932282	2063	3	2.7329
PDZK1	4	0.95254	0.95256	0.998526	18219	0	1.1216	0.038266	0.10197	0.932282	2071	3	1.1216
C1QTNF8	4	0.9652	0.96527	0.999075	18456	0	1.081	0.038266	0.10197	0.932282	2073	3	1.081
KLF14	4	0.9762	0.97632	0.999141	18670	0	0.81478	0.038302	0.10205	0.932282	2074	3	0.81478
ZNF707	4	0.74574	0.76752	0.996909	14652	1	2.0703	0.038327	0.1021	0.932282	2075	3	2.0703
DEPDC1	4	0.04397	0.11303	0.980735	2203	1	1.0837	0.038426	0.10227	0.932282	2076	3	1.0837
CYB5A	4	0.14018	0.28528	0.996909	5411	1	1.3869	0.038438	0.10229	0.932282	2077	3	1.3869
NPVF	4	0.96081	0.96084	0.998526	18389	0	1.1288	0.038451	0.10232	0.932282	2078	3	1.1288
RAB7A	4	0.94766	0.94765	0.998526	18129	0	1.588	0.038488	0.1024	0.932282	2080	3	1.588
MVB12B	4	0.85818	0.85816	0.996909	16397	0	1.1352	0.038495	0.10241	0.932282	2081	3	1.1352
SLC44A4	4	0.81137	0.81551	0.996909	15577	1	0.81144	0.038519	0.10246	0.932282	2083	3	0.81144
HNF1A	4	0.79609	0.80317	0.996909	15351	1	1.4448	0.038549	0.10251	0.932282	2084	3	1.4448
MOCS2	4	0.90827	0.90808	0.996909	17339	0	1.3526	0.038619	0.10267	0.932282	2086	3	1.3526
DFNB31	4	0.032485	0.09034	0.967712	1779	1	1.7038	0.038669	0.10277	0.932282	2087	3	1.7038
CYP11B2	4	0.53826	0.66008	0.996909	12593	1	1.1362	0.038719	0.10286	0.932282	2088	3	1.1362
NUP93	4	0.60304	0.68889	0.996909	13137	1	2.8434	0.038862	0.10317	0.932282	2099	3	2.8434
OR4K1	4	0.9497	0.94972	0.998526	18166	0	3.0664	0.038862	0.10317	0.932282	2100	3	3.0664
FAM20B	4	0.24526	0.39979	0.996909	7589	1	2.9085	0.038862	0.10317	0.932282	2102	3	2.9085
KIAA0907	4	0.6082	0.6913	0.996909	13191	1	1.4466	0.038863	0.10317	0.932282	2103	3	1.4466
ATP6V1F	4	0.9628	0.96282	0.998682	18424	0	1.0555	0.038875	0.10318	0.932282	2104	3	1.0555
ASCL4	4	0.78182	0.79246	0.996909	15137	1	1.4277	0.0389	0.10324	0.932282	2105	3	1.4277
AVEN	4	0.94051	0.94051	0.998526	17997	0	1.7189	0.039109	0.10369	0.932282	2106	3	1.7189
ZMYM5	4	0.90557	0.90532	0.996909	17283	0	0.58976	0.039155	0.10376	0.932282	2108	3	0.58976
RRM2	4	0.77754	0.78928	0.996909	15082	1	2.7849	0.039189	0.10384	0.932282	2109	3	2.7849
LPCAT1	4	0.74834	0.76923	0.996909	14683	1	0.95415	0.039334	0.10412	0.932282	2111	3	0.95415
ZNF354C	4	0.90504	0.90481	0.996909	17275	0	2.2985	0.03939	0.10422	0.932282	2117	3	2.2985
DNAJC2	4	0.51758	0.65152	0.996909	12437	1	1.904	0.039403	0.10425	0.932282	2118	3	1.904
PLEKHH1	4	0.64866	0.71148	0.996909	13569	1	1.6855	0.039424	0.10429	0.932282	2119	3	1.6855
SERPINB7	4	0.96192	0.96192	0.998682	18409	0	1.3038	0.03946	0.10437	0.932282	2120	3	1.3038
KRT84	4	0.80769	0.81253	0.996909	15512	1	1.9004	0.039485	0.10442	0.932282	2121	3	1.9004
TAF3	4	0.7409	0.76442	0.996909	14595	1	1.0587	0.039517	0.10447	0.932282	2122	3	1.0587
PPP1R9A	4	0.83715	0.83792	0.996909	15996	1	1.1683	0.039561	0.10455	0.932282	2123	3	1.1683
TMEM161A	4	0.92826	0.9282	0.998526	17742	0	0.91057	0.039599	0.10463	0.932282	2124	3	0.91057
MICAL2	4	0.83382	0.83489	0.996909	15933	1	1.1862	0.039605	0.10464	0.932282	2125	3	1.1862
AVPR1A	4	0.89083	0.89062	0.996909	17022	0	0.86378	0.039637	0.10472	0.932282	2126	3	0.86378
PROKR2	4	0.10907	0.23249	0.996909	4422	1	2.7335	0.039678	0.10479	0.932282	2130	3	2.7335
CCDC102B	4	0.67049	0.72286	0.996909	13789	1	2.7561	0.039678	0.10479	0.932282	2133	3	2.7561
CHST11	4	0.89292	0.89272	0.996909	17060	0	1.0156	0.039726	0.10488	0.932282	2137	3	1.0156
GRAMD3	4	0.36921	0.51983	0.996909	9888	1	2.6144	0.039922	0.10527	0.932282	2141	3	2.6144
UQCRFS1	4	0.81626	0.81957	0.996909	15656	1	2.1806	0.039944	0.10531	0.932282	2142	3	2.1806
LRRC8E	4	0.95697	0.957	0.998526	18305	0	0.90093	0.039992	0.10541	0.932282	2143	3	0.90093
C12orf79	4	0.93976	0.9398	0.998526	17985	0	3.0639	0.040126	0.10567	0.932282	2146	3	3.0639
SPAG9	4	0.70799	0.74408	0.996909	14215	1	0.76317	0.040184	0.10578	0.932282	2147	3	0.76317
MAN2B2	4	0.44704	0.59557	0.996909	11357	1	1.5867	0.040197	0.1058	0.932282	2155	3	1.5867
APBA2	4	0.65915	0.71686	0.996909	13673	1	1.1076	0.040235	0.10587	0.932282	2156	3	1.1076
RRP1	4	0.93897	0.93896	0.998526	17966	0	2.8011	0.040285	0.10597	0.932282	2160	3	2.8011
FCRL4	4	0.94669	0.94669	0.998526	18107	0	0.94238	0.040363	0.10612	0.932282	2162	3	0.94238
RAB2A	4	0.96659	0.96667	0.999075	18483	0	0.5894	0.040424	0.10621	0.932282	2163	3	0.5894
ASAH1	4	0.60884	0.69161	0.996909	13194	1	1.1179	0.040433	0.10623	0.932282	2164	3	1.1179
PRAMEF11	4	0.97389	0.97398	0.999141	18628	0	0.83805	0.040536	0.10644	0.932282	2166	3	0.83805
RRN3	4	0.89021	0.89004	0.996909	17008	0	2.6003	0.040574	0.10651	0.932282	2167	3	2.6003
CDKL4	4	0.89954	0.89942	0.996909	17176	0	1.052	0.040658	0.10668	0.932282	2174	3	1.052
TMCO6	4	0.23696	0.39181	0.996909	7445	1	2.468	0.040662	0.10668	0.932282	2175	3	2.468
IL11	4	0.32454	0.47656	0.996909	9077	1	1.5595	0.040681	0.10673	0.932282	2176	3	1.5595
FBXO16	4	0.65348	0.71393	0.996909	13615	1	1.0622	0.040729	0.10682	0.932282	2177	3	1.0622
PLIN5	4	0.56447	0.67124	0.996909	12813	1	1.0312	0.040858	0.10707	0.932282	2179	3	1.0312
CWC15	4	0.85745	0.85744	0.996909	16383	0	0.73701	0.04089	0.10713	0.932282	2180	3	0.73701
COL14A1	4	0.68897	0.73305	0.996909	13999	1	1.6308	0.040942	0.10723	0.932282	2181	3	1.6308
SPATA6	4	0.56039	0.66939	0.996909	12779	1	1.0899	0.04098	0.1073	0.932282	2182	3	1.0899
DRC1	4	0.41063	0.5602	0.996909	10626	1	1.0261	0.041006	0.10735	0.932282	2183	3	1.0261
PAM	4	0.6524	0.71336	0.996909	13609	1	1.052	0.041039	0.10742	0.932282	2184	3	1.052
BRF2	4	0.58537	0.68067	0.996909	12990	1	2.7919	0.041039	0.10742	0.932282	2189	3	2.7919
FAM47C	4	0.63887	0.70644	0.996909	13478	1	2.818	0.041039	0.10742	0.932282	2192	3	2.818
CSNK1A1	4	0.57745	0.67711	0.996909	12927	1	2.7785	0.041039	0.10742	0.932282	2193	3	2.7785
TRMU	4	0.85967	0.85962	0.996909	16425	0	0.99588	0.041108	0.10756	0.932282	2201	3	0.99588
FRG2	4	0.94184	0.94187	0.998526	18014	0	1.3131	0.041187	0.10772	0.932282	2204	3	1.3131
CXorf36	4	0.69548	0.73677	0.996909	14076	1	1.182	0.041291	0.10792	0.932282	2205	3	1.182
SH2D2A	4	0.87783	0.87766	0.996909	16769	0	1.2029	0.041343	0.10805	0.932282	2207	3	1.2029
ZNF711	4	0.2089	0.36467	0.996909	6922	1	1.2149	0.041395	0.10815	0.932282	2209	3	1.2149
FANCD2OS	4	0.93385	0.93384	0.998526	17854	0	1.6754	0.041407	0.10817	0.932282	2210	3	1.6754
CIAPIN1	4	0.93764	0.93762	0.998526	17940	0	1.0655	0.041428	0.10822	0.932282	2211	3	1.0655
UBR1	4	0.10241	0.2209	0.996909	4189	1	1.0726	0.041506	0.10836	0.932282	2212	3	1.0726
ZSWIM3	4	0.75113	0.77107	0.996909	14731	1	1.6325	0.041558	0.10845	0.932282	2213	3	1.6325
MIA3	4	0.48644	0.63425	0.996909	12091	1	1.0991	0.041568	0.10848	0.932282	2214	3	1.0991
CPTP	4	0.95788	0.95792	0.998526	18321	0	1.0729	0.041641	0.10862	0.932282	2220	3	1.0729
TMEM25	4	0.96764	0.96771	0.999075	18506	0	2.8117	0.041707	0.10874	0.932282	2223	3	2.8117
TM2D2	4	0.81454	0.81813	0.996909	15631	1	1.0544	0.041793	0.10891	0.932282	2226	3	1.0544
HDGF	4	0.92522	0.92509	0.996909	17684	0	1.2125	0.041806	0.10894	0.932282	2227	3	1.2125
CALM1	4	0.94677	0.94676	0.998526	18110	0	2.5773	0.041839	0.10901	0.932282	2228	3	2.5773
DCANP1	4	0.96372	0.96376	0.999039	18440	0	1.0722	0.041885	0.10909	0.932282	2229	3	1.0722
DHX38	4	0.92522	0.92509	0.996909	17647	0	1.347	0.041891	0.10911	0.932282	2230	3	1.347
BPNT1	4	0.93578	0.93577	0.998526	17905	0	0.77637	0.041904	0.10913	0.932282	2231	3	0.77637
AGAP3	4	0.35034	0.50161	0.996909	9557	1	1.9362	0.042008	0.10934	0.932282	2232	3	1.9362
UBE4B	4	0.68232	0.72933	0.996909	13927	1	1.087	0.042009	0.10934	0.932282	2233	3	1.087
DUSP7	4	0.65987	0.71725	0.996909	13682	1	0.84136	0.042097	0.10951	0.932282	2236	3	0.84136
QRFPR	4	0.84099	0.84147	0.996909	16058	1	0.70644	0.042154	0.10962	0.932282	2240	3	0.70644
ASCL2	4	0.83707	0.83786	0.996909	15994	1	1.0659	0.042173	0.10965	0.932282	2241	3	1.0659
ZDHHC4	4	0.11185	0.23733	0.996909	4530	1	1.2748	0.042226	0.10977	0.932282	2242	3	1.2748
OTOA	4	0.45779	0.6062	0.996909	11565	1	1.5414	0.042262	0.10984	0.932282	2244	3	1.5414
ZBTB8B	4	0.42504	0.57418	0.996909	10915	1	0.97808	0.042272	0.10986	0.932282	2245	3	0.97808
GLYR1	4	0.43116	0.58015	0.996909	11040	1	1.8604	0.042341	0.11001	0.932282	2246	3	1.8604
ZNF415	4	0.71228	0.74658	0.996909	14265	1	1.0879	0.042553	0.11041	0.932282	2251	3	1.0879
OR2H1	4	0.16527	0.32241	0.996909	6122	1	0.92964	0.042553	0.11041	0.932282	2255	3	0.92964
ABHD17C	4	0.9301	0.93004	0.998526	17777	0	0.90197	0.042582	0.11047	0.932282	2257	3	0.90197
KCNG4	4	0.88009	0.87995	0.996909	16807	0	0.74055	0.042728	0.11076	0.932282	2258	3	0.74055
ST5	4	0.65725	0.71586	0.996909	13650	1	2.0128	0.042761	0.11083	0.932282	2259	3	2.0128
CABYR	4	0.17714	0.33395	0.996909	6357	1	0.90301	0.042788	0.11088	0.932282	2260	3	0.90301
OR6T1	4	0.6967	0.73747	0.996909	14088	1	1.0068	0.042947	0.1112	0.932282	2263	3	1.0068
LHX9	4	0.14256	0.28921	0.996909	5482	1	0.8639	0.043054	0.11139	0.932282	2266	3	0.8639
SLC14A2	4	0.32288	0.47489	0.996909	9039	1	0.91842	0.043134	0.11152	0.932282	2267	3	0.91842
CEACAM7	4	0.62725	0.70059	0.996909	13365	1	1.6162	0.043167	0.11158	0.932282	2275	3	1.6162
UBE2E1	4	0.41628	0.56571	0.996909	10748	1	0.99965	0.043207	0.11166	0.932282	2276	3	0.99965
POLDIP3	4	0.77849	0.78996	0.996909	15097	1	0.90341	0.043294	0.11184	0.932282	2277	3	0.90341
PTK7	4	0.94249	0.94253	0.998526	18029	0	0.99452	0.043347	0.11194	0.932282	2278	3	0.99452
OR10A2	4	0.76319	0.77914	0.996909	14894	1	1.2006	0.043401	0.11203	0.932282	2279	3	1.2006
COPZ1	4	0.31322	0.46562	0.996909	8853	1	2.9166	0.043408	0.11204	0.932282	2285	3	2.9166
CCSER2	4	0.49408	0.64182	0.996909	12247	1	0.96703	0.043434	0.1121	0.932282	2286	3	0.96703
HGFAC	4	0.69214	0.73484	0.996909	14035	1	1.0165	0.043511	0.11225	0.932282	2287	3	1.0165
HIST1H2BL	4	0.97435	0.97442	0.999141	18639	0	2.6836	0.043535	0.1123	0.932282	2288	3	2.6836
CCDC144NL	4	0.91853	0.91837	0.996909	17530	0	2.2133	0.043588	0.11242	0.932282	2289	3	2.2133
ZC3H14	4	0.93537	0.93536	0.998526	17894	0	1.3106	0.043595	0.11243	0.932282	2290	3	1.3106
TMEM218	4	0.71053	0.74555	0.996909	14241	1	1.0411	0.043696	0.11261	0.932282	2300	3	1.0411
OSR1	4	0.67522	0.72539	0.996909	13850	1	1.9068	0.043809	0.11283	0.932282	2301	3	1.9068
IL1RAPL1	4	0.94102	0.94102	0.998526	18001	0	1.0682	0.044039	0.11327	0.932282	2304	3	1.0682
SKA2	4	0.90527	0.90502	0.996909	17277	0	1.2809	0.044066	0.11332	0.932282	2305	3	1.2809
CUX2	4	0.95442	0.95445	0.998526	18251	0	0.91189	0.044073	0.11333	0.932282	2306	3	0.91189
TTC39B	4	0.74486	0.76697	0.996909	14641	1	0.95788	0.044087	0.11336	0.932282	2307	3	0.95788
KRTAP4-7	4	0.93674	0.93673	0.998526	17925	0	0.58499	0.044147	0.11347	0.932282	2312	3	0.58499
SAXO2	4	0.81276	0.81667	0.996909	15599	1	1.7327	0.044147	0.11347	0.932282	2315	3	1.7327
ASB6	4	0.65525	0.71486	0.996909	13634	1	0.87279	0.044168	0.1135	0.932282	2317	3	0.87279
FAIM	4	0.65802	0.71625	0.996909	13659	1	0.91707	0.044256	0.11366	0.932282	2318	3	0.91707
LHX4	4	0.67867	0.72731	0.996909	13885	1	1.273	0.044395	0.11393	0.932282	2321	3	1.273
FHIT	4	0.15877	0.31554	0.996909	5982	1	2.008	0.044531	0.11419	0.932282	2322	3	2.008
KLHL7	4	0.92105	0.92088	0.996909	17580	0	2.5246	0.044531	0.11419	0.932282	2329	3	2.5246
TPRA1	4	0.64536	0.70973	0.996909	13538	1	0.89674	0.044552	0.11423	0.932282	2330	3	0.89674
C11orf88	4	0.89521	0.89509	0.996909	17103	0	0.92631	0.044575	0.11427	0.932282	2334	3	0.92631
EPB41L4B	4	0.15757	0.31365	0.996909	5946	1	0.73209	0.044677	0.11449	0.932282	2335	3	0.73209
LBP	4	0.48621	0.63404	0.996909	12088	1	0.86162	0.044752	0.11463	0.932282	2337	3	0.86162
TMEM102	4	0.73576	0.76111	0.996909	14527	1	0.82728	0.04484	0.1148	0.932282	2342	3	0.82728
LIG1	4	0.91363	0.91346	0.996909	17434	0	2.2745	0.044935	0.11499	0.932282	2343	3	2.2745
C11orf53	4	0.56033	0.66937	0.996909	12778	1	1.7742	0.044956	0.11503	0.932282	2344	3	1.7742
MRGPRD	4	0.7913	0.79953	0.996909	15283	1	0.64189	0.044956	0.11503	0.932282	2346	3	0.64189
LOC388813	4	0.52474	0.65453	0.996909	12488	1	1.483	0.044977	0.11507	0.932282	2350	3	1.483
RIT1	4	0.75354	0.77265	0.996909	14764	1	1.9975	0.045018	0.11515	0.932282	2351	3	1.9975
MEF2C	4	0.70256	0.74092	0.996909	14152	1	0.91603	0.045059	0.11523	0.932282	2352	3	0.91603
CTXN1	4	0.84736	0.8475	0.996909	16191	1	1.6212	0.045306	0.11571	0.932282	2355	3	1.6212
AK1	4	0.90734	0.90716	0.996909	17320	0	1.1182	0.04532	0.11573	0.932282	2356	3	1.1182
ARHGAP18	4	0.047507	0.11978	0.986126	2321	1	0.75244	0.045382	0.11587	0.932282	2357	3	0.75244
HECW1	4	0.79521	0.8025	0.996909	15333	1	1.8103	0.045478	0.11604	0.932282	2365	3	1.8103
ING1	4	0.96018	0.9602	0.998526	18372	0	2.6026	0.045533	0.11615	0.932282	2366	3	2.6026
KIAA1147	4	0.95906	0.95909	0.998526	18345	0	2.706	0.045533	0.11615	0.932282	2367	3	2.706
SPIN1	4	0.18825	0.34463	0.996909	6568	1	1.4415	0.045858	0.11681	0.932282	2374	3	1.4415
ZZEF1	4	0.69229	0.73492	0.996909	14039	1	0.82965	0.045878	0.11685	0.932282	2375	3	0.82965
SCRN2	4	0.95687	0.95691	0.998526	18302	0	0.95294	0.045913	0.11692	0.932282	2377	3	0.95294
PCDH11X	4	0.9645	0.9646	0.999075	18446	0	1.2591	0.04592	0.11693	0.932282	2378	3	1.2591
NAPRT	4	0.83537	0.8363	0.996909	15963	1	2.0171	0.04593	0.11695	0.932282	2379	3	2.0171
SRBD1	4	0.73315	0.75943	0.996909	14500	1	0.84979	0.045942	0.11697	0.932282	2381	3	0.84979
POTEG	4	0.53567	0.65901	0.996909	12561	1	1.2818	0.045942	0.11697	0.932282	2382	3	1.2818
OBP2A	4	0.30417	0.45676	0.996909	8688	1	1.4924	0.045965	0.11702	0.932282	2385	3	1.4924
GPBP1L1	4	0.83574	0.83662	0.996909	15966	1	1.4596	0.046038	0.11715	0.932282	2386	3	1.4596
RHCG	4	0.86786	0.86771	0.996909	16592	0	1.1307	0.046163	0.11738	0.932282	2389	3	1.1307
NICN1	4	0.45175	0.60021	0.996909	11442	1	1.2536	0.04617	0.11739	0.932282	2390	3	1.2536
GAGE2B	4	0.78756	0.79676	0.996909	15227	1	1.1805	0.046225	0.11749	0.932282	2391	3	1.1805
RMDN3	4	0.096965	0.21129	0.996909	4017	1	1.4526	0.046232	0.11751	0.932282	2392	3	1.4526
LPIN1	4	0.5968	0.68593	0.996909	13078	1	0.69694	0.046267	0.11756	0.932282	2393	3	0.69694
HHLA3	4	0.40246	0.55225	0.996909	10474	1	1.409	0.046292	0.11762	0.932282	2394	3	1.409
NR0B2	4	0.55131	0.66551	0.996909	12693	1	1.2323	0.046309	0.11765	0.932282	2395	3	1.2323
PLXNB3	4	0.0094118	0.031726	0.949509	631	1	0.93975	0.046447	0.1179	0.932282	2402	3	0.93975
ELP3	4	0.51857	0.65195	0.996909	12440	1	2.039	0.046532	0.11807	0.932282	2406	3	2.039
SCARA3	4	0.90992	0.9097	0.996909	17370	0	0.82662	0.046605	0.1182	0.932282	2407	3	0.82662
TMEM231	4	0.3272	0.47914	0.996909	9124	1	1.079	0.046692	0.11837	0.932282	2415	3	1.079
GNG10	4	0.86723	0.8671	0.996909	16582	0	1.1838	0.04686	0.11868	0.932282	2416	3	1.1838
PTPRN2	4	0.57443	0.67575	0.996909	12897	1	1.4323	0.046867	0.11869	0.932282	2417	3	1.4323
ATP6V0E2	4	0.79336	0.80109	0.996909	15309	1	1.2594	0.046882	0.11872	0.932282	2418	3	1.2594
TM9SF2	4	0.17578	0.33261	0.996909	6336	1	0.99662	0.046938	0.11883	0.932282	2419	3	0.99662
CARD17	4	0.97033	0.97042	0.999141	18557	0	1.3866	0.046945	0.11884	0.932282	2420	3	1.3866
COL4A4	4	0.87538	0.87525	0.996909	16721	0	1.1668	0.046969	0.11889	0.932282	2421	3	1.1668
PEAK1	4	0.27119	0.42482	0.996909	8068	1	1.1672	0.046994	0.11894	0.932282	2422	3	1.1672
RIN3	4	0.45108	0.59955	0.996909	11430	1	1.2769	0.047002	0.11895	0.932282	2428	3	1.2769
ACP5	4	0.38168	0.53189	0.996909	10119	1	1.0148	0.047036	0.11902	0.932282	2429	3	1.0148
EIF2AK2	4	0.49055	0.63835	0.996909	12176	1	0.71984	0.047043	0.11903	0.932282	2430	3	0.71984
PLCZ1	4	0.97538	0.97549	0.999141	18653	0	1.0152	0.04705	0.11904	0.932282	2431	3	1.0152
RNF144B	4	0.95525	0.95527	0.998526	18270	0	0.74105	0.047064	0.11907	0.932282	2432	3	0.74105
TAT	4	0.60599	0.69026	0.996909	13168	1	0.74649	0.047071	0.11908	0.932282	2433	3	0.74649
ZNF362	4	0.093227	0.20461	0.996909	3894	1	0.77327	0.047092	0.11912	0.932282	2434	3	0.77327
KLF8	4	0.7595	0.77664	0.996909	14838	1	1.6669	0.047106	0.11915	0.932282	2435	3	1.6669
SEC23B	4	0.9135	0.91332	0.996909	17430	0	1.1183	0.04712	0.11918	0.932282	2436	3	1.1183
ASIC5	4	0.58	0.67827	0.996909	12946	1	1.4381	0.047127	0.11919	0.932282	2437	3	1.4381
MYT1	4	0.84716	0.8473	0.996909	16186	1	1.0341	0.047159	0.11925	0.932282	2438	3	1.0341
FAM133B	4	0.97424	0.97433	0.999141	18634	0	1.3233	0.047339	0.11959	0.932282	2439	3	1.3233
ABCC5	4	0.9764	0.9765	0.999141	18676	0	0.89381	0.047367	0.11963	0.932282	2440	3	0.89381
TMEM253	4	0.090501	0.19974	0.996909	3807	1	0.96501	0.047399	0.11968	0.932282	2441	3	0.96501
LIN7C	4	0.87943	0.87929	0.996909	16800	0	1.1099	0.047456	0.11978	0.932282	2446	3	1.1099
SGCD	4	0.37092	0.52148	0.996909	9922	1	1.0337	0.047515	0.1199	0.932282	2448	3	1.0337
DR1	4	0.5588	0.66877	0.996909	12759	1	0.80531	0.047522	0.11991	0.932282	2449	3	0.80531
SIAH2	4	0.76418	0.77979	0.996909	14911	1	0.72838	0.047565	0.11999	0.932282	2450	3	0.72838
SLC2A10	4	0.52027	0.65265	0.996909	12453	1	1.2508	0.0476	0.12006	0.932282	2451	3	1.2508
CDC23	4	0.92522	0.92509	0.996909	17644	0	2.4177	0.047618	0.12009	0.932282	2452	3	2.4177
DNAJC28	4	0.20618	0.36207	0.996909	6876	1	1.7379	0.047635	0.12013	0.932282	2453	3	1.7379
TRIP12	4	0.57583	0.6764	0.996909	12912	1	0.92017	0.047678	0.12022	0.932282	2454	3	0.92017
MT1G	4	0.78534	0.79505	0.996909	15181	1	0.94782	0.047708	0.12027	0.932282	2455	3	0.94782
PRRG1	4	0.83948	0.84007	0.996909	16030	1	3.6924	0.047842	0.12052	0.932282	2460	3	3.6924
NUPL1	4	0.39104	0.541	0.996909	10271	1	2.512	0.047842	0.12052	0.932282	2462	3	2.512
TOMM40L	4	0.88963	0.88946	0.996909	16997	0	2.5753	0.047842	0.12052	0.932282	2463	3	2.5753
KRTAP9-1	4	0.9783	0.97841	0.99916	18718	0	1.5575	0.047869	0.12057	0.932282	2466	3	1.5575
ANKRD46	4	0.96763	0.96769	0.999075	18504	0	1.2303	0.047898	0.12063	0.932282	2467	3	1.2303
ZNF621	4	0.03702	0.099412	0.973046	1944	1	0.7567	0.048026	0.12087	0.932282	2468	3	0.7567
RFX5	4	0.93535	0.93534	0.998526	17893	0	1.3623	0.048087	0.12099	0.932282	2473	3	1.3623
DKK1	4	0.81546	0.81891	0.996909	15642	1	0.85507	0.048136	0.12109	0.932282	2479	3	0.85507
PPAPDC1A	4	0.82989	0.83142	0.996909	15873	1	0.79871	0.048232	0.12128	0.932282	2481	3	0.79871
ZNF705D	4	0.53257	0.65774	0.996909	12537	1	0.56474	0.04824	0.12129	0.932282	2482	3	0.56474
2017-03-08	4	0.93366	0.93366	0.998526	17849	0	1.0643	0.048268	0.12133	0.932282	2483	3	1.0643
TMEM189	4	0.043869	0.11284	0.980735	2196	1	0.86165	0.048304	0.12141	0.932282	2484	3	0.86165
BRD7	4	0.93863	0.93862	0.998526	17961	0	1.0077	0.048325	0.12145	0.932282	2485	3	1.0077
PON1	4	0.92522	0.92509	0.996909	17657	0	0.7443	0.04834	0.12147	0.932282	2486	3	0.7443
ZNF488	4	0.94718	0.94716	0.998526	18121	0	1.3843	0.048347	0.12148	0.932282	2487	3	1.3843
CIPC	4	0.68045	0.72831	0.996909	13908	1	2.4273	0.048368	0.12153	0.932282	2488	3	2.4273
OR52B4	4	0.62321	0.6986	0.996909	13326	1	0.93563	0.04844	0.12167	0.932282	2490	3	0.93563
IL4	4	0.083022	0.18641	0.996909	3572	1	0.67848	0.048497	0.12178	0.932282	2492	3	0.67848
SLC13A5	4	0.91439	0.91419	0.996909	17450	0	0.87203	0.048583	0.12194	0.932282	2494	3	0.87203
ABTB2	4	0.96927	0.96936	0.999141	18542	0	0.82049	0.048626	0.12204	0.932282	2495	3	0.82049
ARMCX4	4	0.89995	0.89981	0.996909	17187	0	1.2343	0.048683	0.12215	0.932282	2497	3	1.2343
HKDC1	4	0.57816	0.67746	0.996909	12933	1	0.6712	0.048863	0.12251	0.932282	2498	3	0.6712
ZFAND2A	4	0.9191	0.91893	0.996909	17541	0	1.2145	0.048868	0.12252	0.932282	2507	3	1.2145
PDCD2	4	0.60501	0.6898	0.996909	13159	1	2.0995	0.048944	0.12265	0.932282	2509	3	2.0995
MLANA	4	0.85449	0.85446	0.996909	16320	1	1.2192	0.048949	0.12266	0.932282	2510	3	1.2192
ANKRD1	4	0.080469	0.18183	0.996491	3480	1	1.3022	0.049021	0.12279	0.932282	2511	3	1.3022
ANGPTL5	4	0.54683	0.66364	0.996909	12658	1	1.1273	0.04905	0.12285	0.932282	2512	3	1.1273
LRP11	4	0.96054	0.96056	0.998526	18380	0	1.0187	0.049108	0.12296	0.932282	2520	3	1.0187
SMTNL1	4	0.56671	0.67225	0.996909	12829	1	1.5595	0.049151	0.12304	0.932282	2521	3	1.5595
KIAA0368	4	0.97609	0.97621	0.999141	18665	0	1.1546	0.04918	0.1231	0.932282	2522	3	1.1546
DEFA3	4	0.70343	0.74143	0.996909	14160	1	1.3501	0.049194	0.12313	0.932282	2523	3	1.3501
SAR1B	4	0.50414	0.6461	0.996909	12335	1	1.0574	0.049219	0.12318	0.932282	2524	3	1.0574
EPG5	4	0.10835	0.2313	0.996909	4395	1	1.0566	0.04923	0.1232	0.932282	2525	3	1.0566
FOLR3	4	0.69443	0.73617	0.996909	14058	1	1.0564	0.049266	0.12327	0.932346	2526	3	1.0564
DNTT	4	0.18869	0.34509	0.996909	6577	1	1.0681	0.049328	0.12338	0.932346	2527	3	1.0681
SNAP23	4	0.2927	0.44565	0.996909	8473	1	1.1048	0.049375	0.12346	0.932346	2528	3	1.1048
ZCCHC14	4	0.85864	0.85862	0.996909	16404	0	0.77238	0.049389	0.12349	0.932346	2530	3	0.77238
SOX5	4	0.80765	0.8125	0.996909	15511	1	1.0223	0.049425	0.12356	0.932346	2531	3	1.0223
ZNF354B	4	0.34491	0.49634	0.996909	9455	1	1.4578	0.049556	0.12383	0.932346	2532	3	1.4578
C5orf28	4	0.84663	0.8468	0.996909	16176	1	1.1977	0.049679	0.12406	0.932346	2542	3	1.1977
CD8A	4	0.9526	0.95262	0.998526	18221	0	1.0171	0.049723	0.12415	0.932346	2543	3	1.0171
SLC16A1	4	0.30787	0.46034	0.996909	8762	1	0.97902	0.049832	0.12436	0.932346	2544	3	0.97902
TMPRSS12	4	0.8851	0.88493	0.996909	16910	0	1.3528	0.049863	0.12442	0.932346	2545	3	1.3528
NPFF	4	0.90156	0.90144	0.996909	17214	0	1.3804	0.049868	0.12444	0.932346	2546	3	1.3804
NET1	4	0.97745	0.97752	0.99916	18700	0	0.90053	0.05008	0.12486	0.932346	2547	3	0.90053
TUSC3	4	0.94793	0.94794	0.998526	18134	0	1.2483	0.05016	0.12502	0.932346	2548	3	1.2483
RASAL2	4	0.89157	0.89136	0.996909	17035	0	0.9995	0.050182	0.12505	0.932346	2549	3	0.9995
ZNF45	4	0.96045	0.96047	0.998526	18377	0	2.4694	0.050231	0.12515	0.932346	2551	3	2.4694
P2RX2	4	0.65638	0.71542	0.996909	13644	1	2.6844	0.050231	0.12515	0.932346	2553	3	2.6844
COL26A1	4	0.26685	0.42061	0.996909	8001	1	1.01	0.050248	0.12517	0.932346	2555	3	1.01
MIA	4	0.82227	0.82475	0.996909	15748	1	1.8022	0.050304	0.12528	0.932346	2559	3	1.8022
NCAPH	4	0.25923	0.41332	0.996909	7847	1	0.93032	0.050328	0.12533	0.932346	2564	3	0.93032
KLHDC10	4	0.74797	0.76898	0.996909	14680	1	1.9093	0.050362	0.1254	0.932346	2565	3	1.9093
CLDN11	4	0.81898	0.82191	0.996909	15699	1	1.2254	0.050409	0.12549	0.932346	2566	3	1.2254
SLC25A45	4	0.80733	0.81223	0.996909	15508	1	1.2948	0.050526	0.12572	0.932346	2569	3	1.2948
BECN2	4	0.099193	0.21521	0.996909	4086	1	1.576	0.050603	0.12587	0.932346	2571	3	1.576
TAS2R39	4	0.94483	0.94481	0.998526	18070	0	0.94494	0.050614	0.12589	0.932346	2572	3	0.94494
MAGEE2	4	0.9594	0.95945	0.998526	18353	0	1.4434	0.050638	0.12593	0.932346	2573	3	1.4434
GALNT8	4	0.55642	0.66774	0.996909	12740	1	0.64317	0.050754	0.12616	0.932346	2575	3	0.64317
NEURL1B	4	0.95612	0.95613	0.998526	18291	0	1.8937	0.050814	0.12628	0.932346	2577	3	1.8937
STRN3	4	0.96099	0.96102	0.998526	18397	0	1.0937	0.050827	0.12631	0.932346	2578	3	1.0937
FAM129C	4	0.92032	0.92015	0.996909	17568	0	0.87486	0.050868	0.12639	0.932346	2579	3	0.87486
ZUFSP	4	0.78315	0.79343	0.996909	15156	1	1.6957	0.050876	0.1264	0.932346	2580	3	1.6957
OR5V1	4	0.85486	0.85483	0.996909	16327	0	1.3177	0.050975	0.12659	0.932346	2582	3	1.3177
LOX	4	0.88483	0.88465	0.996909	16906	0	1.0485	0.050982	0.1266	0.932346	2583	3	1.0485
HSD17B2	4	0.43782	0.58659	0.996909	11179	1	0.70664	0.051026	0.12668	0.932346	2584	3	0.70664
BRD1	4	0.69876	0.7387	0.996909	14113	1	0.93921	0.051033	0.1267	0.932346	2591	3	0.93921
FAM105A	4	0.85335	0.85338	0.996909	16300	1	1.1672	0.051152	0.12692	0.932346	2594	3	1.1672
CYP2E1	4	0.48504	0.63289	0.996909	12065	1	2.5418	0.051211	0.12703	0.932346	2595	3	2.5418
GPR15	4	0.93617	0.93614	0.998526	17913	0	0.86091	0.05127	0.12715	0.932346	2597	3	0.86091
DKK3	4	0.52717	0.65554	0.996909	12507	1	1.1635	0.051311	0.12722	0.932346	2599	3	1.1635
ZDHHC22	4	0.91072	0.91054	0.996909	17388	0	1.6216	0.05133	0.12726	0.932346	2600	3	1.6216
GNGT1	4	0.77461	0.78717	0.996909	15040	1	1.408	0.051396	0.12738	0.932346	2602	3	1.408
2017-03-06	4	0.60363	0.68917	0.996909	13147	1	2.405	0.051478	0.12754	0.932346	2604	3	2.405
KRT73	4	0.75053	0.77066	0.996909	14717	1	0.84409	0.051485	0.12756	0.932346	2606	3	0.84409
ETS2	4	0.6605	0.71757	0.996909	13689	1	1.0333	0.051537	0.12766	0.932346	2608	3	1.0333
NANS	4	0.48148	0.62943	0.996909	12006	1	1.0428	0.051552	0.12768	0.932346	2609	3	1.0428
FCN3	4	0.31633	0.4686	0.996909	8914	1	1.5153	0.051634	0.12785	0.932346	2611	3	1.5153
ECEL1	4	0.7131	0.74708	0.996909	14277	1	0.96908	0.051738	0.12807	0.932346	2614	3	0.96908
EIF3K	4	0.70917	0.74477	0.996909	14227	1	0.54063	0.051738	0.12807	0.932346	2616	3	0.54063
FGFRL1	4	0.84181	0.84224	0.996909	16077	1	0.75314	0.051738	0.12807	0.932346	2617	3	0.75314
IFNK	4	0.898	0.8979	0.996909	17153	0	0.9007	0.051801	0.1282	0.932809	2626	3	0.9007
CABP4	4	0.048818	0.12231	0.988312	2361	1	1.5179	0.051912	0.12838	0.933773	2627	3	1.5179
TMEM200A	4	0.82306	0.82542	0.996909	15763	1	1.16	0.051999	0.12854	0.934585	2628	3	1.16
FBXL17	4	0.1765	0.33333	0.996909	6349	1	1.852	0.052089	0.1287	0.934619	2629	3	1.852
FBRSL1	4	0.59997	0.68739	0.996909	13110	1	1.293	0.052298	0.12911	0.934619	2630	3	1.293
LCE1F	4	0.68338	0.72991	0.996909	13936	1	0.82884	0.052335	0.12917	0.934619	2631	3	0.82884
ARHGEF35	4	0.96297	0.96298	0.998682	18431	0	0.68066	0.052538	0.12954	0.934619	2640	3	0.68066
STAT2	4	0.90644	0.90625	0.996909	17300	0	0.69507	0.052553	0.12957	0.934619	2642	3	0.69507
KRTAP1-4	4	0.94586	0.94586	0.998526	18094	0	1.1082	0.052643	0.12974	0.934619	2644	3	1.1082
ACTG1	4	0.82894	0.83054	0.996909	15860	1	2.827	0.052703	0.12986	0.934619	2646	3	2.827
ALDH1A2	4	0.96539	0.96546	0.999075	18459	0	1.1195	0.052778	0.13001	0.934619	2647	3	1.1195
PIK3CB	4	0.63991	0.707	0.996909	13484	1	0.66094	0.052793	0.13003	0.934619	2648	3	0.66094
VDAC3	4	0.27193	0.42555	0.996909	8083	1	0.8324	0.052805	0.13005	0.934619	2649	3	0.8324
PRSS56	4	0.93031	0.93027	0.998526	17781	0	1.1782	0.052846	0.13012	0.934619	2650	3	1.1782
STK17A	4	0.91059	0.9104	0.996909	17385	0	1.4501	0.052884	0.13018	0.934619	2651	3	1.4501
CST3	4	0.94574	0.94574	0.998526	18090	0	0.70353	0.052922	0.13027	0.934619	2652	3	0.70353
TMEM191B	4	0.83354	0.83465	0.996909	15928	1	0.90278	0.052959	0.13034	0.934619	2653	3	0.90278
TNFAIP8L3	4	0.66557	0.72023	0.996909	13739	1	1.2701	0.052968	0.13035	0.934619	2654	3	1.2701
ACIN1	4	0.46234	0.6107	0.996909	11658	1	1.646	0.052994	0.1304	0.934619	2656	3	1.646
LCE1C	4	0.56808	0.67284	0.996909	12841	1	0.99381	0.053012	0.13044	0.934619	2657	3	0.99381
PNMAL1	4	0.91391	0.91372	0.996909	17441	0	1.4511	0.053197	0.1308	0.934619	2665	3	1.4511
PROK1	4	0.81152	0.81564	0.996909	15581	1	0.90239	0.053231	0.13085	0.934619	2666	3	0.90239
LGALS3	4	0.95388	0.95391	0.998526	18239	0	0.86588	0.053281	0.13095	0.934619	2667	3	0.86588
ACVR1B	4	0.66344	0.71912	0.996909	13719	1	2.6482	0.053333	0.13104	0.934619	2671	3	2.6482
EFEMP1	4	0.95419	0.95423	0.998526	18246	0	2.6748	0.053333	0.13104	0.934619	2672	3	2.6748
FBXO3	4	0.93592	0.9359	0.998526	17908	0	2.4829	0.053333	0.13104	0.934619	2674	3	2.4829
NOA1	4	0.77886	0.79023	0.996909	15102	1	2.7146	0.053333	0.13104	0.934619	2675	3	2.7146
RAB27B	4	0.11715	0.24645	0.996909	4686	1	0.60819	0.05336	0.13109	0.934619	2677	3	0.60819
AADAC	4	0.071296	0.16488	0.995131	3163	1	0.68976	0.053398	0.13117	0.934619	2678	3	0.68976
PMCH	4	0.58494	0.68047	0.996909	12985	1	0.75835	0.053444	0.13125	0.934619	2679	3	0.75835
SBSPON	4	0.42981	0.57884	0.996909	11018	1	1.0121	0.053542	0.13145	0.934619	2680	3	1.0121
PMF1-BGLAP	4	0.092911	0.20404	0.996909	3885	1	0.95001	0.053565	0.1315	0.934619	2681	3	0.95001
ARSA	4	0.39958	0.54942	0.996909	10428	1	1.0173	0.053603	0.13158	0.934619	2682	3	1.0173
PRB2	4	0.8951	0.89497	0.996909	17100	0	0.63426	0.053611	0.1316	0.934619	2683	3	0.63426
ZNF385A	4	0.91079	0.91061	0.996909	17393	0	0.74714	0.053656	0.13169	0.934619	2684	3	0.74714
SUV420H1	4	0.26539	0.41924	0.996909	7967	1	1.1769	0.053694	0.13176	0.934619	2685	3	1.1769
NUP62CL	4	0.89218	0.89197	0.996909	17046	0	0.84901	0.053721	0.13182	0.934619	2686	3	0.84901
SCGB1A1	4	0.91333	0.91316	0.996909	17425	0	0.64149	0.05374	0.13186	0.934619	2687	3	0.64149
DENND1A	4	0.07983	0.18066	0.996491	3460	1	0.90413	0.053747	0.13187	0.934619	2688	3	0.90413
DNM3	4	0.30867	0.46109	0.996909	8779	1	1.0567	0.053747	0.13187	0.934619	2693	3	1.0567
MORC1	4	0.71537	0.74843	0.996909	14301	1	1.1285	0.053809	0.132	0.935149	2697	3	1.1285
CYHR1	4	0.88857	0.88844	0.996909	16984	0	0.93517	0.053866	0.13209	0.935149	2698	3	0.93517
OR4E2	4	0.97198	0.97201	0.999141	18585	0	1.2553	0.053911	0.13219	0.935149	2699	3	1.2553
ELP4	4	0.33867	0.49028	0.996909	9333	1	1.8438	0.053969	0.13229	0.935149	2700	3	1.8438
RIPK2	4	0.18511	0.34157	0.996909	6500	1	1.8393	0.054072	0.13248	0.935149	2702	3	1.8393
CST2	4	0.58968	0.68263	0.996909	13022	1	0.9513	0.054106	0.13255	0.935149	2703	3	0.9513
SCP2D1	4	0.97562	0.97573	0.999141	18655	0	0.87383	0.054144	0.13261	0.935149	2705	3	0.87383
SH2B1	4	0.16555	0.32268	0.996909	6131	1	1.4363	0.054152	0.13263	0.935149	2706	3	1.4363
ZDHHC6	4	0.96036	0.96039	0.998526	18375	0	0.65652	0.054248	0.13282	0.935149	2708	3	0.65652
GPR135	4	0.85048	0.85058	0.996909	16246	1	1.4262	0.054305	0.13293	0.935149	2709	3	1.4262
KCNK15	4	0.85608	0.85605	0.996909	16354	0	1.2775	0.054313	0.13295	0.935149	2710	3	1.2775
USP45	4	0.67151	0.72343	0.996909	13803	1	0.98177	0.054389	0.1331	0.935149	2712	3	0.98177
FAM180A	4	0.36362	0.51444	0.996909	9791	1	1.1189	0.054451	0.13321	0.935149	2714	3	1.1189
TMEM8B	4	0.88534	0.88518	0.996909	16916	0	1.5888	0.054474	0.13325	0.935149	2715	3	1.5888
UPF3B	4	0.43581	0.58461	0.996909	11136	1	0.98887	0.054482	0.13327	0.935149	2716	3	0.98887
TRIM61	4	0.93126	0.93121	0.998526	17809	0	1.071	0.054535	0.13338	0.935149	2725	3	1.071
ZNF219	4	0.96679	0.96686	0.999075	18489	0	1.8858	0.054628	0.13356	0.935149	2726	3	1.8858
FKBP3	4	0.97289	0.97294	0.999141	18604	0	0.95889	0.054704	0.1337	0.935149	2728	3	0.95889
TRUB1	4	0.77744	0.7892	0.996909	15079	1	0.77651	0.054712	0.13372	0.935149	2729	3	0.77651
ATP6V1G3	4	0.95602	0.95601	0.998526	18289	0	0.64998	0.054766	0.13383	0.935149	2730	3	0.64998
NOTUM	4	0.43492	0.58377	0.996909	11121	1	0.90722	0.054828	0.13394	0.935149	2732	3	0.90722
ZFP30	4	0.52246	0.65357	0.996909	12472	1	0.93855	0.054828	0.13394	0.935149	2733	3	0.93855
LRRC74A	4	0.64343	0.70877	0.996909	13519	1	1.4462	0.054835	0.13396	0.935149	2734	3	1.4462
CCM2L	4	0.67688	0.7263	0.996909	13864	1	1.668	0.054843	0.13397	0.935149	2735	3	1.668
USP30	4	0.9351	0.93509	0.998526	17885	0	0.72955	0.054862	0.13401	0.935149	2736	3	0.72955
PGBD2	4	0.52141	0.65312	0.996909	12463	1	1.0355	0.054912	0.1341	0.935149	2738	3	1.0355
FUT8	4	0.79868	0.80528	0.996909	15380	1	1.542	0.054965	0.1342	0.935149	2739	3	1.542
HNRNPH2	4	0.16399	0.32119	0.996909	6097	1	0.96101	0.05499	0.13425	0.935149	2740	3	0.96101
APOL6	4	0.72	0.75126	0.996909	14364	1	1.4554	0.055017	0.13429	0.935149	2741	3	1.4554
ANKRD36B	4	0.83831	0.83897	0.996909	16017	1	0.79677	0.055055	0.13437	0.935149	2742	3	0.79677
PCDHA3	4	0.64828	0.71128	0.996909	13564	1	0.85176	0.055075	0.13441	0.935149	2743	3	0.85176
PUS3	4	0.023854	0.072853	0.964515	1439	1	1.5014	0.055225	0.13468	0.935149	2744	3	1.5014
CCDC151	4	0.49517	0.64249	0.996909	12264	1	1.2379	0.055264	0.13476	0.935149	2745	3	1.2379
ARL5A	4	0.87266	0.87253	0.996909	16672	0	1.2572	0.055381	0.13496	0.935149	2754	3	1.2572
ABHD15	4	0.57374	0.67543	0.996909	12894	1	1.0747	0.055714	0.13559	0.935149	2759	3	1.0747
GRIN2B	4	0.81998	0.82278	0.996909	15715	1	0.99477	0.05585	0.13583	0.935149	2760	3	0.99477
CCL13	4	0.57478	0.67591	0.996909	12904	1	0.68221	0.055858	0.13585	0.935149	2761	3	0.68221
RBM26	4	0.3217	0.4738	0.996909	9016	1	2.5635	0.055877	0.13588	0.935149	2763	3	2.5635
RNF123	4	0.17079	0.32776	0.996909	6234	1	2.3787	0.055877	0.13588	0.935149	2768	3	2.3787
TCOF1	4	0.55445	0.66688	0.996909	12723	1	2.5043	0.055877	0.13588	0.935149	2770	3	2.5043
CHM	4	0.97759	0.97767	0.99916	18702	0	1.1133	0.055913	0.13595	0.935149	2774	3	1.1133
IPO5	4	0.87533	0.8752	0.996909	16718	0	0.90628	0.056123	0.13637	0.935149	2775	3	0.90628
RNLS	4	0.94405	0.94408	0.998526	18056	0	1.0659	0.056139	0.13639	0.935149	2776	3	1.0659
FLRT2	4	0.80578	0.81098	0.996909	15480	1	0.6023	0.056198	0.1365	0.935149	2778	3	0.6023
EBF3	4	0.84083	0.84132	0.996909	16054	1	1.4239	0.056255	0.1366	0.935149	2781	3	1.4239
GSKIP	4	0.7051	0.7424	0.996909	14183	1	1.5415	0.056256	0.1366	0.935149	2789	3	1.5415
NR2F6	4	0.74565	0.76747	0.996909	14650	1	1.0174	0.056405	0.13688	0.935149	2794	3	1.0174
MSH5	4	0.97158	0.97163	0.999141	18581	0	0.82071	0.056437	0.13694	0.935149	2795	3	0.82071
CD81	4	0.56964	0.67355	0.996909	12853	1	0.72393	0.056452	0.13696	0.935149	2796	3	0.72393
TOMM34	4	0.89663	0.89652	0.996909	17129	0	1.4451	0.056453	0.13696	0.935149	2797	3	1.4451
CEP55	4	0.5499	0.66489	0.996909	12682	1	0.85582	0.056515	0.13708	0.935149	2799	3	0.85582
SUPT7L	4	0.62371	0.69885	0.996909	13329	1	0.84802	0.056586	0.13722	0.935149	2802	3	0.84802
SLC2A14	4	0.48249	0.63041	0.996909	12022	1	0.75908	0.056688	0.13739	0.935149	2805	3	0.75908
PPIAL4A	4	0.4465	0.59503	0.996909	11349	1	1.5223	0.056729	0.13748	0.935149	2807	3	1.5223
PTGS1	4	0.060307	0.14419	0.993942	2770	1	1.4253	0.056751	0.13753	0.935149	2808	3	1.4253
ART4	4	0.88155	0.88141	0.996909	16840	0	1.018	0.056782	0.13758	0.935149	2809	3	1.018
DEFB135	4	0.90513	0.9049	0.996909	17276	0	1.3035	0.056907	0.13783	0.935149	2811	3	1.3035
PRF1	4	0.92522	0.92509	0.996909	17696	0	1.2442	0.056979	0.13796	0.935149	2813	3	1.2442
C9orf9	4	0.96155	0.96156	0.998655	18405	0	1.7965	0.057034	0.13806	0.935149	2815	3	1.7965
SLC25A44	4	0.81017	0.81451	0.996909	15553	1	0.86942	0.057082	0.13815	0.935149	2816	3	0.86942
RNMTL1	4	0.52453	0.65444	0.996909	12487	1	0.74769	0.057106	0.1382	0.935149	2821	3	0.74769
CXorf21	4	0.91814	0.91797	0.996909	17521	0	1.851	0.057151	0.13829	0.935149	2822	3	1.851
POPDC3	4	0.97372	0.97381	0.999141	18624	0	0.85087	0.057161	0.13831	0.935149	2823	3	0.85087
ST8SIA4	4	0.92071	0.92054	0.996909	17575	0	1.4162	0.05719	0.13836	0.935149	2824	3	1.4162
KCTD19	4	0.70075	0.73986	0.996909	14135	1	1.0489	0.057208	0.1384	0.935149	2825	3	1.0489
HECTD3	4	0.97152	0.97159	0.999141	18579	0	0.79493	0.057267	0.13852	0.935149	2828	3	0.79493
TPD52L2	4	0.94584	0.94584	0.998526	18092	0	0.78379	0.057311	0.1386	0.935149	2829	3	0.78379
PPP1R13L	4	0.95002	0.95006	0.998526	18172	0	0.71846	0.057327	0.13863	0.935149	2830	3	0.71846
LRRC47	4	0.97805	0.97815	0.99916	18712	0	1.407	0.05735	0.13868	0.935149	2831	3	1.407
ZNF131	4	0.70155	0.7403	0.996909	14141	1	0.94018	0.057366	0.13871	0.935149	2832	3	0.94018
PGP	4	0.91316	0.91296	0.996909	17419	0	0.82211	0.057493	0.13894	0.935149	2833	3	0.82211
TMEM249	4	0.63325	0.70365	0.996909	13419	1	1.3853	0.057509	0.13897	0.935149	2834	3	1.3853
ATG4B	4	0.54051	0.66102	0.996909	12606	1	1.1163	0.057683	0.13932	0.935149	2836	3	1.1163
TLR9	4	0.84921	0.84933	0.996909	16223	1	0.66655	0.057732	0.13941	0.935149	2838	3	0.66655
TMEM184C	4	0.77046	0.7842	0.996909	14993	1	0.96096	0.057803	0.13956	0.935149	2844	3	0.96096
ZNF526	4	0.64921	0.71177	0.996909	13581	1	1.1635	0.05789	0.13972	0.935149	2846	3	1.1635
ATL1	4	0.41702	0.56641	0.996909	10757	1	1.2559	0.057938	0.13982	0.935149	2847	3	1.2559
EMILIN3	4	0.08101	0.18279	0.996491	3499	1	0.64458	0.057962	0.13986	0.935149	2848	3	0.64458
STYX	4	0.95202	0.95206	0.998526	18212	0	1.2505	0.057994	0.13991	0.935149	2850	3	1.2505
FUT2	4	0.86313	0.86305	0.996909	16490	0	0.81181	0.058002	0.13993	0.935149	2851	3	0.81181
FAM213A	4	0.86305	0.86296	0.996909	16488	0	0.70277	0.05801	0.13995	0.935149	2852	3	0.70277
SLC15A1	4	0.95984	0.95987	0.998526	18364	0	1.1229	0.058026	0.13998	0.935149	2854	3	1.1229
CBR1	4	0.91938	0.91922	0.996909	17548	0	1.1271	0.058089	0.14011	0.935149	2855	3	1.1271
ZNF296	4	0.27584	0.42935	0.996909	8138	1	1.2068	0.058105	0.14014	0.935149	2856	3	1.2068
ABCB11	4	0.95891	0.95893	0.998526	18341	0	0.76909	0.058185	0.14029	0.935149	2857	3	0.76909
SRPR	4	0.74869	0.76948	0.996909	14688	1	1.2986	0.058209	0.14033	0.935149	2858	3	1.2986
RTP5	4	0.90604	0.90582	0.996909	17293	0	1.8235	0.058309	0.14052	0.935149	2863	3	1.8235
TOP2B	4	0.64189	0.708	0.996909	13503	1	1.0647	0.058358	0.1406	0.935149	2868	3	1.0647
TOR1AIP1	4	0.55397	0.66666	0.996909	12718	1	0.83112	0.058358	0.1406	0.935149	2871	3	0.83112
COBLL1	4	0.55497	0.6671	0.996909	12727	1	0.9714	0.058358	0.1406	0.935149	2872	3	0.9714
PYGM	4	0.36858	0.51922	0.996909	9880	1	0.67863	0.058489	0.14083	0.936231	2874	3	0.67863
HHIPL1	4	0.2673	0.42104	0.996909	8009	1	1.2894	0.058529	0.14091	0.936231	2875	3	1.2894
CENPQ	4	0.88337	0.88322	0.996909	16879	0	0.61359	0.058553	0.14096	0.936231	2876	3	0.61359
ADGRG4	4	0.75667	0.77478	0.996909	14798	1	0.97961	0.058657	0.14116	0.936231	2879	3	0.97961
HACD2	4	0.83444	0.83546	0.996909	15942	1	0.97926	0.058906	0.14162	0.936231	2885	3	0.97926
PCDHB10	4	0.62557	0.69976	0.996909	13344	1	0.70409	0.05893	0.14168	0.936231	2886	3	0.70409
FASTKD1	4	0.18614	0.34258	0.996909	6520	1	0.59853	0.059091	0.14199	0.936231	2898	3	0.59853
SESN3	4	0.5379	0.65994	0.996909	12588	1	1.4829	0.059157	0.14211	0.936683	2899	3	1.4829
PF4	4	0.49213	0.63991	0.996909	12206	1	0.99693	0.059362	0.14249	0.937942	2901	3	0.99693
MORN3	4	0.32413	0.47614	0.996909	9064	1	1.225	0.059447	0.14265	0.937942	2902	3	1.225
TGFB1	4	0.90588	0.90565	0.996909	17288	0	0.99068	0.059463	0.14267	0.937942	2903	3	0.99068
PGBD1	4	0.97615	0.97627	0.999141	18667	0	0.97132	0.059491	0.14273	0.937942	2904	3	0.97132
LAG3	4	0.89764	0.89755	0.996909	17147	0	0.84331	0.059503	0.14275	0.937942	2905	3	0.84331
IL15RA	4	0.34224	0.49376	0.996909	9400	1	1.0225	0.059633	0.14299	0.937942	2907	3	1.0225
IREB2	4	0.97082	0.97091	0.999141	18568	0	2.1817	0.05972	0.14316	0.937942	2909	3	2.1817
ANKRD27	4	0.10883	0.23207	0.996909	4414	1	0.96435	0.059844	0.14341	0.937942	2910	3	0.96435
NR6A1	4	0.041742	0.10871	0.980098	2119	1	0.99983	0.059909	0.14354	0.937942	2911	3	0.99983
BRPF3	4	0.61894	0.69649	0.996909	13286	1	0.71122	0.059941	0.14359	0.937942	2913	3	0.71122
FUOM	4	0.90774	0.90756	0.996909	17331	0	0.57185	0.060007	0.14372	0.937942	2919	3	0.57185
PIK3CD	4	0.73823	0.76269	0.996909	14564	1	1.2161	0.060007	0.14372	0.937942	2923	3	1.2161
TLX1	4	0.91434	0.91414	0.996909	17448	0	0.76265	0.060007	0.14372	0.937942	2927	3	0.76265
PTPN2	4	0.94732	0.94731	0.998526	18124	0	0.87287	0.060007	0.14372	0.937942	2928	3	0.87287
HMGB3	4	0.85862	0.8586	0.996909	16403	0	0.71878	0.060051	0.1438	0.938136	2929	3	0.71878
FAM49A	4	0.066286	0.15559	0.99452	2982	1	0.9423	0.06012	0.14393	0.938647	2930	3	0.9423
PSMA1	4	0.82331	0.82564	0.996909	15768	1	1.9137	0.060145	0.14398	0.938674	2931	3	1.9137
WSB2	4	0.088404	0.19605	0.996909	3746	1	1.4172	0.060178	0.14404	0.938719	2932	3	1.4172
ANKLE1	4	0.83815	0.83882	0.996909	16013	1	1.3333	0.06045	0.14456	0.941145	2934	3	1.3333
GRHL1	4	0.97404	0.97414	0.999141	18630	0	0.63418	0.060487	0.14462	0.941145	2936	3	0.63418
FAM219B	4	0.76714	0.78186	0.996909	14951	1	1.0988	0.06052	0.14468	0.941145	2937	3	1.0988
PQLC3	4	0.95186	0.9519	0.998526	18208	0	1.36	0.060529	0.1447	0.941145	2938	3	1.36
CDR1	4	0.84227	0.84268	0.996909	16087	1	0.96305	0.06061	0.14485	0.941201	2939	3	0.96305
LEPROT	4	0.78946	0.79813	0.996909	15253	1	1.1637	0.060905	0.14541	0.941201	2942	3	1.1637
SLC20A1	4	0.9503	0.95035	0.998526	18179	0	1.4224	0.060907	0.14542	0.941201	2952	3	1.4224
FZD2	4	0.45348	0.60194	0.996909	11474	1	1.2296	0.060929	0.14547	0.941201	2953	3	1.2296
RHOG	4	0.34715	0.49854	0.996909	9495	1	0.90611	0.060946	0.1455	0.941201	2954	3	0.90611
ZNF90	4	0.97043	0.97054	0.999141	18558	0	0.97192	0.060995	0.1456	0.94151	2955	3	0.97192
LRRC61	4	0.4312	0.58018	0.996909	11041	1	1.1492	0.061052	0.1457	0.941603	2956	3	1.1492
ABT1	4	0.2545	0.40875	0.996909	7761	1	2.5518	0.061077	0.14576	0.941603	2958	3	2.5518
HCN2	4	0.83685	0.83765	0.996909	15988	1	0.91778	0.061192	0.14597	0.942663	2959	3	0.91778
ZCCHC7	4	0.5542	0.66675	0.996909	12720	1	1.1718	0.061287	0.14616	0.94321	2961	3	1.1718
CSF3	4	0.73993	0.76377	0.996909	14587	1	0.98754	0.061316	0.14622	0.943286	2962	3	0.98754
GPR142	4	0.92167	0.92151	0.996909	17590	0	1.0621	0.061687	0.14691	0.944085	2965	3	1.0621
UPK3BL	4	0.95484	0.95486	0.998526	18259	0	1.051	0.061695	0.14692	0.944085	2966	3	1.051
SYNDIG1	4	0.9107	0.91052	0.996909	17387	0	0.87299	0.061704	0.14694	0.944085	2967	3	0.87299
OR10G9	4	0.97662	0.97671	0.999141	18681	0	0.93466	0.061754	0.14703	0.944085	2973	3	0.93466
HHIPL2	4	0.86209	0.862	0.996909	16466	0	0.92408	0.061754	0.14703	0.944085	2975	3	0.92408
CXCL3	4	0.96723	0.96731	0.999075	18499	0	1.449	0.061944	0.14739	0.945279	2979	3	1.449
OR4N2	4	0.94383	0.94384	0.998526	18052	0	0.81083	0.06196	0.14742	0.945279	2980	3	0.81083
CYP4B1	4	0.76505	0.78038	0.996909	14922	1	1.0431	0.062159	0.14778	0.946661	2983	3	1.0431
TRMT1	4	0.75653	0.77468	0.996909	14795	1	0.98646	0.062371	0.14821	0.94713	2986	3	0.98646
PSEN1	4	0.87257	0.87245	0.996909	16671	0	0.83086	0.062467	0.14838	0.94713	2989	3	0.83086
MYLK2	4	0.93014	0.9301	0.998526	17778	0	1.387	0.062487	0.14842	0.94713	2990	3	1.387
MS4A13	4	0.87713	0.87696	0.996909	16750	0	0.67096	0.062502	0.14845	0.94713	2993	3	0.67096
BAMBI	4	0.7784	0.7899	0.996909	15095	1	1.384	0.062517	0.14847	0.94713	2995	3	1.384
RNF130	4	0.93771	0.9377	0.998526	17941	0	1.4933	0.062583	0.1486	0.94713	2997	3	1.4933
CHIC2	4	0.84379	0.84409	0.996909	16118	1	1.0435	0.062684	0.1488	0.94713	2999	3	1.0435
TCF24	4	0.71177	0.74628	0.996909	14260	1	2.1013	0.062733	0.1489	0.94713	3000	3	2.1013
MEIS2	4	0.86643	0.86631	0.996909	16564	0	1.0052	0.062834	0.14908	0.94713	3004	3	1.0052
TAPBPL	4	0.94726	0.94725	0.998526	18123	0	1.4609	0.063049	0.14948	0.94713	3005	3	1.4609
HECW2	4	0.53446	0.65852	0.996909	12552	1	0.80351	0.063169	0.1497	0.94713	3007	3	0.80351
MEGF8	4	0.86032	0.86027	0.996909	16435	0	1.1422	0.063186	0.14973	0.94713	3008	3	1.1422
CEP83	4	0.49467	0.64229	0.996909	12259	1	0.75476	0.063194	0.14974	0.94713	3009	3	0.75476
ZNF414	4	0.053346	0.13097	0.988312	2525	1	0.63581	0.0632	0.14976	0.94713	3018	3	0.63581
PLCL1	4	0.23495	0.38992	0.996909	7411	1	0.94435	0.063215	0.14979	0.94713	3022	3	0.94435
IGFBP7	4	0.22748	0.38266	0.996909	7286	1	0.94064	0.063286	0.14993	0.947394	3023	3	0.94064
NPAP1	4	0.91903	0.91886	0.996909	17539	0	0.6679	0.063438	0.15021	0.947669	3025	3	0.6679
IL18	4	0.95716	0.95718	0.998526	18307	0	0.82191	0.063488	0.15031	0.947669	3026	3	0.82191
ZNF513	4	0.54875	0.66444	0.996909	12678	1	1.1304	0.063558	0.15047	0.947669	3027	3	1.1304
ATOH8	4	0.15347	0.30697	0.996909	5812	1	1.6375	0.063627	0.15061	0.947669	3030	3	1.6375
GPR155	4	0.93963	0.93966	0.998526	17979	0	0.76725	0.063648	0.15065	0.947669	3032	3	0.76725
MYH4	4	0.46608	0.61432	0.996909	11734	1	1.1753	0.063673	0.15069	0.947669	3033	3	1.1753
BAIAP2	4	0.14773	0.29763	0.996909	5631	1	0.81277	0.063682	0.15072	0.947669	3034	3	0.81277
OR6C76	4	0.78604	0.7956	0.996909	15195	1	1.9487	0.063724	0.1508	0.947669	3037	3	1.9487
OR10K1	4	0.53817	0.66005	0.996909	12592	1	0.61549	0.063825	0.15099	0.947669	3039	3	0.61549
E2F6	4	0.92522	0.92509	0.996909	17725	0	0.9286	0.063923	0.15118	0.947669	3041	3	0.9286
NPAS3	4	0.40136	0.55117	0.996909	10457	1	1.1563	0.063923	0.15118	0.947669	3042	3	1.1563
CFTR	4	0.91668	0.91653	0.996909	17491	0	0.66233	0.063923	0.15118	0.947669	3044	3	0.66233
OR1B1	4	0.2179	0.37346	0.996909	7105	1	0.85299	0.063923	0.15118	0.947669	3046	3	0.85299
PYDC1	4	0.88645	0.88628	0.996909	16933	0	0.92121	0.06399	0.15132	0.947669	3047	3	0.92121
METRNL	4	0.66923	0.72218	0.996909	13777	1	1.7092	0.064002	0.15134	0.947669	3048	3	1.7092
PPP1R3D	4	0.94308	0.94311	0.998526	18036	0	2.4398	0.064014	0.15136	0.947669	3049	3	2.4398
ATP5I	4	0.93915	0.93914	0.998526	17969	0	2.4436	0.064014	0.15136	0.947669	3051	3	2.4436
PARL	4	0.10195	0.2201	0.996909	4172	1	1.1804	0.06407	0.15148	0.947805	3052	3	1.1804
PIP	4	0.43267	0.58162	0.996909	11080	1	0.59586	0.064146	0.15162	0.947805	3053	3	0.59586
ESRP2	4	0.43366	0.58257	0.996909	11095	1	1.1801	0.064231	0.15177	0.947805	3055	3	1.1801
DCDC2	4	0.081844	0.1843	0.996491	3534	1	0.84379	0.064265	0.15184	0.947805	3056	3	0.84379
PDIK1L	4	0.38717	0.53724	0.996909	10205	1	0.75673	0.06429	0.15188	0.947805	3057	3	0.75673
C2orf78	4	0.34605	0.49745	0.996909	9474	1	0.745	0.064358	0.15201	0.947805	3060	3	0.745
FAM221B	4	0.78685	0.79624	0.996909	15213	1	1.1854	0.0644	0.15209	0.947805	3061	3	1.1854
CCDC60	4	0.95592	0.95593	0.998526	18286	0	0.86576	0.064426	0.15214	0.947805	3063	3	0.86576
LEO1	4	0.25139	0.40576	0.996909	7698	1	0.98005	0.064591	0.15247	0.947805	3065	3	0.98005
FOXI3	4	0.626	0.69997	0.996909	13349	1	1.4465	0.064706	0.15269	0.947805	3066	3	1.4465
ZBTB32	4	0.53145	0.65728	0.996909	12529	1	0.99143	0.064769	0.15281	0.947805	3074	3	0.99143
ZNF76	4	0.90436	0.90415	0.996909	17264	0	0.97692	0.065004	0.15326	0.949112	3084	3	0.97692
ZNF182	4	0.48729	0.63511	0.996909	12112	1	0.74663	0.065047	0.15334	0.949112	3086	3	0.74663
NAP1L3	4	0.56219	0.67021	0.996909	12793	1	1.363	0.065149	0.15354	0.949267	3088	3	1.363
RPL10L	4	0.85976	0.85972	0.996909	16428	0	1.0347	0.065166	0.15358	0.949267	3090	3	1.0347
THRAP3	4	0.70199	0.74058	0.996909	14146	1	0.69217	0.065209	0.15365	0.949273	3092	3	0.69217
ORC1	4	0.42673	0.5758	0.996909	10948	1	1.03	0.065307	0.15383	0.949273	3093	3	1.03
ADAMTSL2	4	0.60944	0.69189	0.996909	13197	1	1.1963	0.065328	0.15388	0.949273	3094	3	1.1963
FAM25G	4	0.81885	0.8218	0.996909	15697	1	0.96205	0.065354	0.15394	0.949273	3095	3	0.96205
C2orf72	4	0.78168	0.79236	0.996909	15135	1	1.6147	0.065397	0.15402	0.949273	3096	3	1.6147
PPP2CA	4	0.96186	0.96187	0.998682	18408	0	1.1413	0.065444	0.15412	0.949273	3097	3	1.1413
HTRA3	4	0.96966	0.96973	0.999141	18548	0	0.55743	0.065508	0.15423	0.949273	3098	3	0.55743
CACNA1D	4	0.96952	0.9696	0.999141	18546	0	0.53337	0.065515	0.15425	0.949273	3103	3	0.53337
FAM175A	4	0.69095	0.73419	0.996909	14017	1	0.99932	0.06562	0.15445	0.949815	3106	3	0.99932
MMP10	4	0.19752	0.35371	0.996909	6735	1	0.56276	0.065688	0.15459	0.950134	3108	3	0.56276
INTS1	4	0.75945	0.77661	0.996909	14837	1	1.2269	0.065791	0.15477	0.950503	3109	3	1.2269
ETAA1	4	0.93983	0.93984	0.998526	17986	0	1.7545	0.065828	0.15483	0.950503	3110	3	1.7545
CTNND1	4	0.32545	0.47745	0.996909	9090	1	0.8297	0.066023	0.15519	0.950503	3115	3	0.8297
SERPINA6	4	0.88351	0.88336	0.996909	16885	0	1.0927	0.066032	0.15521	0.950503	3116	3	1.0927
ZBTB25	4	0.93749	0.93748	0.998526	17938	0	0.67825	0.066101	0.15533	0.950503	3117	3	0.67825
TMIGD1	4	0.19885	0.35497	0.996909	6758	1	1.0744	0.066183	0.15548	0.950503	3119	3	1.0744
B3GALNT1	4	0.73017	0.75753	0.996909	14468	1	1.072	0.066308	0.15572	0.950772	3128	3	1.072
ABCC2	4	0.69064	0.734	0.996909	14014	1	1.3713	0.066316	0.15573	0.950772	3129	3	1.3713
APOBEC3G	4	0.97721	0.97729	0.99916	18696	0	0.87148	0.066385	0.15587	0.950939	3130	3	0.87148
ITGB3	4	0.18968	0.34609	0.996909	6593	1	0.66963	0.066446	0.15598	0.950939	3133	3	0.66963
ZC3H10	4	0.62354	0.69877	0.996909	13327	1	1.1335	0.066704	0.15644	0.951728	3137	3	1.1335
MRPL2	4	0.59569	0.6854	0.996909	13075	1	2.2444	0.066714	0.15646	0.951728	3138	3	2.2444
LMBR1L	4	0.82334	0.82566	0.996909	15769	1	2.0374	0.066827	0.15668	0.951728	3139	3	2.0374
TRIM39-RPP21	4	0.93667	0.93665	0.998526	17921	0	1.3152	0.066853	0.15674	0.951728	3140	3	1.3152
WDR12	4	0.95195	0.95198	0.998526	18211	0	0.7764	0.066857	0.15674	0.951728	3145	3	0.7764
EVC2	4	0.9397	0.93973	0.998526	17983	0	0.75515	0.066887	0.1568	0.951728	3148	3	0.75515
RFX7	4	0.679	0.72749	0.996909	13891	1	0.86472	0.066905	0.15684	0.951728	3149	3	0.86472
MT1M	4	0.88685	0.88669	0.996909	16941	0	0.96648	0.066931	0.15689	0.951728	3150	3	0.96648
SH2D4A	4	0.48443	0.63229	0.996909	12056	1	0.98737	0.067252	0.15748	0.952697	3154	3	0.98737
MAP3K8	4	0.93496	0.93495	0.998526	17881	0	0.82581	0.067365	0.15769	0.952697	3155	3	0.82581
ZBTB4	4	0.45058	0.59906	0.996909	11416	1	1.1535	0.067374	0.15771	0.952697	3156	3	1.1535
ACOX3	4	0.14051	0.2858	0.996909	5425	1	0.87409	0.067426	0.15781	0.952697	3157	3	0.87409
RPL10A	4	0.37343	0.52391	0.996909	9966	1	2.3635	0.06745	0.15785	0.952697	3161	3	2.3635
C9orf57	4	0.13588	0.27817	0.996909	5279	1	2.2836	0.06745	0.15785	0.952697	3162	3	2.2836
RPL35A	4	0.44898	0.59749	0.996909	11391	1	1.352	0.067522	0.15799	0.952697	3163	3	1.352
AGBL5	4	0.53429	0.65845	0.996909	12549	1	0.68582	0.067577	0.15809	0.952697	3167	3	0.68582
HPS1	4	0.95757	0.9576	0.998526	18312	0	0.76115	0.067577	0.15809	0.952697	3169	3	0.76115
TTC34	4	0.96833	0.9684	0.999075	18522	0	0.98503	0.067719	0.15836	0.953616	3172	3	0.98503
BPIFA1	4	0.9585	0.95852	0.998526	18333	0	0.98569	0.067802	0.15853	0.953616	3173	3	0.98569
WFDC1	4	0.75628	0.7745	0.996909	14793	1	1.3125	0.067881	0.15868	0.953616	3174	3	1.3125
ACP6	4	0.1461	0.29498	0.996909	5578	1	1.7251	0.067931	0.15877	0.953616	3175	3	1.7251
SMAD5	4	0.49986	0.64437	0.996909	12304	1	1.2615	0.067968	0.15884	0.953616	3176	3	1.2615
CDC42EP4	4	0.68624	0.73151	0.996909	13968	1	1.0665	0.068064	0.15903	0.953616	3177	3	1.0665
PKN3	4	0.96083	0.96086	0.998526	18391	0	0.46557	0.068073	0.15904	0.953616	3178	3	0.46557
MEI1	4	0.97425	0.97434	0.999141	18635	0	0.90442	0.068117	0.15912	0.953616	3180	3	0.90442
KIAA1211L	4	0.46109	0.60946	0.996909	11628	1	0.71826	0.06813	0.15914	0.953616	3181	3	0.71826
GTF2IRD2	4	0.72128	0.75206	0.996909	14379	1	0.91659	0.06817	0.15921	0.953616	3182	3	0.91659
CCDC155	4	0.57332	0.67525	0.996909	12889	1	1.2808	0.068213	0.15929	0.953616	3183	3	1.2808
ITGA2B	4	0.79302	0.80082	0.996909	15306	1	1.089	0.068371	0.15958	0.953616	3184	3	1.089
SPRYD3	4	0.33332	0.48511	0.996909	9240	1	0.84457	0.068389	0.15961	0.953616	3185	3	0.84457
PCSK6	4	0.83145	0.8328	0.996909	15899	1	0.83244	0.068407	0.15965	0.953616	3186	3	0.83244
SNTB2	4	0.95258	0.9526	0.998526	18220	0	0.67303	0.068503	0.15983	0.953616	3190	3	0.67303
MAP3K7CL	4	0.58613	0.68102	0.996909	12995	1	1.0952	0.068543	0.15989	0.953616	3191	3	1.0952
RARS	4	0.56994	0.67369	0.996909	12856	1	1.0773	0.068556	0.15992	0.953616	3192	3	1.0773
GJC2	4	0.38546	0.53558	0.996909	10179	1	1.283	0.068565	0.15993	0.953616	3193	3	1.283
EIF3CL	4	0.92522	0.92509	0.996909	17728	0	1.159	0.068897	0.16056	0.954098	3207	3	1.159
FAM122A	4	0.78649	0.79594	0.996909	15205	1	0.80602	0.0689	0.16056	0.954098	3208	3	0.80602
GSK3B	4	0.17052	0.3275	0.996909	6227	1	0.71576	0.068917	0.16059	0.954098	3209	3	0.71576
PICK1	4	0.96682	0.96689	0.999075	18491	0	0.99084	0.068948	0.16064	0.954098	3210	3	0.99084
WDR35	4	0.43359	0.5825	0.996909	11094	1	1.2689	0.069096	0.16092	0.954098	3211	3	1.2689
AK5	4	0.93397	0.93396	0.998526	17857	0	1.2628	0.069112	0.16095	0.954098	3212	3	1.2628
ERCC6-PGBD3	4	0.11467	0.24214	0.996909	4614	1	0.6908	0.069138	0.161	0.954098	3213	3	0.6908
MUC5B	4	0.44127	0.59	0.996909	11236	1	1.2258	0.069183	0.16107	0.954098	3214	3	1.2258
PIPOX	4	0.7869	0.79627	0.996909	15214	1	1.5598	0.069189	0.16109	0.954098	3215	3	1.5598
ASB14	4	0.8537	0.85371	0.996909	16310	1	0.82919	0.069191	0.16109	0.954098	3216	3	0.82919
LHFP	4	0.20525	0.36118	0.996909	6858	1	0.77067	0.0692	0.16111	0.954098	3217	3	0.77067
OR13C4	4	0.58842	0.68207	0.996909	13015	1	0.7658	0.06924	0.16118	0.954098	3219	3	0.7658
MYSM1	4	0.78862	0.7975	0.996909	15241	1	0.7959	0.069298	0.16129	0.954098	3220	3	0.7959
ERGIC1	4	0.96408	0.96415	0.999075	18442	0	0.9438	0.069342	0.16136	0.954098	3221	3	0.9438
PRSS1	4	0.93374	0.93375	0.998526	17851	0	0.94133	0.069351	0.16139	0.954098	3222	3	0.94133
LRRC3C	4	0.87856	0.87841	0.996909	16782	0	0.83245	0.069501	0.16166	0.954098	3223	3	0.83245
UGT2B4	4	0.6853	0.73095	0.996909	13956	1	0.69313	0.069519	0.16169	0.954098	3224	3	0.69313
ATP1A2	4	0.33998	0.49152	0.996909	9359	1	0.6874	0.069537	0.16172	0.954098	3225	3	0.6874
OR6Y1	4	0.92173	0.92158	0.996909	17593	0	0.77654	0.069537	0.16172	0.954098	3228	3	0.77654
DRAXIN	4	0.95583	0.95584	0.998526	18284	0	1.3232	0.069567	0.16177	0.954098	3238	3	1.3232
GNB4	4	0.56908	0.67329	0.996909	12849	1	0.56269	0.06959	0.16182	0.954098	3239	3	0.56269
ZNF214	4	0.94044	0.94044	0.998526	17996	0	0.86287	0.069596	0.16184	0.954098	3240	3	0.86287
RPS2	4	0.7078	0.74396	0.996909	14213	1	2.3023	0.069617	0.16188	0.954098	3241	3	2.3023
TMEM127	4	0.3394	0.49097	0.996909	9349	1	0.74076	0.069626	0.1619	0.954098	3242	3	0.74076
NUDT22	4	0.29633	0.44909	0.996909	8544	1	0.95892	0.069639	0.16192	0.954098	3243	3	0.95892
LRRC4	4	0.84498	0.8452	0.996909	16147	1	0.77856	0.069723	0.16206	0.954655	3244	3	0.77856
SPATA6L	4	0.47041	0.61856	0.996909	11803	1	1.3297	0.069825	0.16224	0.955407	3245	3	1.3297
KRT6B	4	0.3208	0.47294	0.996909	9000	1	0.7968	0.070004	0.16259	0.955506	3247	3	0.7968
ZNF581	4	0.95511	0.95513	0.998526	18266	0	1.2766	0.070035	0.16265	0.955506	3249	3	1.2766
TRAF6	4	0.95052	0.95058	0.998526	18185	0	0.96307	0.070097	0.16276	0.955506	3250	3	0.96307
HLA-DPB1	4	0.87377	0.87365	0.996909	16688	0	0.73411	0.070142	0.16285	0.955506	3251	3	0.73411
OIT3	4	0.93026	0.93022	0.998526	17780	0	0.76361	0.070169	0.16289	0.955506	3252	3	0.76361
ARNTL	4	0.95957	0.95962	0.998526	18359	0	0.81248	0.070329	0.16317	0.955506	3253	3	0.81248
GPX8	4	0.47627	0.62431	0.996909	11905	1	0.7762	0.070356	0.16322	0.955506	3254	3	0.7762
GJC1	4	0.95621	0.95623	0.998526	18293	0	0.69539	0.07041	0.16333	0.955506	3255	3	0.69539
RAB1B	4	0.88757	0.88742	0.996909	16955	0	0.79612	0.070446	0.1634	0.955506	3257	3	0.79612
RPL4	4	0.19351	0.34981	0.996909	6658	1	1.2698	0.07047	0.16345	0.955506	3258	3	1.2698
FMN2	4	0.96842	0.9685	0.999075	18528	0	1.2712	0.070481	0.16347	0.955506	3259	3	1.2712
C17orf67	4	0.17944	0.33616	0.996909	6395	1	1.0545	0.070503	0.16351	0.955506	3261	3	1.0545
GLIPR1	4	0.94724	0.94722	0.998526	18122	0	0.60653	0.070571	0.16364	0.955781	3271	3	0.60653
EIF4E3	4	0.80884	0.81342	0.996909	15532	1	0.61698	0.07058	0.16366	0.955781	3272	3	0.61698
EPHA7	4	0.65957	0.7171	0.996909	13680	1	0.88532	0.070614	0.16372	0.95587	3273	3	0.88532
BET1L	4	0.90212	0.902	0.996909	17219	0	0.86521	0.07088	0.16417	0.957793	3275	3	0.86521
C14orf1	4	0.96041	0.96044	0.998526	18376	0	1.1993	0.070894	0.1642	0.957793	3276	3	1.1993
OPTC	4	0.77562	0.78789	0.996909	15054	1	0.81168	0.071145	0.16468	0.958354	3279	3	0.81168
AHCYL1	4	0.96287	0.9629	0.998682	18428	0	1.4806	0.071233	0.16484	0.958354	3281	3	1.4806
IMPAD1	4	0.91075	0.91057	0.996909	17389	0	1.4154	0.071248	0.16488	0.958354	3285	3	1.4154
CYB5R2	4	0.61194	0.69308	0.996909	13215	1	0.67373	0.071271	0.16492	0.958354	3287	3	0.67373
SLC6A3	4	0.28866	0.4417	0.996909	8394	1	1.6645	0.071291	0.16495	0.958354	3289	3	1.6645
PRKAR2B	4	0.73725	0.76205	0.996909	14550	1	1.1216	0.071325	0.16503	0.95852	3290	3	1.1216
NDNF	4	0.65828	0.71638	0.996909	13662	1	1.2394	0.071767	0.16586	0.959837	3293	3	1.2394
ABCD4	4	0.9767	0.97678	0.999141	18684	0	0.74101	0.071794	0.16591	0.959837	3294	3	0.74101
ANKK1	4	0.81872	0.82169	0.996909	15694	1	0.8412	0.071858	0.16602	0.959837	3295	3	0.8412
MALT1	4	0.22754	0.38272	0.996909	7288	1	2.3621	0.071877	0.16606	0.959837	3298	3	2.3621
WASH1	4	0.57638	0.67664	0.996909	12916	1	2.4183	0.071877	0.16606	0.959837	3300	3	2.4183
USP48	4	0.97639	0.97649	0.999141	18674	0	0.92255	0.071964	0.16622	0.959837	3306	3	0.92255
DACT1	4	0.96139	0.96141	0.998649	18402	0	0.77514	0.071985	0.16626	0.959837	3310	3	0.77514
DYNLRB1	4	0.65152	0.71292	0.996909	13601	1	2.1302	0.072087	0.16646	0.959837	3312	3	2.1302
CBWD2	4	0.74578	0.76755	0.996909	14653	1	0.9359	0.07212	0.16652	0.959837	3313	3	0.9359
MAPK15	4	0.82329	0.82561	0.996909	15767	1	0.93115	0.072211	0.16669	0.959837	3315	3	0.93115
GRPEL2	4	0.94022	0.9402	0.998526	17993	0	1.0379	0.07222	0.16671	0.959837	3316	3	1.0379
GATA3	4	0.85738	0.85737	0.996909	16381	0	0.84454	0.072229	0.16673	0.959837	3317	3	0.84454
FBXL22	4	0.87427	0.87412	0.996909	16699	0	1.3874	0.072238	0.16674	0.959837	3318	3	1.3874
ANXA3	4	0.46002	0.60842	0.996909	11602	1	1.3351	0.072247	0.16676	0.959837	3320	3	1.3351
ARIH2	4	0.80853	0.81317	0.996909	15528	1	0.77353	0.072275	0.16681	0.95984	3321	3	0.77353
C12orf4	4	0.77483	0.78732	0.996909	15044	1	0.92461	0.07232	0.16691	0.9601	3322	3	0.92461
TMEM98	4	0.7054	0.74256	0.996909	14185	1	0.83978	0.072384	0.16702	0.960329	3323	3	0.83978
RSRC1	4	0.28788	0.44093	0.996909	8379	1	1.0003	0.072429	0.16711	0.960329	3324	3	1.0003
CPA4	4	0.80479	0.81022	0.996909	15465	1	0.52338	0.072456	0.16716	0.960329	3325	3	0.52338
PCDHB9	4	0.72774	0.75605	0.996909	14445	1	0.8642	0.07262	0.16747	0.961587	3328	3	0.8642
CD247	4	0.56287	0.67051	0.996909	12797	1	0.71173	0.073049	0.1683	0.963184	3339	3	0.71173
IFI27L1	4	0.49445	0.64219	0.996909	12255	1	1.0751	0.073245	0.16867	0.964412	3341	3	1.0751
LY9	4	0.97529	0.97538	0.999141	18650	0	1.3441	0.073309	0.16879	0.964412	3344	3	1.3441
INPP5J	4	0.64251	0.7083	0.996909	13511	1	0.62123	0.073341	0.16885	0.964412	3345	3	0.62123
PPP1R3C	4	0.75467	0.77341	0.996909	14778	1	0.86149	0.073351	0.16887	0.964412	3346	3	0.86149
IL18BP	4	0.1248	0.25945	0.996909	4919	1	1.0681	0.073542	0.16922	0.964486	3347	3	1.0681
CT45A6	4	0.96309	0.9631	0.998732	18433	0	0.5586	0.073671	0.16946	0.964486	3348	3	0.5586
IGDCC3	4	0.0064469	0.022109	0.949509	433	1	0.51535	0.073736	0.16959	0.964486	3360	3	0.51535
TMEM55B	4	0.01071	0.035756	0.949509	710	1	0.8895	0.073772	0.16965	0.964544	3361	3	0.8895
RGS3	4	0.79593	0.80306	0.996909	15346	1	0.82361	0.0738	0.1697	0.964552	3362	3	0.82361
ISG15	4	0.087867	0.19507	0.996909	3731	1	1.6763	0.073828	0.16975	0.964583	3363	3	1.6763
CLIC2	4	0.95721	0.95724	0.998526	18308	0	0.75984	0.073874	0.16985	0.964826	3364	3	0.75984
NDUFB2	4	0.72849	0.7565	0.996909	14455	1	1.0533	0.073923	0.16993	0.965001	3365	3	1.0533
LCE2A	4	0.0066551	0.022788	0.949509	448	1	0.96163	0.074012	0.17009	0.965363	3367	3	0.96163
IPO13	4	0.68322	0.72983	0.996909	13934	1	1.0579	0.074062	0.17018	0.96559	3368	3	1.0579
ROR2	4	0.63796	0.70598	0.996909	13464	1	0.85374	0.07415	0.17034	0.96568	3369	3	0.85374
EDIL3	4	0.15541	0.31012	0.996909	5874	1	1.0277	0.074187	0.17041	0.96568	3371	3	1.0277
KRTAP9-6	4	0.91598	0.91582	0.996909	17482	0	0.77451	0.074482	0.17095	0.96568	3373	3	0.77451
ACOT8	4	0.84658	0.84674	0.996909	16175	1	0.86902	0.074519	0.17102	0.96568	3374	3	0.86902
HIST1H4B	4	0.9771	0.97719	0.999141	18695	0	0.95663	0.074528	0.17103	0.96568	3375	3	0.95663
PLA2G6	4	0.038291	0.10191	0.975123	1994	1	0.5941	0.074559	0.17111	0.96568	3377	3	0.5941
RPS6KA2	4	0.92033	0.92016	0.996909	17569	0	0.40667	0.074559	0.17111	0.96568	3382	3	0.40667
N4BP2L1	4	0.44646	0.59499	0.996909	11347	1	1.0198	0.074559	0.17111	0.96568	3384	3	1.0198
MYH1	4	0.94832	0.9483	0.998526	18140	0	0.75981	0.074559	0.17111	0.96568	3385	3	0.75981
PPA2	4	0.69574	0.73692	0.996909	14082	1	1.2691	0.074574	0.17114	0.96568	3386	3	1.2691
GAGE2D	4	0.90094	0.90082	0.996909	17203	0	0.78951	0.074602	0.17119	0.96568	3387	3	0.78951
OSMR	4	0.97025	0.97034	0.999141	18555	0	0.62949	0.074611	0.17121	0.96568	3388	3	0.62949
SLC22A31	4	0.43123	0.58021	0.996909	11042	1	0.71013	0.074658	0.17129	0.965836	3389	3	0.71013
ALDOB	4	0.7308	0.75793	0.996909	14475	1	1.0962	0.074759	0.17148	0.965959	3390	3	1.0962
AFAP1L2	4	0.93411	0.93409	0.998526	17860	0	1.0248	0.074796	0.17155	0.965959	3391	3	1.0248
TMEM41B	4	0.22662	0.38183	0.996909	7270	1	0.68542	0.074861	0.17167	0.965959	3394	3	0.68542
PSKH1	4	0.64857	0.71144	0.996909	13567	1	1.1211	0.074935	0.1718	0.965959	3395	3	1.1211
KLRC1	4	0.6709	0.72309	0.996909	13794	1	0.90965	0.07514	0.17219	0.965959	3399	3	0.90965
FAM222A	4	0.82118	0.82382	0.996909	15737	1	0.75898	0.075149	0.17221	0.965959	3400	3	0.75898
NCAM2	4	0.44381	0.59244	0.996909	11289	1	0.80844	0.075191	0.17228	0.965959	3401	3	0.80844
TTC19	4	0.84425	0.84451	0.996909	16131	1	1.0725	0.075348	0.17256	0.965959	3407	3	1.0725
AKR1B1	4	0.55824	0.66851	0.996909	12755	1	1.2813	0.075349	0.17256	0.965959	3412	3	1.2813
SCYL1	4	0.81076	0.81499	0.996909	15565	1	0.79574	0.075451	0.17275	0.965959	3414	3	0.79574
LNX2	4	0.84278	0.84316	0.996909	16100	1	0.69058	0.075451	0.17275	0.965959	3415	3	0.69058
CYTH4	4	0.47804	0.62606	0.996909	11937	1	0.83685	0.075586	0.17302	0.965959	3417	3	0.83685
OR4F3	4	0.38941	0.5394	0.996909	10239	1	0.63504	0.075596	0.17304	0.965959	3418	3	0.63504
ASMTL	4	0.88454	0.88437	0.996909	16902	0	0.9978	0.075633	0.17313	0.965959	3419	3	0.9978
CCDC61	4	0.46024	0.60864	0.996909	11608	1	1.237	0.075693	0.17324	0.965959	3421	3	1.237
SNURF	4	0.39107	0.54103	0.996909	10272	1	0.59034	0.075717	0.17328	0.965959	3422	3	0.59034
SUCO	4	0.06163	0.14671	0.99452	2816	1	0.98464	0.075847	0.17352	0.965959	3423	3	0.98464
C12orf71	4	0.854	0.85401	0.996909	16315	1	0.66953	0.075866	0.17356	0.965959	3424	3	0.66953
SFSWAP	4	0.19729	0.3535	0.996909	6730	1	0.93462	0.075969	0.17374	0.965959	3425	3	0.93462
MSH2	4	0.84679	0.84694	0.996909	16179	1	1.1594	0.076088	0.17397	0.965959	3428	3	1.1594
SOX30	4	0.69166	0.73457	0.996909	14025	1	1.1002	0.076119	0.17402	0.965959	3435	3	1.1002
TNFAIP8L2-SCNM1	4	0.19827	0.35444	0.996909	6744	1	0.94283	0.076147	0.17406	0.965959	3437	3	0.94283
BTN3A3	4	0.62522	0.69959	0.996909	13339	1	0.53904	0.076245	0.17424	0.965959	3439	3	0.53904
GUCY1A2	4	0.5734	0.67529	0.996909	12890	1	0.81176	0.076306	0.17435	0.965959	3440	3	0.81176
NCAPD2	4	0.074411	0.17075	0.995131	3265	1	0.83503	0.076315	0.17436	0.965959	3441	3	0.83503
PDLIM5	4	0.83658	0.83741	0.996909	15982	1	0.72603	0.076343	0.17441	0.965959	3443	3	0.72603
ZC3H12C	4	0.86561	0.86555	0.996909	16543	0	1.01	0.076475	0.17465	0.965959	3444	3	1.01
UPP2	4	0.97245	0.97246	0.999141	18594	0	1.0341	0.076503	0.1747	0.965959	3445	3	1.0341
IFITM5	4	0.22158	0.37697	0.996909	7169	1	1.5343	0.0766	0.17489	0.965959	3446	3	1.5343
MIB1	4	0.93085	0.93082	0.998526	17791	0	2.3838	0.0766	0.17489	0.965959	3448	3	2.3838
ANKRD7	4	0.48424	0.63211	0.996909	12050	1	0.71131	0.076779	0.17523	0.965959	3451	3	0.71131
RP2	4	0.95665	0.95666	0.998526	18297	0	0.71135	0.076808	0.17529	0.965959	3460	3	0.71135
TMEM81	4	0.69019	0.73376	0.996909	14010	1	1.3765	0.076845	0.17534	0.965959	3461	3	1.3765
SSPO	4	0.92001	0.91984	0.996909	17565	0	0.72999	0.07686	0.17537	0.965959	3462	3	0.72999
APCS	4	0.9745	0.97457	0.999141	18641	0	0.62183	0.076869	0.17539	0.965959	3463	3	0.62183
QPCTL	4	0.082433	0.18536	0.996909	3552	1	0.8605	0.076973	0.17559	0.965959	3464	3	0.8605
ARHGAP24	4	0.50197	0.64521	0.996909	12319	1	0.73429	0.077011	0.17565	0.965959	3465	3	0.73429
GGT1	4	0.56506	0.6715	0.996909	12821	1	0.7563	0.077407	0.17634	0.965959	3471	3	0.7563
PIEZO2	4	0.97734	0.97742	0.99916	18698	0	0.81948	0.077441	0.1764	0.965959	3473	3	0.81948
PCDH9	4	0.19414	0.35041	0.996909	6672	1	0.67896	0.077539	0.17656	0.965959	3474	3	0.67896
RHOBTB2	4	0.34757	0.49893	0.996909	9502	1	0.93714	0.077549	0.17658	0.965959	3475	3	0.93714
OR11H12	4	0.030288	0.085921	0.967712	1693	1	0.4613	0.077605	0.17668	0.965959	3477	3	0.4613
PDCD1LG2	4	0.92995	0.92989	0.998526	17776	0	0.75106	0.077662	0.17679	0.965959	3478	3	0.75106
TTC21A	4	0.59746	0.68625	0.996909	13088	1	0.80428	0.07769	0.17684	0.965959	3483	3	0.80428
MEI4	4	0.94073	0.94074	0.998526	17999	0	0.69593	0.0777	0.17685	0.965959	3487	3	0.69593
EIF2S2	4	0.8405	0.84101	0.996909	16050	1	1.4824	0.077729	0.17691	0.965959	3488	3	1.4824
ZC3HAV1L	4	0.21446	0.37008	0.996909	7027	1	0.7413	0.077823	0.17708	0.965959	3489	3	0.7413
AZI2	4	0.87577	0.87564	0.996909	16726	0	0.5894	0.077833	0.1771	0.965959	3490	3	0.5894
LYRM9	4	0.65386	0.71413	0.996909	13621	1	0.78407	0.077874	0.17717	0.965959	3491	3	0.78407
ATXN2L	4	0.93379	0.93379	0.998526	17852	0	1.1173	0.077949	0.1773	0.965959	3493	3	1.1173
L3HYPDH	4	0.79448	0.80193	0.996909	15323	1	1.1126	0.078137	0.17765	0.965959	3497	3	1.1126
ARHGEF3	4	0.19845	0.35461	0.996909	6749	1	0.89866	0.078175	0.17772	0.965959	3499	3	0.89866
ADGRG5	4	0.19667	0.3529	0.996909	6721	1	0.87815	0.078189	0.17774	0.965959	3500	3	0.87815
TLR6	4	0.029828	0.085001	0.967712	1673	1	0.60571	0.078355	0.17805	0.965959	3502	3	0.60571
EDC4	4	0.58021	0.67837	0.996909	12948	1	0.7816	0.078479	0.17827	0.965959	3506	3	0.7816
EPHX1	4	0.83248	0.8337	0.996909	15910	1	0.74728	0.078493	0.1783	0.965959	3507	3	0.74728
HMG20B	4	0.85999	0.85994	0.996909	16430	0	0.61897	0.078617	0.17854	0.965959	3508	3	0.61897
BOLA2	4	0.96854	0.9686	0.999075	18531	0	1.5357	0.078632	0.17856	0.965959	3509	3	1.5357
KRTAP27-1	4	0.65823	0.71636	0.996909	13660	1	0.63576	0.078651	0.17861	0.965959	3510	3	0.63576
USP9Y	4	0.70675	0.74336	0.996909	14203	1	0.77162	0.078736	0.17876	0.965959	3512	3	0.77162
TAS2R14	4	0.97763	0.97771	0.99916	18703	0	0.69797	0.078794	0.17887	0.965959	3525	3	0.69797
KCNJ16	4	0.5002	0.64451	0.996909	12307	1	0.70522	0.078803	0.17888	0.965959	3526	3	0.70522
FLG2	4	0.070404	0.16325	0.99452	3134	1	0.98694	0.07888	0.17901	0.965959	3529	3	0.98694
CMPK2	4	0.89717	0.89706	0.996909	17138	0	1.2466	0.078899	0.17904	0.965959	3530	3	1.2466
TMSB4Y	4	0.15268	0.30566	0.996909	5787	1	0.67633	0.078918	0.17907	0.965959	3531	3	0.67633
NRL	4	0.55982	0.66917	0.996909	12769	1	0.69482	0.078928	0.17909	0.965959	3532	3	0.69482
ZNF28	4	0.95941	0.95945	0.998526	18354	0	0.84642	0.078947	0.17911	0.965959	3533	3	0.84642
ABHD8	4	0.84594	0.84613	0.996909	16164	1	1.657	0.078956	0.17913	0.965959	3534	3	1.657
PKNOX2	4	0.97703	0.97712	0.999141	18689	0	1.2741	0.079058	0.17932	0.965959	3535	3	1.2741
CDKN2AIPNL	4	0.80617	0.8113	0.996909	15490	1	0.85681	0.079406	0.17998	0.965959	3539	3	0.85681
ECHS1	4	0.94563	0.94562	0.998526	18087	0	0.79996	0.079502	0.18015	0.965959	3541	3	0.79996
SLC17A5	4	0.40587	0.55554	0.996909	10524	1	1.1276	0.079555	0.18024	0.965959	3543	3	1.1276
CAMK2N2	4	0.42251	0.57171	0.996909	10856	1	0.63067	0.079589	0.1803	0.965959	3544	3	0.63067
PLA2G3	4	0.64876	0.71154	0.996909	13573	1	0.96617	0.079637	0.18038	0.965959	3545	3	0.96617
PPAPDC1B	4	0.9489	0.94891	0.998526	18151	0	0.50424	0.079752	0.18061	0.965959	3548	3	0.50424
[truncated: 17,116 more rows]

## Sheet: Rep2
Gene_ID	num	neg|score	neg|p-value	neg|fdr	neg|rank	neg|goodsgrna	pos|score	pos|p-value	pos|fdr	pos|rank	pos|goodsgrna
LOC101060389	4	1	1	0.999999	19114	0	1.3906e-06	4.403e-06	0.084158	1	4
PSMD7	4	0.99999	0.99999	0.999999	19113	0	9.5869e-06	4.0922e-05	0.391089	2	4
FADS6	4	0.9863	0.98643	0.999224	18847	0	5.8732e-05	0.00022196	0.422525	8	4
CAMTA2	4	0.99992	0.99991	0.999999	19112	0	7.9257e-05	0.00030432	0.422525	13	4
ZBTB8OS	4	0.99914	0.99915	0.999826	19101	0	0.00011376	0.00044004	0.422525	18	4
ARNT2	4	0.99989	0.99988	0.999999	19111	0	0.00011405	0.00044211	0.422525	20	4
FSCN1	4	0.9942	0.99426	0.999224	19010	0	0.00017853	0.00070629	0.598149	22	4
FMN1	4	0.98641	0.98653	0.999224	18851	0	0.00018314	0.00071976	0.598149	23	4
PSMA3	4	0.98584	0.98598	0.999224	18838	0	0.00022415	0.00087101	0.646315	24	4
SCARA5	4	0.99978	0.99977	0.999975	19110	0	0.00022427	0.00087101	0.646315	25	4
STX16	4	0.99966	0.99966	0.999918	19109	0	0.00033863	0.0012849	0.736712	32	4
TMEM41A	4	0.99962	0.99961	0.999918	19108	0	0.0003814	0.001431	0.736712	37	4
CNOT6L	4	0.99959	0.99959	0.999918	19107	0	0.00040867	0.001518	0.743971	39	4
SPIN2A	4	0.99455	0.99459	0.999224	19019	0	0.00044471	0.0016501	0.750943	41	4
LRRC74B	4	0.9995	0.9995	0.999918	19106	0	0.00049719	0.0018568	0.752736	46	4
EIF4EBP1	4	0.9995	0.99949	0.999918	19105	0	0.00050472	0.0018832	0.752736	47	4
RASL11B	4	0.99947	0.99946	0.999918	19104	0	0.00053425	0.0019945	0.752736	50	4
LAMTOR1	4	0.99939	0.99939	0.999918	19103	0	0.00060834	0.0022447	0.752736	57	4
CSDE1	4	0.99234	0.99239	0.999224	18961	0	0.0006839	0.0025338	0.792472	60	4
ZNF662	4	0.98603	0.98616	0.999224	18840	0	0.00075854	0.0027917	0.793026	67	4
CD58	4	0.99919	0.9992	0.999826	19102	0	0.00080842	0.0029575	0.798865	69	4
STAB2	4	0.99914	0.99915	0.999826	19100	0	0.00086241	0.0031699	0.798865	71	4
KEAP1	4	0.99913	0.99915	0.999826	19099	0	0.00086795	0.003187	0.798865	73	4
SOX7	4	0.99908	0.9991	0.999826	19098	0	0.00091547	0.0033577	0.798865	77	4
MED13	4	0.99392	0.99398	0.999224	19002	0	0.00092444	0.0033838	0.798865	78	4
ZNF536	4	0.99792	0.99796	0.999793	19078	0	0.0010063	0.0036832	0.798865	83	4
TFAP2E	4	0.99889	0.99892	0.999813	19097	0	0.0011068	0.0040557	0.798865	90	4
XAGE2	4	0.98784	0.98797	0.999224	18874	0	0.0011498	0.0041945	0.798865	93	4
PHF7	4	0.99883	0.99885	0.999793	19096	0	0.0011746	0.004281	0.798865	94	4
ASB16	4	0.99882	0.99885	0.999793	19095	0	0.001178	0.0042929	0.798865	95	4
PMAIP1	4	0.9988	0.99883	0.999793	19094	0	0.0011967	0.0043644	0.798865	97	4
TIGD1	4	0.9988	0.99883	0.999793	19093	0	0.0012014	0.0043799	0.798865	98	4
MTCP1	4	0.98802	0.98814	0.999224	18876	0	0.0012814	0.0046684	0.798865	103	4
KANSL2	4	0.99868	0.9987	0.999793	19092	0	0.0013201	0.0048171	0.798865	105	4
USP31	4	0.99862	0.99865	0.999793	19091	0	0.0013809	0.0050253	0.798865	113	4
KRBOX1	4	0.98979	0.9899	0.999224	18911	0	0.0013911	0.0050616	0.798865	115	4
ARL4D	4	0.9986	0.99862	0.999793	19090	0	0.0014039	0.0050963	0.798865	116	4
UGGT2	4	0.99856	0.99859	0.999793	19089	0	0.0014353	0.0052098	0.798865	119	4
COX4I1	4	0.99855	0.99858	0.999793	19088	0	0.0014465	0.0052476	0.798865	121	4
ENDOU	4	0.99853	0.99857	0.999793	19087	0	0.001466	0.005319	0.798865	122	4
DIS3	4	0.99504	0.99508	0.999224	19030	0	0.0014875	0.0053931	0.798865	123	4
TMEM128	4	0.98529	0.98546	0.999224	18825	0	0.0015126	0.0054739	0.798865	125	4
TRIM21	4	0.9984	0.99843	0.999793	19086	0	0.0016043	0.0058246	0.798865	133	4
CIB4	4	0.99832	0.99834	0.999793	19085	0	0.0016846	0.0061121	0.798865	139	4
FAM177B	4	0.99831	0.99834	0.999793	19084	0	0.0016873	0.0061225	0.798865	140	4
DGKG	4	0.99827	0.9983	0.999793	19083	0	0.0017304	0.0062685	0.798865	144	4
ABHD10	4	0.9982	0.99823	0.999793	19082	0	0.0018025	0.0064954	0.798865	148	4
ACVR1C	4	0.99816	0.99819	0.999793	19081	0	0.001838	0.0066239	0.798865	151	4
AGT	4	0.99815	0.99818	0.999793	19080	0	0.0018482	0.0066529	0.798865	153	4
PDE1B	4	0.99806	0.99809	0.999793	19079	0	0.001936	0.0069528	0.798865	161	4
DHCR7	4	0.99446	0.9945	0.999224	19015	0	0.0020547	0.0073993	0.798865	168	4
RNF40	4	0.99379	0.99384	0.999224	18998	0	0.0021298	0.0076754	0.798865	177	4
C17orf97	4	0.99784	0.99787	0.999793	19077	0	0.0021648	0.0077977	0.798865	178	4
NDUFS1	4	0.99572	0.99577	0.999224	19048	0	0.0022221	0.0080111	0.798865	184	4
TLX3	4	0.99776	0.99779	0.999777	19076	0	0.0022387	0.0080665	0.798865	185	4
PTPN3	4	0.99769	0.99772	0.99976	19075	0	0.0023118	0.008298	0.798865	190	4
TMEM116	4	0.99015	0.99028	0.999224	18913	0	0.0023543	0.0084503	0.798865	192	4
MVK	4	0.99763	0.99766	0.999751	19074	0	0.0023697	0.0085104	0.798865	194	4
FBXO34	4	0.99762	0.99765	0.999751	19073	0	0.0023815	0.0085477	0.798865	195	4
TRIT1	4	0.99757	0.9976	0.999751	19072	0	0.002431	0.0087176	0.798865	203	4
SCRT2	4	0.99562	0.99567	0.999224	19045	0	0.0024331	0.0087218	0.798865	204	4
FAM221A	4	0.99755	0.99759	0.999751	19071	0	0.0024476	0.0087674	0.798865	206	4
TNIP3	4	0.99754	0.99757	0.999751	19070	0	0.0024638	0.0088207	0.798865	207	4
PYCR1	4	0.99743	0.99747	0.999751	19069	0	0.002572	0.0092066	0.798865	218	4
PCDHA7	4	0.99741	0.99745	0.999751	19068	0	0.0025924	0.0092802	0.798865	219	4
ZNF764	4	0.9974	0.99743	0.999751	19067	0	0.0026044	0.0093276	0.798865	220	4
BTBD19	4	0.99735	0.99739	0.999751	19066	0	0.0026463	0.0094739	0.798865	224	4
PTPN18	4	0.99728	0.99731	0.999751	19065	0	0.0027247	0.0097505	0.798865	232	4
PPM1B	4	0.99727	0.9973	0.999751	19064	0	0.0027341	0.0097816	0.798865	233	4
MTCH1	4	0.99723	0.99726	0.999751	19063	0	0.0027655	0.009894	0.798865	235	4
LRAT	4	0.99718	0.99721	0.999751	19062	0	0.0028234	0.010095	0.798865	240	4
PLEKHO2	4	0.99715	0.99718	0.999751	19061	0	0.0028504	0.010174	0.798865	242	4
CNNM3	4	0.99712	0.99715	0.999751	19060	0	0.0028789	0.010274	0.798865	244	4
REC114	4	0.99711	0.99714	0.999751	19059	0	0.0028913	0.010322	0.798865	245	4
ZFYVE26	4	0.98738	0.98748	0.999224	18866	0	0.0029155	0.010404	0.798865	247	4
SMIM13	4	0.98836	0.98845	0.999224	18884	0	0.0029205	0.010424	0.798865	248	4
PCDHB9	4	0.997	0.99703	0.999751	19058	0	0.0029998	0.010684	0.798865	254	4
ENO3	4	0.99697	0.997	0.999751	19057	0	0.0030341	0.010798	0.798865	257	4
CXCR6	4	0.99692	0.99696	0.999751	19056	0	0.0030831	0.010971	0.800374	262	4
RTCA	4	0.99649	0.99655	0.999631	19055	0	0.0035085	0.012431	0.807074	286	4
NUP160	4	0.98899	0.98908	0.999224	18899	0	0.0036261	0.01282	0.807074	294	4
KTI12	4	0.99124	0.99133	0.999224	18937	0	0.0036261	0.01282	0.807074	296	4
SNTG1	4	0.99633	0.99639	0.999523	19054	0	0.0036739	0.012971	0.807074	298	4
CYP2A7	4	0.99036	0.99046	0.999224	18918	0	0.0037048	0.013072	0.807074	302	4
NUP214	4	0.99378	0.99383	0.999224	18997	0	0.0037474	0.01322	0.807074	307	4
CT47A7	4	0.99342	0.99346	0.999224	18991	0	0.0038226	0.01348	0.807074	311	4
SLC31A2	4	0.98988	0.98999	0.999224	18912	0	0.0038706	0.013628	0.807074	314	4
GOLGA7B	4	0.99608	0.99614	0.999327	19053	0	0.0039187	0.013799	0.807074	316	4
VPS4A	4	0.99594	0.99599	0.999233	19052	0	0.0040633	0.014284	0.807074	322	4
ALG11	4	0.99178	0.99187	0.999224	18948	0	0.0040733	0.014316	0.807074	324	4
RALB	4	0.99592	0.99597	0.999233	19051	0	0.0040827	0.014347	0.807074	330	4
RMDN1	4	0.9959	0.99596	0.999233	19050	0	0.0040962	0.014387	0.807074	331	4
ERVMER34-1	4	0.99586	0.9959	0.999233	19049	0	0.0041388	0.014516	0.807074	335	4
CCNO	4	0.99231	0.99236	0.999224	18960	0	0.0042931	0.015049	0.807074	344	4
TMEM8A	4	0.9957	0.99575	0.999224	19047	0	0.0042999	0.015069	0.807074	345	4
PTPN2	4	0.99484	0.99489	0.999224	19026	0	0.0043128	0.015103	0.807074	347	4
SLCO1B1	4	0.99563	0.99568	0.999224	19046	0	0.0043688	0.015306	0.807074	350	4
ANKRD44	4	0.99561	0.99566	0.999224	19044	0	0.0043902	0.01538	0.807074	351	4
SOBP	4	0.9956	0.99565	0.999224	19043	0	0.0043956	0.015395	0.807074	352	4
LUZP4	4	0.99555	0.99559	0.999224	19042	0	0.0044512	0.015582	0.807074	356	4
WDR41	4	0.99551	0.99556	0.999224	19041	0	0.0044874	0.015697	0.807074	359	4
POLB	4	0.99551	0.99555	0.999224	19040	0	0.0044919	0.015712	0.807074	364	4
SUMF2	4	0.99551	0.99555	0.999224	19039	0	0.0044928	0.015713	0.807074	365	4
PCDHA11	4	0.9955	0.99554	0.999224	19038	0	0.0045001	0.015741	0.807074	366	4
SLC6A2	4	0.99549	0.99554	0.999224	19037	0	0.0045056	0.015757	0.807074	367	4
TMTC1	4	0.99547	0.99552	0.999224	19036	0	0.0045275	0.015833	0.807074	370	4
ELF3	4	0.99545	0.9955	0.999224	19035	0	0.0045485	0.015908	0.807074	371	4
UCHL1	4	0.99545	0.9955	0.999224	19034	0	0.004554	0.015926	0.807074	372	4
BICC1	4	0.98653	0.98666	0.999224	18853	0	0.0047474	0.01656	0.807074	388	4
TGFBR3L	4	0.98967	0.98978	0.999224	18910	0	0.0047794	0.016653	0.807074	390	4
SGCB	4	0.99521	0.99526	0.999224	19033	0	0.0047944	0.016692	0.807074	391	4
UHRF1BP1L	4	0.99506	0.9951	0.999224	19032	0	0.00494	0.017168	0.807074	402	4
KLHDC8B	4	0.99505	0.9951	0.999224	19031	0	0.0049458	0.017192	0.807074	403	4
PLA2G4D	4	0.99503	0.99507	0.999224	19029	0	0.0049732	0.017286	0.807074	404	4
GYLTL1B	4	0.995	0.99505	0.999224	19028	0	0.0049968	0.017365	0.807074	407	4
SHCBP1L	4	0.99221	0.99226	0.999224	18956	0	0.0050818	0.017659	0.808945	417	4
IFT20	4	0.9949	0.99495	0.999224	19027	0	0.0051008	0.017718	0.808945	418	4
OCIAD1	4	0.98948	0.98958	0.999224	18905	0	0.0051456	0.017861	0.808945	420	4
PPP6R1	4	0.9948	0.99484	0.999224	19025	0	0.0052004	0.018042	0.808945	424	4
TUBA1B	4	0.99479	0.99483	0.999224	19024	0	0.0052126	0.018079	0.808945	426	4
LETMD1	4	0.99103	0.99112	0.999224	18934	0	0.0053007	0.018368	0.808945	431	4
KRTAP2-3	4	0.99468	0.99473	0.999224	19023	0	0.005319	0.018424	0.808945	433	4
EIF2D	4	0.99468	0.99473	0.999224	19022	0	0.00532	0.01843	0.808945	434	4
ORM2	4	0.99306	0.99312	0.999224	18979	0	0.0053443	0.018501	0.808945	435	4
APLP1	4	0.99464	0.99469	0.999224	19021	0	0.0053562	0.018536	0.808945	436	4
KCNK15	4	0.9944	0.99444	0.999224	19014	0	0.0053694	0.018587	0.808945	437	4
SPINK1	4	0.99462	0.99467	0.999224	19020	0	0.00538	0.018622	0.808945	440	4
PLEKHB2	4	0.994	0.99406	0.999224	19006	0	0.0054398	0.018819	0.81001	442	4
ARHGEF19	4	0.99454	0.99458	0.999224	19018	0	0.0054584	0.018871	0.81001	445	4
RPE65	4	0.99452	0.99457	0.999224	19017	0	0.0054795	0.018935	0.81001	446	4
SEMA6D	4	0.99452	0.99456	0.999224	19016	0	0.0054816	0.018943	0.81001	447	4
NIPBL	4	0.98853	0.98862	0.999224	18887	0	0.0056375	0.019473	0.814579	454	4
PTP4A1	4	0.99432	0.99436	0.999224	19013	0	0.0056814	0.019624	0.816014	458	4
ARFGAP3	4	0.99432	0.99436	0.999224	19012	0	0.0056825	0.019629	0.816014	459	4
POLE4	4	0.99431	0.99435	0.999224	19011	0	0.0056933	0.019661	0.816014	460	4
CDH26	4	0.99416	0.99422	0.999224	19009	0	0.0058423	0.020133	0.817723	469	4
EDN3	4	0.98764	0.98775	0.999224	18870	0	0.0058736	0.020241	0.817723	472	4
C2CD4B	4	0.99409	0.99415	0.999224	19008	0	0.0059111	0.020359	0.817723	475	4
MRPL43	4	0.99405	0.99412	0.999224	19007	0	0.0059458	0.020471	0.817723	478	4
UBE2W	4	0.99399	0.99405	0.999224	19005	0	0.006011	0.020693	0.817723	482	4
SERPIND1	4	0.99396	0.99402	0.999224	19004	0	0.0060393	0.020791	0.817723	484	4
SOX12	4	0.99393	0.99399	0.999224	19003	0	0.0060677	0.020876	0.817723	486	4
HIST1H3D	4	0.99389	0.99395	0.999224	19001	0	0.0061122	0.021023	0.818392	490	4
KRT40	4	0.99315	0.9932	0.999224	18983	0	0.0061341	0.021088	0.818392	491	4
TSPAN11	4	0.99383	0.99389	0.999224	19000	0	0.0061661	0.021195	0.818392	494	4
IFI44	4	0.9938	0.99385	0.999224	18999	0	0.0061961	0.021286	0.818392	496	4
C8orf44-SGK3	4	0.99052	0.99062	0.999224	18924	0	0.006202	0.021308	0.818392	497	4
HOXC11	4	0.99372	0.99377	0.999224	18996	0	0.0062774	0.021566	0.819038	501	4
UTP14A	4	0.99363	0.99368	0.999224	18995	0	0.0063666	0.021871	0.819038	504	4
TESK2	4	0.98952	0.98963	0.999224	18906	0	0.0064155	0.022037	0.819038	508	4
PNCK	4	0.99347	0.99352	0.999224	18994	0	0.0065297	0.0224	0.819038	519	4
CPLX3	4	0.99347	0.99352	0.999224	18993	0	0.0065309	0.022406	0.819038	520	4
BLOC1S3	4	0.99343	0.99347	0.999224	18992	0	0.0065707	0.022527	0.819038	522	4
MGAT5B	4	0.99335	0.9934	0.999224	18990	0	0.0066489	0.022787	0.819038	525	4
FZD4	4	0.9933	0.99334	0.999224	18989	0	0.0067033	0.022954	0.819038	527	4
AMMECR1	4	0.99329	0.99333	0.999224	18988	0	0.0067119	0.022974	0.819038	529	4
CYP4A22	4	0.99321	0.99326	0.999224	18987	0	0.006792	0.02321	0.819038	534	4
SHANK1	4	0.9932	0.99325	0.999224	18986	0	0.0067957	0.023223	0.819038	535	4
NPY	4	0.99317	0.99322	0.999224	18985	0	0.006828	0.02334	0.819038	537	4
TDRD9	4	0.99316	0.99321	0.999224	18984	0	0.0068354	0.023368	0.819038	538	4
RELT	4	0.98784	0.98797	0.999224	18873	0	0.0068557	0.023436	0.819038	540	4
HIST1H3H	4	0.99314	0.99319	0.999224	18982	0	0.0068566	0.023439	0.819038	541	4
GNRH1	4	0.99314	0.99319	0.999224	18981	0	0.0068603	0.023452	0.819038	542	4
CCR9	4	0.99309	0.99314	0.999224	18980	0	0.0069116	0.023605	0.819038	546	4
REXO2	4	0.99303	0.99308	0.999224	18978	0	0.006972	0.023789	0.819038	554	4
TMC4	4	0.993	0.99306	0.999224	18977	0	0.0069986	0.023882	0.819038	555	4
SYT4	4	0.993	0.99305	0.999224	18976	0	0.0070049	0.023903	0.819038	556	4
OR52M1	4	0.99288	0.99293	0.999224	18973	0	0.0070167	0.02395	0.819038	558	4
C1orf158	4	0.99295	0.99302	0.999224	18975	0	0.0070456	0.024038	0.819038	559	4
PLXDC2	4	0.99289	0.99294	0.999224	18974	0	0.0071094	0.02425	0.823129	562	4
TPO	4	0.99287	0.99291	0.999224	18972	0	0.0071338	0.02433	0.823129	564	4
SIGLEC9	4	0.99282	0.99287	0.999224	18971	0	0.0071788	0.024478	0.823129	567	4
NT5C1A	4	0.99278	0.99282	0.999224	18970	0	0.0072176	0.024602	0.823129	570	4
NOSIP	4	0.99272	0.99276	0.999224	18969	0	0.0072813	0.024815	0.823129	575	4
SMIM10	4	0.99271	0.99275	0.999224	18968	0	0.0072918	0.024848	0.823129	577	4
KIAA1467	4	0.98497	0.98513	0.999224	18820	0	0.0073839	0.025148	0.824905	581	4
UMODL1	4	0.9926	0.99266	0.999224	18967	0	0.0073968	0.025189	0.824905	583	4
CCDC64	4	0.99249	0.99255	0.999224	18966	0	0.0075063	0.02556	0.829216	589	4
B3GALT1	4	0.9924	0.99245	0.999224	18965	0	0.0076008	0.025861	0.829216	593	4
USP27X	4	0.99239	0.99244	0.999224	18964	0	0.0076102	0.025889	0.829216	594	4
AP1S2	4	0.99236	0.99241	0.999224	18963	0	0.0076399	0.025989	0.829216	598	4
SPNS1	4	0.99235	0.99239	0.999224	18962	0	0.0076508	0.02603	0.829216	600	4
C10orf71	4	0.99224	0.99229	0.999224	18959	0	0.0077569	0.026356	0.831479	604	4
TAS2R41	4	0.99224	0.99229	0.999224	18958	0	0.0077596	0.026364	0.831479	605	4
PIBF1	4	0.99223	0.99229	0.999224	18957	0	0.0077665	0.026387	0.831479	606	4
CASC10	4	0.99216	0.99222	0.999224	18955	0	0.0078365	0.026611	0.832173	610	4
KHK	4	0.9921	0.99216	0.999224	18954	0	0.0079029	0.026817	0.832173	615	4
PLAC4	4	0.98696	0.98711	0.999224	18859	0	0.0079454	0.026957	0.832954	618	4
MS4A13	4	0.98613	0.98625	0.999224	18844	0	0.0080219	0.027198	0.832954	621	4
DLGAP5	4	0.99196	0.99203	0.999224	18953	0	0.0080397	0.027243	0.832954	623	4
S100A5	4	0.99196	0.99203	0.999224	18952	0	0.0080439	0.027251	0.832954	624	4
MAN2A2	4	0.99187	0.99195	0.999224	18951	0	0.0081257	0.027516	0.832954	629	4
KRT6C	4	0.99182	0.9919	0.999224	18950	0	0.0081811	0.02768	0.832954	630	4
LUZP2	4	0.99179	0.99188	0.999224	18949	0	0.0082096	0.027762	0.832954	635	4
TMEM55A	4	0.99169	0.99177	0.999224	18947	0	0.0083071	0.028084	0.832954	639	4
PHYHIP	4	0.99166	0.99175	0.999224	18946	0	0.0083388	0.028179	0.832954	641	4
EDEM1	4	0.99153	0.99161	0.999224	18945	0	0.0084652	0.028564	0.832954	649	4
ASB10	4	0.99152	0.99159	0.999224	18944	0	0.0084783	0.028609	0.832954	650	4
AACS	4	0.9915	0.99158	0.999224	18943	0	0.0084973	0.028676	0.832954	651	4
NOL6	4	0.99143	0.99152	0.999224	18942	0	0.0085693	0.028905	0.832954	660	4
MBNL3	4	0.99142	0.99151	0.999224	18941	0	0.0085782	0.028933	0.832954	662	4
SCFD2	4	0.99139	0.99148	0.999224	18940	0	0.0086092	0.029032	0.832954	665	4
CNDP2	4	0.99133	0.99142	0.999224	18939	0	0.008673	0.029233	0.832954	670	4
MTMR2	4	0.99129	0.99139	0.999224	18938	0	0.0087087	0.029346	0.832954	672	4
SPON2	4	0.99118	0.99127	0.999224	18936	0	0.0088196	0.029699	0.835122	679	4
ZNF365	4	0.99116	0.99125	0.999224	18935	0	0.0088362	0.029754	0.835122	681	4
RAVER1	4	0.9851	0.98527	0.999224	18821	0	0.0089518	0.030136	0.840493	685	4
TMEM158	4	0.99101	0.9911	0.999224	18933	0	0.0089865	0.03025	0.840493	687	4
TTC9	4	0.99099	0.99107	0.999224	18932	0	0.0090124	0.030321	0.840493	688	4
SSX2B	4	0.99096	0.99105	0.999224	18931	0	0.0090416	0.030421	0.840493	689	4
AICDA	4	0.99073	0.99082	0.999224	18930	0	0.0092724	0.031152	0.853648	697	4
RC3H1	4	0.99072	0.99082	0.999224	18929	0	0.0092802	0.031173	0.853648	698	4
TTC28	4	0.99062	0.99072	0.999224	18928	0	0.0093807	0.031496	0.856717	701	4
ERCC5	4	0.99062	0.99072	0.999224	18927	0	0.0093839	0.031507	0.856717	702	4
SH2D2A	4	0.9906	0.99071	0.999224	18926	0	0.0093997	0.031552	0.856717	703	4
SDC1	4	0.99058	0.99069	0.999224	18925	0	0.0094155	0.031599	0.856717	705	4
CYP4F8	4	0.99048	0.99058	0.999224	18923	0	0.0095155	0.031932	0.862078	707	4
RNASE10	4	0.99046	0.99056	0.999224	18922	0	0.0095362	0.032006	0.862859	709	4
PDHA1	4	0.99043	0.99053	0.999224	18921	0	0.009565	0.032095	0.863533	710	4
FBXO2	4	0.99038	0.99047	0.999224	18920	0	0.0096244	0.032288	0.863533	712	4
TMEM156	4	0.99037	0.99047	0.999224	18919	0	0.0096276	0.032298	0.863533	713	4
TOLLIP	4	0.99035	0.99044	0.999224	18917	0	0.0096501	0.032368	0.863533	716	4
GRIN2B	4	0.98883	0.98893	0.999224	18896	0	0.0097495	0.032662	0.866042	718	4
CADM2	4	0.99024	0.99035	0.999224	18916	0	0.0097618	0.032706	0.866042	721	4
MPV17L	4	0.99023	0.99035	0.999224	18915	0	0.009765	0.032713	0.866042	722	4
UBE2D1	4	0.99022	0.99034	0.999224	18914	0	0.009778	0.032763	0.866145	723	4
PHGR1	4	0.98961	0.98973	0.999224	18909	0	0.010394	0.034707	0.886165	745	4
P3H3	4	0.98955	0.98967	0.999224	18908	0	0.010445	0.034865	0.886165	748	4
MND1	4	0.98954	0.98965	0.999224	18907	0	0.010459	0.034907	0.886165	751	4
TAPBPL	4	0.98946	0.98956	0.999224	18904	0	0.010541	0.035156	0.887682	757	4
MIF4GD	4	0.98932	0.98941	0.999224	18903	0	0.010682	0.035615	0.892112	760	4
LTB4R	4	0.98927	0.98937	0.999224	18902	0	0.01073	0.035782	0.892112	762	4
MCM6	4	0.98826	0.98836	0.999224	18879	0	0.010743	0.03582	0.892112	766	4
KNTC1	4	0.98744	0.98755	0.999224	18867	0	0.010852	0.036161	0.892112	773	4
BARX2	4	0.98911	0.98921	0.999224	18901	0	0.010888	0.036269	0.892112	774	4
ZFAT	4	0.9891	0.9892	0.999224	18900	0	0.010897	0.036297	0.892112	776	4
KPNA7	4	0.9884	0.98849	0.999224	18885	0	0.010972	0.036511	0.893555	781	4
JADE2	4	0.98898	0.98907	0.999224	18898	0	0.011023	0.036669	0.893631	784	4
SLC30A10	4	0.9864	0.98653	0.999224	18850	0	0.011032	0.036701	0.893631	785	4
B4GALT7	4	0.98894	0.98904	0.999224	18897	0	0.011057	0.036794	0.894761	786	4
ADGRF1	4	0.98881	0.9889	0.999224	18895	0	0.011195	0.037244	0.896593	791	4
GRM2	4	0.98879	0.98889	0.999224	18894	0	0.011211	0.037289	0.896593	792	4
TPCN2	4	0.98878	0.98888	0.999224	18893	0	0.011216	0.037305	0.896593	793	4
CHCHD2	4	0.98873	0.98882	0.999224	18892	0	0.011272	0.037473	0.897559	798	4
BID	4	0.98861	0.9887	0.999224	18891	0	0.011394	0.037858	0.900788	800	4
PPA1	4	0.9886	0.98869	0.999224	18890	0	0.011401	0.037882	0.900788	801	4
ZNF845	4	0.98857	0.98866	0.999224	18889	0	0.011431	0.037965	0.900788	805	4
AIG1	4	0.98855	0.98864	0.999224	18888	0	0.011451	0.038032	0.900788	807	4
RCE1	4	0.9884	0.98849	0.999224	18886	0	0.011596	0.038488	0.901954	812	4
FRG2B	4	0.98831	0.98841	0.999224	18883	0	0.011687	0.038755	0.901954	817	4
DDI2	4	0.98831	0.9884	0.999224	18882	0	0.011695	0.038775	0.901954	818	4
LIG1	4	0.9883	0.98839	0.999224	18881	0	0.011698	0.038789	0.901954	819	4
SH3BP5	4	0.98828	0.98837	0.999224	18880	0	0.011715	0.038837	0.901954	820	4
NADSYN1	4	0.98824	0.98833	0.999224	18878	0	0.011764	0.038982	0.901954	822	4
CCBL1	4	0.98814	0.98825	0.999224	18877	0	0.011855	0.03928	0.903196	829	4
PPIP5K2	4	0.98785	0.98798	0.999224	18875	0	0.012146	0.040139	0.9058	847	4
PIP4K2C	4	0.98771	0.98783	0.999224	18872	0	0.012288	0.040578	0.910333	852	4
ARHGEF9	4	0.98768	0.9878	0.999224	18871	0	0.012323	0.040695	0.910666	853	4
MSANTD1	4	0.98761	0.98772	0.999224	18869	0	0.012391	0.040901	0.910666	856	4
NLGN4X	4	0.9875	0.98761	0.999224	18868	0	0.0125	0.041259	0.911285	864	4
TMX2	4	0.9873	0.98743	0.999224	18865	0	0.012699	0.041854	0.912233	872	4
PLEKHG4	4	0.98719	0.98731	0.999224	18864	0	0.01281	0.042195	0.912233	879	4
ZNF317	4	0.98713	0.98726	0.999224	18863	0	0.012866	0.042383	0.912233	886	4
LCE4A	4	0.98709	0.98722	0.999224	18862	0	0.012914	0.042536	0.912233	889	4
CCDC102A	4	0.98707	0.9872	0.999224	18861	0	0.01293	0.042583	0.912233	890	4
KAAG1	4	0.98699	0.98712	0.999224	18860	0	0.013007	0.042817	0.912233	896	4
DIRAS1	4	0.98694	0.98708	0.999224	18858	0	0.013061	0.042975	0.912233	899	4
APAF1	4	0.98694	0.98707	0.999224	18857	0	0.013065	0.042989	0.912233	900	4
MCAM	4	0.98679	0.98692	0.999224	18856	0	0.013215	0.043416	0.916957	905	4
PSMA8	4	0.98668	0.98681	0.999224	18855	0	0.013319	0.043762	0.917171	912	4
GAGE2D	4	0.98656	0.98669	0.999224	18854	0	0.013439	0.044125	0.921068	915	4
UNC5CL	4	0.98644	0.98657	0.999224	18852	0	0.013563	0.04449	0.922305	920	4
ITPRIPL2	4	0.98638	0.98651	0.999224	18849	0	0.013621	0.04466	0.922305	921	4
PFKFB1	4	0.98632	0.98646	0.999224	18848	0	0.013682	0.044846	0.922305	924	4
TEX13A	4	0.98626	0.98639	0.999224	18846	0	0.013741	0.045025	0.922305	929	4
IGSF1	4	0.98615	0.98626	0.999224	18845	0	0.013854	0.045361	0.922305	936	4
AGMO	4	0.98609	0.98622	0.999224	18843	0	0.013907	0.045511	0.922305	941	4
TGIF2LX	4	0.98609	0.98622	0.999224	18842	0	0.013909	0.04552	0.922305	942	4
CXCL13	4	0.98605	0.98618	0.999224	18841	0	0.01395	0.045649	0.922305	945	4
CLMP	4	0.98602	0.98615	0.999224	18839	0	0.013984	0.04574	0.922305	947	4
NDUFC2	4	0.98576	0.98591	0.999224	18837	0	0.014243	0.046503	0.926802	957	4
C21orf33	4	0.98571	0.98587	0.999224	18836	0	0.014293	0.046643	0.926802	959	4
PPIAL4A	4	0.9857	0.98586	0.999224	18835	0	0.014297	0.046657	0.926802	960	4
RAB42	4	0.9857	0.98585	0.999224	18834	0	0.014304	0.046673	0.926802	961	4
SLC35G1	4	0.98569	0.98584	0.999224	18833	0	0.01431	0.046694	0.926802	963	4
RHBDD3	4	0.98562	0.98578	0.999224	18832	0	0.014377	0.046889	0.926971	966	4
ZYX	4	0.98562	0.98578	0.999224	18831	0	0.014379	0.046897	0.926971	967	4
SLC16A11	4	0.9856	0.98576	0.999224	18830	0	0.014397	0.046948	0.927026	968	4
ABHD6	4	0.98558	0.98574	0.999224	18829	0	0.014419	0.047017	0.927429	969	4
PRR23B	4	0.98554	0.9857	0.999224	18828	0	0.014464	0.047142	0.927986	971	4
GRHL3	4	0.98541	0.98558	0.999224	18827	0	0.014589	0.047526	0.929851	976	4
SPPL2C	4	0.98534	0.98551	0.999224	18826	0	0.014657	0.047731	0.929851	979	4
GNG11	4	0.98521	0.98537	0.999224	18824	0	0.014786	0.048103	0.929851	984	4
UEVLD	4	0.9852	0.98536	0.999224	18823	0	0.014799	0.048145	0.929851	985	4
CSTF1	4	0.98516	0.98533	0.999224	18822	0	0.014841	0.048271	0.929851	992	4
COL14A1	4	0.98497	0.98513	0.999224	18819	0	0.015034	0.048841	0.931351	997	4
GOLGA8R	4	0.9849	0.98506	0.999224	18818	0	0.015097	0.049046	0.931351	1001	4
TCEAL2	4	0.9849	0.98506	0.999224	18817	0	0.015101	0.049062	0.931351	1002	4
PAPSS2	4	0.98488	0.98504	0.999224	18816	0	0.015117	0.049115	0.931351	1005	4
APOO	4	0.98483	0.98499	0.999224	18815	0	0.015173	0.049292	0.931351	1008	4
CYP4F2	4	0.98478	0.98495	0.999224	18814	0	0.015223	0.049452	0.931351	1014	4
TMEM86B	4	0.98477	0.98494	0.999224	18813	0	0.015228	0.049464	0.931351	1015	4
ZNF341	4	0.98474	0.98491	0.999224	18812	0	0.015259	0.04956	0.931457	1017	4
CTSH	4	0.96635	0.96649	0.999224	18428	0	3.7641e-05	0.00014633	0.422525	5	3
RPL8	4	0.92803	0.92806	0.999224	17630	0	4.4181e-05	0.00016705	0.422525	6	3
CCT6A	4	0.62802	0.68049	0.999224	12998	1	5.6167e-05	0.00021316	0.422525	7	3
B4GALNT2	4	0.62309	0.67778	0.999224	12944	1	6.9099e-05	0.00026444	0.422525	9	3
POLR3B	4	0.98024	0.98039	0.999224	18717	0	7.1765e-05	0.00027583	0.422525	10	3
POLR3D	4	0.74486	0.75622	0.999224	14414	1	7.883e-05	0.00030225	0.422525	12	3
LMBR1	4	0.44117	0.58897	0.999224	11233	1	8.299e-05	0.00031727	0.422525	14	3
PCBP1	4	0.44242	0.59022	0.999224	11266	1	9.3109e-05	0.00035871	0.422525	15	3
GOLGA8N	4	0.84377	0.84389	0.999224	16076	0	0.00010602	0.00041051	0.422525	17	3
SMU1	4	0.92803	0.92806	0.999224	17648	0	0.00011376	0.00044004	0.422525	19	3
TMEM9B	4	0.10122	0.21666	0.977639	4193	1	0.00028777	0.001102	0.736712	28	3
NRF1	4	0.89115	0.89123	0.999224	16973	0	0.00029966	0.0011476	0.736712	29	3
PGBD3	4	0.84254	0.84265	0.999224	16048	0	0.00031351	0.0011953	0.736712	30	3
NXPH2	4	0.18583	0.32499	0.982115	6324	1	0.00031605	0.0012077	0.736712	31	3
WDR77	4	0.94463	0.94455	0.999224	18009	0	0.00035605	0.0013445	0.736712	34	3
PIGY	4	0.62419	0.67838	0.999224	12955	1	0.00036282	0.0013673	0.736712	35	3
NIPAL3	4	0.68661	0.71575	0.999224	13617	1	0.00037741	0.0014144	0.736712	36	3
MSANTD2	4	0.87542	0.87547	0.999224	16667	0	0.00044482	0.0016501	0.750943	42	3
BBS1	4	0.95404	0.95401	0.999224	18187	0	0.00046236	0.0017226	0.752736	43	3
MYO7A	4	0.95864	0.95864	0.999224	18294	0	0.00047125	0.001762	0.752736	44	3
NSD1	4	0.89401	0.89401	0.999224	17036	0	0.00052006	0.0019407	0.752736	48	3
NOL8	4	0.8501	0.8503	0.999224	16194	0	0.00053232	0.0019888	0.752736	49	3
KANSL1	4	0.78982	0.79251	0.999224	15090	1	0.00054173	0.0020204	0.752736	51	3
PRRX2	4	0.88813	0.88819	0.999224	16896	0	0.0005807	0.0021562	0.752736	53	3
C8orf33	4	0.96839	0.96853	0.999224	18476	0	0.00059473	0.002194	0.752736	54	3
MYCBP2	4	0.61392	0.67277	0.999224	12834	1	0.00059731	0.0022033	0.752736	55	3
CT47A8	4	0.76383	0.77082	0.999224	14690	1	0.00068502	0.00254	0.792472	61	3
B3GNT2	4	0.96825	0.96838	0.999224	18473	0	0.00069718	0.0025814	0.792472	62	3
PFN1	4	0.96824	0.96837	0.999224	18471	0	0.00074379	0.0027425	0.793026	65	3
SMCO3	4	0.8094	0.81011	0.999224	15437	1	0.00076704	0.0028213	0.793026	68	3
SYNE3	4	0.88268	0.88279	0.999224	16788	0	0.00081084	0.0029658	0.798865	70	3
KRT38	4	0.96886	0.969	0.999224	18481	0	0.00088328	0.0032528	0.798865	74	3
RHOT2	4	0.64064	0.68776	0.999224	13120	1	0.0010231	0.0037412	0.798865	85	3
POLR2L	4	0.50098	0.61662	0.999224	11757	1	0.0010294	0.0037599	0.798865	86	3
ZNF26	4	0.91182	0.91176	0.999224	17395	0	0.0010723	0.0039236	0.798865	88	3
ACSF3	4	0.83582	0.83594	0.999224	15905	0	0.0011367	0.0041515	0.798865	92	3
ATXN10	4	0.26585	0.40749	0.989715	7862	1	0.0011872	0.0043229	0.798865	96	3
EFCAB7	4	0.96595	0.96611	0.999224	18425	0	0.0012281	0.004484	0.798865	99	3
KRTAP13-3	4	0.6979	0.72317	0.999224	13749	1	0.0012322	0.0044975	0.798865	101	3
PIP5K1A	4	0.90157	0.90159	0.999224	17188	0	0.0012375	0.0045167	0.798865	102	3
ERO1L	4	0.061106	0.14244	0.977639	2739	1	0.0013213	0.0048213	0.798865	106	3
ABCB7	4	0.19831	0.33776	0.983391	6559	1	0.0013412	0.0048829	0.798865	109	3
R3HDM2	4	0.97309	0.97322	0.999224	18568	0	0.0013533	0.0049311	0.798865	110	3
DGKH	4	0.26102	0.40258	0.989403	7774	1	0.0014152	0.0051315	0.798865	117	3
GTSF1L	4	0.8527	0.85282	0.999224	16231	0	0.0014281	0.0051844	0.798865	118	3
ADAMTSL2	4	0.71376	0.73391	0.999224	13948	1	0.0014382	0.0052196	0.798865	120	3
SMIM24	4	0.26136	0.4029	0.989403	7780	1	0.001513	0.0054765	0.798865	126	3
CCT7	4	0.89288	0.8929	0.999224	17010	0	0.00154	0.0055724	0.798865	127	3
GABRA2	4	0.53355	0.63171	0.999224	12071	1	0.0015815	0.0057252	0.798865	130	3
SAC3D1	4	0.009152	0.030733	0.964001	603	1	0.0015983	0.0057961	0.798865	132	3
HAP1	4	0.17899	0.31791	0.981594	6186	1	0.0016552	0.006023	0.798865	135	3
RXFP1	4	0.55551	0.6423	0.999224	12261	1	0.0017057	0.0061836	0.798865	142	3
GPN1	4	0.49986	0.61609	0.999224	11741	1	0.0017561	0.0063473	0.798865	147	3
CXorf40B	4	0.7611	0.7687	0.999224	14643	1	0.0018041	0.0065011	0.798865	149	3
SH2D1A	4	0.50488	0.61843	0.999224	11790	1	0.0018397	0.0066291	0.798865	152	3
KCTD4	4	0.091573	0.19916	0.977639	3852	1	0.0018776	0.0067487	0.798865	157	3
TFEB	4	0.96301	0.96315	0.999224	18369	0	0.0019128	0.0068844	0.798865	160	3
ABHD17A	4	0.75655	0.76509	0.999224	14573	1	0.0019609	0.0070398	0.798865	163	3
DCHS1	4	0.81916	0.8194	0.999224	15612	1	0.002048	0.0073765	0.798865	167	3
ZBTB7B	4	0.26581	0.40745	0.989715	7861	1	0.0020634	0.0074289	0.798865	169	3
NUP43	4	0.86488	0.865	0.999224	16460	0	0.0020861	0.0075034	0.798865	171	3
RLN1	4	0.98233	0.98247	0.999224	18761	0	0.0020974	0.0075527	0.798865	173	3
TCTEX1D4	4	0.40732	0.55397	0.99912	10589	1	0.0021698	0.0078163	0.798865	179	3
UROD	4	0.71991	0.73818	0.999224	14038	1	0.0021956	0.0079163	0.798865	182	3
MRPL52	4	0.87098	0.87103	0.999224	16585	0	0.0022489	0.0080986	0.798865	186	3
FOXD4L6	4	0.9102	0.91012	0.999224	17360	0	0.0023855	0.0085643	0.798865	196	3
GAGE12H	4	0.88228	0.88238	0.999224	16780	0	0.0023882	0.0085775	0.798865	197	3
CENPA	4	0.47048	0.60306	0.999224	11491	1	0.0023946	0.008599	0.798865	198	3
IL21	4	0.22743	0.36778	0.986384	7116	1	0.0024031	0.008628	0.798865	199	3
RPS20	4	0.98091	0.98108	0.999224	18730	0	0.0024428	0.0087523	0.798865	205	3
HEPACAM2	4	0.96296	0.96309	0.999224	18368	0	0.0024793	0.0088798	0.798865	209	3
C6orf141	4	0.56039	0.64473	0.999224	12302	1	0.0025301	0.0090419	0.798865	212	3
ADAM9	4	0.8732	0.87325	0.999224	16633	0	0.0025616	0.0091647	0.798865	214	3
PLCD4	4	0.65612	0.69687	0.999224	13277	1	0.0025701	0.0092004	0.798865	215	3
MEOX2	4	0.29528	0.43806	0.991522	8423	1	0.0026218	0.0093926	0.798865	221	3
KIAA0226L	4	0.41656	0.56344	0.999224	10757	1	0.0026229	0.0093946	0.798865	222	3
MARK2	4	0.3399	0.48412	0.992418	9298	1	0.0026501	0.0094869	0.798865	225	3
SLITRK2	4	0.081304	0.18048	0.977639	3505	1	0.0026569	0.0095169	0.798865	226	3
C5orf45	4	0.98327	0.98343	0.999224	18782	0	0.0027613	0.0098759	0.798865	234	3
ZNF197	4	0.78888	0.79165	0.999224	15074	1	0.0027819	0.0099556	0.798865	236	3
ARHGEF18	4	0.97293	0.97306	0.999224	18563	0	0.0028007	0.010019	0.798865	238	3
SOX13	4	0.97568	0.97576	0.999224	18631	0	0.002901	0.010357	0.798865	246	3
PROM1	4	0.96245	0.96258	0.999224	18355	0	0.0029483	0.010512	0.798865	250	3
BACE1	4	0.7107	0.73177	0.999224	13903	1	0.0029819	0.010623	0.798865	253	3
ABCB4	4	0.63601	0.6851	0.999224	13077	1	0.0030369	0.010804	0.798865	258	3
HLA-G	4	0.97117	0.97127	0.999224	18527	0	0.0030419	0.010825	0.798865	259	3
KCMF1	4	0.54892	0.63909	0.999224	12202	1	0.0030805	0.010961	0.800374	261	3
GDF5	4	0.73089	0.74593	0.999224	14201	1	0.0031782	0.011301	0.807074	265	3
RRP12	4	0.9608	0.96091	0.999224	18321	0	0.0032164	0.011433	0.807074	267	3
FGF22	4	0.94266	0.94258	0.999224	17972	0	0.0032711	0.011619	0.807074	270	3
SMCO1	4	0.86848	0.86859	0.999224	16537	0	0.0033581	0.011914	0.807074	274	3
BCL2L2-PABPN1	4	0.37857	0.52411	0.992418	10090	1	0.0033929	0.012025	0.807074	277	3
AGAP3	4	0.68779	0.71649	0.999224	13629	1	0.0033954	0.012033	0.807074	278	3
GMNN	4	0.82643	0.82654	0.999224	15741	0	0.0034219	0.012117	0.807074	279	3
HAUS8	4	0.92803	0.92806	0.999224	17682	0	0.0034455	0.012197	0.807074	280	3
FILIP1	4	0.92229	0.92224	0.999224	17577	0	0.0034681	0.012275	0.807074	281	3
CT47A11	4	0.75994	0.76773	0.999224	14627	1	0.0034816	0.012322	0.807074	282	3
TTBK1	4	0.96553	0.96568	0.999224	18416	0	0.0035058	0.012417	0.807074	285	3
MEPCE	4	0.92803	0.92806	0.999224	17742	0	0.0035242	0.012487	0.807074	287	3
MANEAL	4	0.69434	0.72075	0.999224	13707	1	0.0035703	0.012633	0.807074	289	3
EDARADD	4	0.46086	0.59893	0.999224	11419	1	0.0035703	0.012633	0.807074	290	3
TCEB3B	4	0.51891	0.62492	0.999224	11928	1	0.0036081	0.012762	0.807074	292	3
EFCAB1	4	0.12797	0.26344	0.977639	5112	1	0.0036108	0.012769	0.807074	293	3
DOPEY1	4	0.98346	0.98363	0.999224	18787	0	0.0036318	0.012839	0.807074	297	3
RNF115	4	0.73537	0.74922	0.999224	14273	1	0.0036949	0.013038	0.807074	300	3
NEDD1	4	0.81163	0.81218	0.999224	15480	1	0.0036992	0.013051	0.807074	301	3
HIST1H4I	4	0.98271	0.98287	0.999224	18773	0	0.0037119	0.013096	0.807074	303	3
NBR1	4	0.029572	0.079892	0.977639	1529	1	0.0037445	0.013212	0.807074	306	3
2017-03-04	4	0.97715	0.97719	0.999224	18664	0	0.0037845	0.013341	0.807074	308	3
RNF41	4	0.62299	0.67773	0.999224	12942	1	0.0038523	0.01357	0.807074	313	3
GALK2	4	0.89342	0.89342	0.999224	17023	0	0.0039188	0.0138	0.807074	318	3
HSPA1B	4	0.7063	0.7288	0.999224	13856	1	0.0039385	0.013869	0.807074	319	3
KCNS3	4	0.4566	0.5971	0.999224	11389	1	0.0040319	0.014178	0.807074	321	3
HARS	4	0.9439	0.94384	0.999224	17995	0	0.0040733	0.014316	0.807074	326	3
USP17L29	4	0.96239	0.96252	0.999224	18352	0	0.0040733	0.014316	0.807074	327	3
ZCCHC16	4	0.70713	0.72937	0.999224	13867	1	0.0040753	0.014322	0.807074	329	3
CCDC87	4	0.58125	0.65532	0.999224	12503	1	0.004107	0.014419	0.807074	332	3
ABT1	4	0.98203	0.98217	0.999224	18755	0	0.0041128	0.014439	0.807074	333	3
DUSP3	4	0.023983	0.06835	0.977639	1319	1	0.0041161	0.014448	0.807074	334	3
METAP1	4	0.97951	0.97963	0.999224	18707	0	0.0041388	0.014517	0.807074	336	3
PSMB2	4	0.7971	0.79894	0.999224	15215	1	0.0042045	0.014744	0.807074	342	3
STRN	4	0.52222	0.62644	0.999224	11968	1	0.0043101	0.015092	0.807074	346	3
TSNAXIP1	4	0.97765	0.9777	0.999224	18672	0	0.0043409	0.015204	0.807074	348	3
CXorf56	4	0.76075	0.7684	0.999224	14638	1	0.0044144	0.015461	0.807074	353	3
SH3BP1	4	0.94666	0.94654	0.999224	18045	0	0.0044399	0.015542	0.807074	355	3
NLRP3	4	0.17036	0.30898	0.980509	6017	1	0.0044665	0.015634	0.807074	357	3
CACFD1	4	0.96723	0.96738	0.999224	18446	0	0.0044818	0.015681	0.807074	358	3
HNRNPC	4	0.65002	0.69326	0.999224	13213	1	0.0044915	0.01571	0.807074	361	3
EXOSC9	4	0.68666	0.71578	0.999224	13619	1	0.0045184	0.015796	0.807074	368	3
RPS8	4	0.94837	0.94828	0.999224	18079	0	0.00456	0.015952	0.807074	373	3
POLR3A	4	0.92803	0.92806	0.999224	17636	0	0.00456	0.015952	0.807074	374	3
EIF2AK4	4	0.12882	0.26495	0.977639	5146	1	0.0045708	0.015987	0.807074	375	3
KRAS	4	0.86253	0.86267	0.999224	16418	0	0.0045767	0.016013	0.807074	376	3
CISD2	4	0.69561	0.7216	0.999224	13718	1	0.0046403	0.01622	0.807074	379	3
NUP93	4	0.81342	0.81391	0.999224	15508	1	0.0046437	0.016232	0.807074	380	3
ADCY4	4	0.1131	0.23767	0.977639	4599	1	0.0046605	0.016281	0.807074	381	3
PPP1R14C	4	0.43387	0.58138	0.999224	11108	1	0.0046632	0.016287	0.807074	382	3
DNAJC9	4	0.83439	0.83451	0.999224	15884	0	0.0047132	0.016462	0.807074	385	3
HSPD1	4	0.92803	0.92806	0.999224	17700	0	0.0047132	0.016462	0.807074	386	3
FBN2	4	0.92803	0.92806	0.999224	17629	0	0.0048275	0.016806	0.807074	393	3
CCDC51	4	0.626	0.67937	0.999224	12979	1	0.0048991	0.017027	0.807074	398	3
ZNF227	4	0.90197	0.90199	0.999224	17197	0	0.0049254	0.01711	0.807074	400	3
ATP8B3	4	0.25357	0.39484	0.988947	7630	1	0.004938	0.017158	0.807074	401	3
CLCF1	4	0.71753	0.73654	0.999224	14002	1	0.005004	0.017389	0.807074	408	3
MIA	4	0.55297	0.64108	0.999224	12238	1	0.005038	0.017516	0.807074	411	3
PHACTR1	4	0.70798	0.72992	0.999224	13872	1	0.0050818	0.017659	0.808945	416	3
PDAP1	4	0.92803	0.92806	0.999224	17735	0	0.0051788	0.01797	0.808945	422	3
NFKBID	4	0.1019	0.21791	0.977639	4209	1	0.0052486	0.018186	0.808945	427	3
MLXIP	4	0.98179	0.98193	0.999224	18746	0	0.0052588	0.018221	0.808945	428	3
NPIPA2	4	0.96889	0.96903	0.999224	18482	0	0.0052588	0.018221	0.808945	430	3
SOX3	4	0.88031	0.88038	0.999224	16752	0	0.0053086	0.018393	0.808945	432	3
LDHAL6B	4	0.83616	0.83628	0.999224	15911	0	0.0054344	0.018802	0.81001	441	3
RAB15	4	0.9829	0.98308	0.999224	18776	0	0.0055382	0.019149	0.811563	449	3
EEF1A1	4	0.92803	0.92806	0.999224	17655	0	0.0055388	0.019149	0.811563	451	3
ZBTB17	4	0.7115	0.73237	0.999224	13913	1	0.0056375	0.019473	0.814579	455	3
MPP1	4	0.7599	0.7677	0.999224	14626	1	0.0056395	0.019476	0.814579	456	3
GPATCH8	4	0.38938	0.53532	0.995455	10276	1	0.0057048	0.019705	0.816014	461	3
KRT74	4	0.97756	0.9776	0.999224	18669	0	0.0057253	0.019769	0.816014	462	3
POPDC3	4	0.91573	0.9157	0.999224	17468	0	0.0057591	0.019865	0.816014	463	3
LOC100505841	4	0.88174	0.88184	0.999224	16774	0	0.005765	0.019881	0.816014	464	3
C6orf201	4	0.67748	0.70997	0.999224	13512	1	0.0057697	0.019894	0.816014	465	3
GSX1	4	0.443	0.59085	0.999224	11272	1	0.0057697	0.019894	0.816014	466	3
FAM159A	4	0.26668	0.40832	0.989715	7880	1	0.00581	0.020019	0.817723	467	3
STOML2	4	0.81151	0.81208	0.999224	15478	1	0.0058346	0.020105	0.817723	468	3
TBC1D3F	4	0.936	0.93607	0.999224	17848	0	0.0058563	0.020179	0.817723	470	3
PPP6C	4	0.69574	0.7217	0.999224	13721	1	0.0058563	0.020179	0.817723	471	3
CST11	4	0.93849	0.93852	0.999224	17888	0	0.0058888	0.02029	0.817723	474	3
OSBP	4	0.92803	0.92806	0.999224	17698	0	0.006003	0.02067	0.817723	481	3
DMRTC1B	4	0.9173	0.91729	0.999224	17492	0	0.0060146	0.020706	0.817723	483	3
SALL2	4	0.85877	0.85891	0.999224	16350	0	0.0060397	0.020791	0.817723	485	3
ADSL	4	0.46297	0.59981	0.999224	11439	1	0.0060766	0.020901	0.817723	488	3
ACRC	4	0.41663	0.56351	0.999224	10759	1	0.0061606	0.021174	0.818392	493	3
GLI3	4	0.97849	0.97855	0.999224	18682	0	0.0062672	0.021525	0.819038	500	3
ACTR3	4	0.30377	0.44682	0.991522	8610	1	0.006381	0.021916	0.819038	505	3
ARHGAP17	4	0.56741	0.64829	0.999224	12374	1	0.0063861	0.021933	0.819038	506	3
GZMA	4	0.38412	0.5299	0.994004	10187	1	0.0063991	0.021981	0.819038	507	3
OR2AG2	4	0.94748	0.94737	0.999224	18062	0	0.0064192	0.022047	0.819038	509	3
PREB	4	0.14921	0.28705	0.977639	5593	1	0.0064622	0.022187	0.819038	516	3
TMTC3	4	0.5755	0.65243	0.999224	12449	1	0.0064893	0.022268	0.819038	517	3
RALGAPB	4	0.73122	0.74616	0.999224	14207	1	0.006551	0.022462	0.819038	521	3
MPLKIP	4	0.75868	0.76676	0.999224	14608	1	0.0066269	0.022706	0.819038	524	3
ADPRM	4	0.57874	0.65406	0.999224	12477	1	0.0067332	0.023044	0.819038	530	3
HABP2	4	0.58985	0.65987	0.999224	12585	1	0.0067332	0.023044	0.819038	531	3
BMP15	4	0.69432	0.72074	0.999224	13706	1	0.0067345	0.023047	0.819038	532	3
TBC1D10B	4	0.38233	0.528	0.99313	10162	1	0.006849	0.023413	0.819038	539	3
FAM124B	4	0.515	0.62309	0.999224	11889	1	0.0068873	0.02353	0.819038	544	3
BNIP3L	4	0.82127	0.82151	0.999224	15649	1	0.0069147	0.023616	0.819038	547	3
RPAIN	4	0.90252	0.90253	0.999224	17205	0	0.0069444	0.023708	0.819038	549	3
DHPS	4	0.88966	0.88975	0.999224	16935	0	0.0069506	0.023718	0.819038	550	3
PMEPA1	4	0.44347	0.59132	0.999224	11277	1	0.0069571	0.023743	0.819038	552	3
POM121	4	0.030441	0.081716	0.977639	1566	1	0.0070124	0.023928	0.819038	557	3
TVP23A	4	0.29173	0.43437	0.991522	8357	1	0.0070456	0.024039	0.819038	560	3
C9orf142	4	0.50029	0.6163	0.999224	11749	1	0.007161	0.024422	0.823129	565	3
HYKK	4	0.71668	0.73594	0.999224	13989	1	0.0072889	0.024839	0.823129	576	3
TXLNG	4	0.7097	0.73111	0.999224	13889	1	0.0073691	0.025102	0.824905	580	3
C10orf95	4	0.88197	0.88208	0.999224	16776	0	0.0074142	0.025247	0.824905	585	3
BCL2L13	4	0.94516	0.94506	0.999224	18017	0	0.0074637	0.025409	0.827374	587	3
TMEM261	4	0.91077	0.9107	0.999224	17373	0	0.0074985	0.025535	0.829216	588	3
DGAT2	4	0.90862	0.90859	0.999224	17325	0	0.0076216	0.025927	0.829216	596	3
ATP8B4	4	0.92803	0.92806	0.999224	17652	0	0.0076351	0.025972	0.829216	597	3
ATPAF1	4	0.74419	0.75569	0.999224	14405	1	0.0077233	0.026264	0.831479	603	3
BNC2	4	0.78088	0.78492	0.999224	14947	1	0.0078602	0.026679	0.832173	611	3
SSSCA1	4	0.63355	0.68367	0.999224	13043	1	0.0079385	0.026928	0.832954	617	3
KIAA1644	4	0.91689	0.91688	0.999224	17486	0	0.0080056	0.027145	0.832954	620	3
MEP1B	4	0.62682	0.67985	0.999224	12988	1	0.0080323	0.027221	0.832954	622	3
TSSK2	4	0.50741	0.61959	0.999224	11818	1	0.0081198	0.027493	0.832954	628	3
CPNE6	4	0.72996	0.74528	0.999224	14187	1	0.0082069	0.027757	0.832954	634	3
RFPL2	4	0.89981	0.89981	0.999224	17152	0	0.0082589	0.027929	0.832954	636	3
C2orf70	4	0.91941	0.91933	0.999224	17525	0	0.0082613	0.027939	0.832954	637	3
GIMAP7	4	0.97255	0.97267	0.999224	18559	0	0.0083207	0.028129	0.832954	640	3
ST3GAL5	4	0.9491	0.94901	0.999224	18091	0	0.0083684	0.028262	0.832954	642	3
TCAP	4	0.93378	0.93388	0.999224	17789	0	0.0083947	0.028349	0.832954	644	3
MID2	4	0.94921	0.94912	0.999224	18093	0	0.008433	0.028463	0.832954	646	3
POU3F2	4	0.72094	0.73889	0.999224	14052	1	0.0084502	0.028515	0.832954	647	3
RPL13	4	0.82606	0.82617	0.999224	15732	0	0.0085052	0.028701	0.832954	653	3
SRSF1	4	0.69771	0.72303	0.999224	13744	1	0.0085052	0.028701	0.832954	654	3
MTIF3	4	0.93223	0.93228	0.999224	17761	0	0.0085221	0.028755	0.832954	657	3
KCNJ15	4	0.66667	0.70331	0.999224	13386	1	0.0085621	0.028881	0.832954	659	3
KCNQ5	4	0.95576	0.9557	0.999224	18232	0	0.0086062	0.029026	0.832954	664	3
ATRNL1	4	0.98392	0.98412	0.999224	18798	0	0.0086191	0.029064	0.832954	666	3
ZNF789	4	0.91171	0.91165	0.999224	17393	0	0.0086206	0.029069	0.832954	667	3
C3orf30	4	0.64528	0.6905	0.999224	13165	1	0.0086728	0.029233	0.832954	669	3
ITGA1	4	0.98328	0.98345	0.999224	18784	0	0.0087167	0.029372	0.832954	674	3
CCT3	4	0.65047	0.6935	0.999224	13218	1	0.0087622	0.029529	0.83463	676	3
NOP10	4	0.29278	0.43549	0.991522	8380	1	0.0088762	0.029874	0.836039	683	3
OCIAD2	4	0.68613	0.71546	0.999224	13613	1	0.0089742	0.03021	0.840493	686	3
SH2D6	4	0.71771	0.73666	0.999224	14007	1	0.0090717	0.030517	0.840493	694	3
TRIM61	4	0.047456	0.11603	0.977639	2210	1	0.009178	0.030844	0.848287	695	3
MAN1A2	4	0.35626	0.50103	0.992418	9643	1	0.0093339	0.031332	0.855537	700	3
OR10Q1	4	0.9748	0.97492	0.999224	18609	0	0.0095762	0.032127	0.863533	711	3
PWP2	4	0.86428	0.86443	0.999224	16445	0	0.0096286	0.0323	0.863533	714	3
QPCT	4	0.95252	0.95248	0.999224	18156	0	0.0097495	0.032662	0.866042	720	3
CRYGD	4	0.97701	0.97707	0.999224	18662	0	0.0098498	0.032971	0.869431	724	3
RARS	4	0.88667	0.88673	0.999224	16870	0	0.0098653	0.033017	0.869431	725	3
C1orf146	4	0.87512	0.87514	0.999224	16661	0	0.0098793	0.033074	0.869431	727	3
TYW1B	4	0.90908	0.90903	0.999224	17333	0	0.0098918	0.033114	0.869431	728	3
MZT1	4	0.72979	0.74517	0.999224	14182	1	0.010012	0.033503	0.877235	730	3
CXorf36	4	0.9146	0.91454	0.999224	17444	0	0.010084	0.033727	0.879875	732	3
CAV3	4	0.96256	0.9627	0.999224	18360	0	0.010118	0.033834	0.879875	735	3
TMEM87B	4	0.26394	0.40553	0.989715	7830	1	0.010183	0.034035	0.882699	737	3
SLCO1C1	4	0.43099	0.57848	0.999224	11058	1	0.010232	0.034189	0.883576	739	3
PBDC1	4	0.94132	0.94128	0.999224	17947	0	0.010389	0.034693	0.886165	744	3
ZNF428	4	0.97704	0.9771	0.999224	18663	0	0.010411	0.034758	0.886165	746	3
RAPGEF6	4	0.28598	0.42833	0.990581	8263	1	0.010416	0.034776	0.886165	747	3
UCP2	4	0.95309	0.95304	0.999224	18165	0	0.010449	0.034879	0.886165	749	3
OXLD1	4	0.9658	0.96596	0.999224	18422	0	0.01046	0.034911	0.886165	753	3
LRRC25	4	0.84364	0.84376	0.999224	16071	0	0.010562	0.035224	0.888209	758	3
BACH1	4	0.26107	0.40262	0.989403	7776	1	0.010729	0.035781	0.892112	761	3
SLC22A12	4	0.1163	0.24324	0.977639	4717	1	0.010735	0.035798	0.892112	763	3
PRSS57	4	0.38146	0.52709	0.992847	10147	1	0.010755	0.035851	0.892112	767	3
BTBD17	4	0.53402	0.63192	0.999224	12077	1	0.010802	0.035995	0.892112	768	3
MAP2K6	4	0.29705	0.4399	0.991522	8461	1	0.01083	0.036085	0.892112	772	3
MYO3B	4	0.8099	0.81058	0.999224	15446	1	0.010907	0.036327	0.892112	777	3
CELF2	4	0.9426	0.94252	0.999224	17971	0	0.010963	0.036486	0.893555	780	3
AGGF1	4	0.83311	0.83326	0.999224	15859	0	0.010996	0.036582	0.893631	782	3
TSPAN33	4	0.94931	0.94925	0.999224	18095	0	0.011162	0.037134	0.896593	789	3
ERVV-1	4	0.2893	0.43182	0.991087	8327	1	0.011333	0.037674	0.900788	799	3
GJB6	4	0.59159	0.66079	0.999224	12601	1	0.011411	0.037909	0.900788	804	3
CDH15	4	0.97301	0.97314	0.999224	18565	0	0.011488	0.038151	0.901954	808	3
RP1	4	0.34036	0.48458	0.992418	9311	1	0.01154	0.038304	0.901954	809	3
DSTN	4	0.26651	0.40815	0.989715	7874	1	0.011546	0.038325	0.901954	810	3
MAMDC4	4	0.92803	0.92806	0.999224	17713	0	0.011631	0.038594	0.901954	813	3
FKBP1A	4	0.90928	0.90925	0.999224	17339	0	0.011637	0.038609	0.901954	814	3
SMIM2	4	0.95923	0.95926	0.999224	18299	0	0.01167	0.038702	0.901954	816	3
MON1B	4	0.91642	0.9164	0.999224	17483	0	0.011761	0.038977	0.901954	821	3
NDUFB9	4	0.8874	0.88743	0.999224	16884	0	0.011774	0.039011	0.901954	824	3
ZC4H2	4	0.57575	0.65254	0.999224	12451	1	0.011776	0.039025	0.901954	827	3
FARP1	4	0.93853	0.93855	0.999224	17889	0	0.011848	0.039249	0.903196	828	3
KCNJ18	4	0.0045187	0.015705	0.954368	306	1	0.011873	0.039327	0.903196	830	3
INMT	4	0.39356	0.53969	0.996304	10352	1	0.011901	0.039405	0.903196	832	3
CLEC10A	4	0.56123	0.64516	0.999224	12307	1	0.011934	0.039508	0.903196	836	3
BLOC1S5	4	0.87071	0.87078	0.999224	16582	0	0.011949	0.039551	0.903196	837	3
TAZ	4	0.85306	0.85319	0.999224	16239	0	0.011985	0.039658	0.903474	839	3
TECTA	4	0.96288	0.96301	0.999224	18366	0	0.012031	0.039802	0.904332	841	3
PTPN14	4	0.61879	0.67543	0.999224	12896	1	0.012051	0.03986	0.904332	842	3
BCL2L2	4	0.16303	0.30132	0.97895	5882	1	0.012059	0.039884	0.904332	843	3
SERPINI1	4	0.82368	0.82385	0.999224	15682	1	0.012111	0.040026	0.904858	845	3
GYPA	4	0.45664	0.59712	0.999224	11390	1	0.012239	0.040427	0.909931	848	3
TTC3	4	0.21551	0.35553	0.984887	6893	1	0.012396	0.040917	0.910666	857	3
PSD2	4	0.93383	0.93393	0.999224	17790	0	0.012398	0.040926	0.910666	859	3
FAM169B	4	0.33702	0.48118	0.992418	9242	1	0.012421	0.041	0.911207	860	3
NEU2	4	0.89467	0.89468	0.999224	17049	0	0.012435	0.041046	0.911207	861	3
TRIM32	4	0.81095	0.81155	0.999224	15466	1	0.012481	0.0412	0.911285	862	3
MPZL3	4	0.64442	0.68996	0.999224	13154	1	0.0125	0.041259	0.911285	863	3
MRPS18A	4	0.87644	0.87649	0.999224	16689	0	0.012521	0.041321	0.911285	866	3
IL2RA	4	0.23799	0.37871	0.986557	7335	1	0.012713	0.041893	0.912233	873	3
OR4A47	4	0.96114	0.96125	0.999224	18330	0	0.012733	0.041959	0.912233	874	3
ANLN	4	0.6385	0.68651	0.999224	13096	1	0.012733	0.041959	0.912233	875	3
CCL21	4	0.050228	0.12136	0.977639	2310	1	0.012735	0.041965	0.912233	877	3
EMILIN1	4	0.89654	0.89652	0.999224	17079	0	0.012751	0.042011	0.912233	878	3
FAM19A3	4	0.96108	0.96119	0.999224	18329	0	0.012817	0.042221	0.912233	881	3
C2orf68	4	0.55397	0.64157	0.999224	12245	1	0.012853	0.042342	0.912233	883	3
BEX5	4	0.94965	0.94958	0.999224	18103	0	0.012869	0.04239	0.912233	887	3
PEBP4	4	0.97899	0.97906	0.999224	18694	0	0.012911	0.042527	0.912233	888	3
SUFU	4	0.96583	0.96598	0.999224	18423	0	0.012939	0.042614	0.912233	891	3
MCM3AP	4	0.93977	0.93978	0.999224	17914	0	0.012946	0.042628	0.912233	892	3
OTUB1	4	0.45687	0.59722	0.999224	11392	1	0.012993	0.042775	0.912233	895	3
TLN2	4	0.80684	0.80777	0.999224	15380	1	0.01306	0.042973	0.912233	898	3
PPFIA2	4	0.74113	0.7534	0.999224	14360	1	0.013085	0.043034	0.912233	901	3
ODF1	4	0.22424	0.36446	0.986287	7059	1	0.013098	0.04307	0.912233	902	3
DCHS2	4	0.0359	0.092829	0.977639	1776	1	0.013123	0.043144	0.912233	904	3
RPL35A	4	0.77122	0.7768	0.999224	14799	1	0.013247	0.04352	0.917171	906	3
RASGRP1	4	0.59324	0.66167	0.999224	12623	1	0.013303	0.04371	0.917171	910	3
GS1-259H13.2	4	0.79141	0.79388	0.999224	15109	1	0.013308	0.043726	0.917171	911	3
CHRNG	4	0.48332	0.60866	0.999224	11593	1	0.013356	0.043878	0.918382	913	3
ZNF114	4	0.46676	0.60145	0.999224	11467	1	0.013369	0.043916	0.918382	914	3
OR5K4	4	0.51026	0.62093	0.999224	11846	1	0.013447	0.04414	0.921068	916	3
TRIP10	4	0.23675	0.37746	0.986384	7308	1	0.013664	0.044788	0.922305	923	3
RNF149	4	0.50627	0.61907	0.999224	11803	1	0.013769	0.045117	0.922305	930	3
AGBL4	4	0.98111	0.98127	0.999224	18735	0	0.013815	0.04525	0.922305	932	3
MMP9	4	0.86838	0.86849	0.999224	16534	0	0.013825	0.045276	0.922305	933	3
STC1	4	0.036155	0.093338	0.977639	1784	1	0.013851	0.045349	0.922305	935	3
SYNC	4	0.13386	0.27116	0.977639	5260	1	0.013867	0.045401	0.922305	937	3
ERP29	4	0.73759	0.75081	0.999224	14308	1	0.013904	0.045502	0.922305	940	3
IFT52	4	0.83162	0.8318	0.999224	15833	0	0.013917	0.045546	0.922305	943	3
ATAD2	4	0.53041	0.63022	0.999224	12044	1	0.013972	0.045707	0.922305	946	3
MRPL17	4	0.88584	0.88595	0.999224	16854	0	0.014013	0.04582	0.922305	948	3
KRT19	4	0.90007	0.90007	0.999224	17159	0	0.014053	0.045933	0.922305	949	3
FXR1	4	0.89541	0.8954	0.999224	17062	0	0.014107	0.046105	0.924714	953	3
TGIF1	4	0.71308	0.73347	0.999224	13937	1	0.01415	0.046223	0.926111	954	3
OR2V2	4	0.89348	0.89348	0.999224	17025	0	0.014457	0.047119	0.927986	970	3
PRMT7	4	0.095802	0.20679	0.977639	4002	1	0.014546	0.04739	0.929043	973	3
RPS7	4	0.87042	0.8705	0.999224	16579	0	0.014546	0.04739	0.929043	974	3
EPHB3	4	0.24191	0.38272	0.987169	7404	1	0.014625	0.04763	0.929851	977	3
MBOAT4	4	0.051939	0.1247	0.977639	2374	1	0.01472	0.047911	0.929851	981	3
NES	4	0.9158	0.91578	0.999224	17471	0	0.014772	0.048061	0.929851	983	3
METTL21A	4	0.67362	0.70757	0.999224	13463	1	0.014806	0.048169	0.929851	986	3
SMCO2	4	0.0025355	0.0090222	0.954368	176	1	0.01483	0.048235	0.929851	988	3
GUSB	4	0.92313	0.92309	0.999224	17586	0	0.01483	0.048237	0.929851	989	3
SPATA17	4	0.90483	0.90477	0.999224	17245	0	0.01483	0.048237	0.929851	990	3
ZNF385C	4	0.65917	0.69872	0.999224	13301	1	0.014885	0.048396	0.930628	994	3
EDNRB	4	0.94507	0.94497	0.999224	18016	0	0.014992	0.048709	0.931351	996	3
IL20RB	4	0.93456	0.93468	0.999224	17808	0	0.01504	0.048864	0.931351	998	3
TBC1D10C	4	0.053797	0.12829	0.977639	2445	1	0.015044	0.048873	0.931351	999	3
ACTN2	4	0.97021	0.97033	0.999224	18510	0	0.015108	0.049083	0.931351	1003	3
ASB18	4	0.96567	0.96584	0.999224	18417	0	0.015159	0.049251	0.931351	1006	3
TTYH2	4	0.96522	0.96537	0.999224	18411	0	0.015169	0.049278	0.931351	1007	3
HDDC2	4	0.39338	0.53952	0.996304	10345	1	0.015186	0.049337	0.931351	1009	3
UPK2	4	0.91924	0.91917	0.999224	17520	0	0.015193	0.049356	0.931351	1010	3
ZNF653	4	0.8945	0.8945	0.999224	17046	0	0.015207	0.049405	0.931351	1011	3
OR2A1	4	0.93346	0.93356	0.999224	17783	0	0.015312	0.049717	0.933113	1018	3
BCAN	4	0.95222	0.95218	0.999224	18150	0	0.015503	0.050113	0.934539	1023	3
MASP2	4	0.95449	0.95445	0.999224	18196	0	0.015531	0.050178	0.934539	1024	3
C11orf74	4	0.78966	0.79236	0.999224	15088	1	0.015539	0.050194	0.934539	1025	3
PHF21B	4	0.33197	0.47603	0.992418	9144	1	0.015635	0.050415	0.934539	1027	3
VPS35	4	0.47662	0.60576	0.999224	11528	1	0.015684	0.050515	0.934539	1029	3
HSFY1	4	0.6413	0.68811	0.999224	13128	1	0.015705	0.050563	0.934539	1030	3
FXYD6	4	0.1912	0.33049	0.982305	6424	1	0.015723	0.050599	0.934539	1031	3
GAPDH	4	0.65732	0.69759	0.999224	13287	1	0.015871	0.050907	0.934539	1034	3
B4GALT2	4	0.9061	0.90607	0.999224	17276	0	0.015884	0.050935	0.934539	1035	3
CPT1C	4	0.2735	0.41537	0.990041	8011	1	0.015945	0.051061	0.934539	1043	3
KLHL33	4	0.9203	0.92027	0.999224	17539	0	0.016089	0.051363	0.934539	1044	3
DOK6	4	0.96436	0.9645	0.999224	18396	0	0.016161	0.051532	0.934539	1046	3
MAMSTR	4	0.97779	0.97783	0.999224	18674	0	0.016165	0.051538	0.934539	1047	3
IFITM1	4	0.44781	0.59342	0.999224	11317	1	0.016278	0.051761	0.934539	1051	3
MAP3K1	4	0.64463	0.69011	0.999224	13155	1	0.016408	0.052039	0.934539	1053	3
FZD3	4	0.68314	0.71357	0.999224	13580	1	0.016411	0.052049	0.934539	1054	3
XKRX	4	0.94187	0.94181	0.999224	17958	0	0.016472	0.052169	0.934539	1056	3
TMEM221	4	0.57033	0.64978	0.999224	12402	1	0.016663	0.052571	0.934539	1060	3
TCERG1L	4	0.52486	0.62766	0.999224	11997	1	0.016693	0.052627	0.934539	1062	3
HCN3	4	0.79381	0.79601	0.999224	15155	1	0.016711	0.052659	0.934539	1063	3
CCDC126	4	0.80539	0.80641	0.999224	15349	1	0.016764	0.052782	0.934539	1065	3
THBS3	4	0.90291	0.90288	0.999224	17212	0	0.016802	0.05286	0.934539	1067	3
C20orf62	4	0.97372	0.97385	0.999224	18590	0	0.016905	0.053087	0.934539	1069	3
PRR23D1	4	0.49899	0.61566	0.999224	11731	1	0.016976	0.053237	0.934539	1073	3
IVL	4	0.084443	0.1862	0.977639	3624	1	0.017009	0.053306	0.934539	1074	3
ARAP2	4	0.73356	0.74791	0.999224	14245	1	0.017032	0.053355	0.934539	1075	3
ANKAR	4	0.71329	0.73359	0.999224	13940	1	0.017107	0.053511	0.934539	1076	3
EPGN	4	0.97903	0.97912	0.999224	18697	0	0.017119	0.053535	0.934539	1077	3
GLRA3	4	0.25751	0.39895	0.989403	7699	1	0.01716	0.053627	0.934539	1078	3
PRICKLE2	4	0.86586	0.86597	0.999224	16481	0	0.017228	0.053769	0.934539	1082	3
CDY1	4	0.30106	0.44406	0.991522	8550	1	0.017258	0.053838	0.934539	1084	3
PEX16	4	0.9538	0.95377	0.999224	18181	0	0.017265	0.053858	0.934539	1085	3
PPAN	4	0.4771	0.60597	0.999224	11536	1	0.017275	0.053879	0.934539	1086	3
CCNDBP1	4	0.96925	0.96939	0.999224	18489	0	0.01728	0.053894	0.934539	1087	3
OSBPL5	4	0.95276	0.9527	0.999224	18161	0	0.017303	0.053939	0.934539	1089	3
OR8B4	4	0.94379	0.94373	0.999224	17992	0	0.01733	0.05399	0.934539	1090	3
GAREM	4	0.66462	0.70205	0.999224	13362	1	0.01736	0.054058	0.934539	1091	3
ACP1	4	0.89434	0.89434	0.999224	17043	0	0.017423	0.054182	0.934539	1095	3
RSU1	4	0.94768	0.94757	0.999224	18067	0	0.017489	0.054318	0.934539	1100	3
ADAM20	4	0.83815	0.83829	0.999224	15952	0	0.01755	0.054437	0.934539	1102	3
CCDC141	4	0.97138	0.97149	0.999224	18531	0	0.017562	0.054461	0.934539	1103	3
GOSR2	4	0.90966	0.90962	0.999224	17345	0	0.01765	0.054655	0.934539	1106	3
SYT9	4	0.5484	0.63884	0.999224	12199	1	0.017677	0.054717	0.934539	1107	3
ANP32D	4	0.8397	0.83982	0.999224	15988	0	0.017699	0.054765	0.934539	1109	3
WDR12	4	0.91723	0.91722	0.999224	17490	0	0.01785	0.055062	0.934539	1114	3
TRMT10C	4	0.96784	0.96799	0.999224	18464	0	0.017854	0.05507	0.934539	1115	3
SUGP2	4	0.92803	0.92806	0.999224	17725	0	0.017866	0.055088	0.934539	1116	3
GLTSCR1	4	0.53053	0.63027	0.999224	12046	1	0.017916	0.055196	0.934539	1118	3
KRTAP5-2	4	0.91726	0.91725	0.999224	17491	0	0.017962	0.055289	0.934539	1122	3
FAHD1	4	0.86015	0.86033	0.999224	16381	0	0.018024	0.055427	0.934539	1123	3
KCNQ4	4	0.97508	0.97519	0.999224	18617	0	0.018032	0.055445	0.934539	1124	3
PPP1R37	4	0.97443	0.97456	0.999224	18603	0	0.018048	0.055473	0.934539	1125	3
HAUS7	4	0.98312	0.98329	0.999224	18778	0	0.018071	0.055523	0.934539	1126	3
ATG3	4	0.039053	0.099223	0.977639	1897	1	0.018141	0.055665	0.934539	1131	3
NXNL2	4	0.90534	0.9053	0.999224	17258	0	0.018396	0.056201	0.934539	1136	3
KDM7A	4	0.85539	0.85557	0.999224	16290	0	0.018407	0.056227	0.934539	1137	3
FAM222B	4	0.98108	0.98125	0.999224	18733	0	0.018422	0.056256	0.934539	1140	3
AIP	4	0.98221	0.98235	0.999224	18758	0	0.018424	0.05626	0.934539	1142	3
SLC17A9	4	0.80868	0.80946	0.999224	15421	1	0.018475	0.056382	0.934539	1143	3
METTL13	4	0.51742	0.62424	0.999224	11913	1	0.018498	0.056441	0.934539	1145	3
PLA2R1	4	0.97903	0.97911	0.999224	18696	0	0.018632	0.056728	0.934539	1150	3
KCTD8	4	0.54287	0.63617	0.999224	12146	1	0.018681	0.05683	0.934539	1152	3
GRHL1	4	0.04483	0.11087	0.977639	2111	1	0.018713	0.056895	0.934539	1153	3
PINK1	4	0.39672	0.54296	0.9969	10409	1	0.018731	0.056946	0.934539	1154	3
MAP1LC3B	4	0.97931	0.97943	0.999224	18702	0	0.018844	0.05719	0.934539	1155	3
CIB2	4	0.68428	0.71427	0.999224	13590	1	0.01886	0.057223	0.934539	1156	3
UBE3D	4	0.2093	0.34906	0.984887	6756	1	0.01894	0.057421	0.934539	1159	3
TRIM7	4	0.89396	0.89396	0.999224	17035	0	0.018944	0.057436	0.934539	1160	3
FAM228B	4	0.90556	0.90552	0.999224	17263	0	0.019141	0.057834	0.934539	1166	3
MS4A8	4	0.79754	0.79934	0.999224	15222	1	0.019222	0.058029	0.934539	1168	3
TAS2R46	4	0.98227	0.98242	0.999224	18759	0	0.019242	0.058077	0.934539	1170	3
SNRNP27	4	0.73352	0.74788	0.999224	14244	1	0.01925	0.05809	0.934539	1171	3
TEX43	4	0.92365	0.9236	0.999224	17597	0	0.019273	0.05813	0.934539	1174	3
COL6A5	4	0.72466	0.74147	0.999224	14106	1	0.019311	0.058217	0.934539	1177	3
TBCD	4	0.87181	0.87184	0.999224	16605	0	0.019341	0.05828	0.934539	1178	3
NXNL1	4	0.97363	0.97375	0.999224	18588	0	0.019344	0.058285	0.934539	1179	3
ZNF500	4	0.22795	0.36829	0.986384	7125	1	0.019352	0.058301	0.934539	1181	3
IL1RL2	4	0.83806	0.83818	0.999224	15950	0	0.019374	0.058354	0.934539	1182	3
TRIM69	4	0.39765	0.54393	0.997334	10423	1	0.019466	0.058533	0.934539	1185	3
MYRIP	4	0.74061	0.75301	0.999224	14355	1	0.01949	0.058587	0.934539	1186	3
NR2E3	4	0.49902	0.61568	0.999224	11732	1	0.019505	0.058616	0.934539	1188	3
HOXB5	4	0.70607	0.72866	0.999224	13852	1	0.019556	0.058718	0.934539	1189	3
PERM1	4	0.36256	0.50751	0.992418	9767	1	0.019556	0.05872	0.934539	1190	3
STRADB	4	0.89431	0.89431	0.999224	17042	0	0.019596	0.058805	0.934539	1192	3
OR10A5	4	0.59534	0.66281	0.999224	12642	1	0.019732	0.05907	0.934539	1194	3
TES	4	0.97586	0.97596	0.999224	18637	0	0.019757	0.059121	0.934539	1196	3
ESRP2	4	0.39154	0.53761	0.996304	10313	1	0.019778	0.059167	0.934539	1197	3
FKBP2	4	0.82542	0.82554	0.999224	15718	1	0.019827	0.059271	0.934539	1201	3
ASGR1	4	0.96734	0.9675	0.999224	18453	0	0.019831	0.05928	0.934539	1202	3
FRMD4B	4	0.66191	0.70042	0.999224	13334	1	0.019917	0.059462	0.934539	1203	3
MFSD9	4	0.40601	0.5526	0.99912	10568	1	0.019918	0.059462	0.934539	1204	3
CLPP	4	0.76112	0.76871	0.999224	14644	1	0.019965	0.059557	0.934539	1206	3
NHS	4	0.026396	0.073375	0.977639	1417	1	0.019984	0.059598	0.934539	1207	3
SDC2	4	0.87782	0.87785	0.999224	16718	0	0.019992	0.059616	0.934539	1208	3
HS3ST3B1	4	0.83622	0.83634	0.999224	15912	0	0.020036	0.059719	0.934539	1212	3
HTATIP2	4	0.68967	0.71771	0.999224	13649	1	0.020053	0.059754	0.934539	1213	3
HGFAC	4	0.52564	0.62803	0.999224	12003	1	0.020075	0.059802	0.934539	1214	3
SAMD12	4	0.84375	0.84387	0.999224	16075	0	0.020175	0.060014	0.934539	1219	3
CYP27A1	4	0.97932	0.97943	0.999224	18703	0	0.020245	0.060155	0.934539	1221	3
CIAO1	4	0.77516	0.78015	0.999224	14863	1	0.020296	0.060247	0.934539	1225	3
RABL2A	4	0.14233	0.27995	0.977639	5445	1	0.020342	0.06033	0.934539	1226	3
FCER1G	4	0.6693	0.70491	0.999224	13419	1	0.02051	0.060678	0.934539	1232	3
HIST1H4K	4	0.98399	0.98419	0.999224	18800	0	0.020607	0.060872	0.934539	1236	3
NFATC3	4	0.5528	0.641	0.999224	12235	1	0.02065	0.060966	0.934539	1237	3
TMSB4Y	4	0.34856	0.49312	0.992418	9467	1	0.02069	0.061049	0.934539	1238	3
SHOX2	4	0.59714	0.66374	0.999224	12660	1	0.020734	0.061137	0.934539	1240	3
FSHR	4	0.98251	0.98265	0.999224	18764	0	0.020743	0.061154	0.934539	1241	3
CD101	4	0.31491	0.45826	0.992418	8821	1	0.020764	0.061197	0.934539	1242	3
RPL27A	4	0.92803	0.92806	0.999224	17730	0	0.020781	0.061239	0.934539	1243	3
CFAP57	4	0.95573	0.95568	0.999224	18228	0	0.020828	0.061344	0.934539	1244	3
ARHGEF2	4	0.98028	0.98044	0.999224	18719	0	0.020922	0.061532	0.934539	1248	3
ARF5	4	0.41796	0.56493	0.999224	10776	1	0.020986	0.061668	0.934539	1250	3
SIRT4	4	0.85765	0.8578	0.999224	16326	0	0.020998	0.061694	0.934539	1251	3
GOLGA6L2	4	0.59287	0.66148	0.999224	12619	1	0.021007	0.061715	0.934539	1253	3
GPR146	4	0.31771	0.46113	0.992418	8871	1	0.021097	0.061896	0.934539	1254	3
OR1I1	4	0.95553	0.95549	0.999224	18223	0	0.021127	0.06196	0.934539	1256	3
UBA3	4	0.1231	0.25508	0.977639	4930	1	0.021157	0.062029	0.934539	1257	3
BCL2	4	0.97318	0.97331	0.999224	18571	0	0.021205	0.062125	0.934539	1258	3
CD8B	4	0.97908	0.97917	0.999224	18698	0	0.021205	0.062125	0.934539	1260	3
CCDC151	4	0.98398	0.98418	0.999224	18799	0	0.021247	0.062214	0.934539	1262	3
ADGRF5	4	0.84275	0.84285	0.999224	16055	0	0.021334	0.062395	0.934539	1263	3
DERA	4	0.95771	0.95771	0.999224	18275	0	0.02136	0.062464	0.934539	1264	3
GGTLC2	4	0.89573	0.89572	0.999224	17069	0	0.02136	0.062464	0.934539	1266	3
TMEM56	4	0.67771	0.71011	0.999224	13518	1	0.021373	0.062493	0.934539	1268	3
GPATCH2L	4	0.74205	0.7541	0.999224	14374	1	0.021399	0.06254	0.934539	1269	3
ZFP62	4	0.77188	0.77737	0.999224	14817	1	0.021412	0.062568	0.934539	1271	3
HDLBP	4	0.37963	0.52518	0.992418	10114	1	0.021452	0.062655	0.934539	1273	3
HIST1H2BM	4	0.29205	0.43471	0.991522	8365	1	0.021477	0.062708	0.934539	1275	3
TTC23	4	0.81349	0.81398	0.999224	15512	1	0.021533	0.062844	0.934539	1276	3
IL1R2	4	0.79262	0.79495	0.999224	15130	1	0.021607	0.062981	0.934539	1280	3
KRT35	4	0.73655	0.75005	0.999224	14292	1	0.021625	0.063011	0.934539	1282	3
IZUMO1	4	0.30533	0.44842	0.991522	8638	1	0.021633	0.063026	0.934539	1283	3
TIE1	4	0.39582	0.54204	0.996886	10390	1	0.021633	0.063026	0.934539	1284	3
IL17RA	4	0.58271	0.6561	0.999224	12522	1	0.021664	0.063099	0.934539	1285	3
AHR	4	0.94525	0.94515	0.999224	18020	0	0.021694	0.063155	0.934539	1286	3
TAF1L	4	0.71572	0.73529	0.999224	13973	1	0.02172	0.063208	0.934539	1287	3
ASCC2	4	0.81904	0.8193	0.999224	15609	1	0.021729	0.063224	0.934539	1288	3
TCEAL8	4	0.10127	0.21675	0.977639	4195	1	0.021737	0.063239	0.934539	1289	3
ALG8	4	0.28166	0.42382	0.990581	8164	1	0.021746	0.063264	0.934539	1290	3
FGF6	4	0.57528	0.65231	0.999224	12446	1	0.021773	0.063326	0.934539	1292	3
ZNF234	4	0.45375	0.59585	0.999224	11369	1	0.021847	0.063486	0.934539	1295	3
KCNE4	4	0.98141	0.98157	0.999224	18740	0	0.02185	0.06349	0.934539	1296	3
TRMT10A	4	0.64475	0.69017	0.999224	13156	1	0.021852	0.063495	0.934539	1297	3
SEC22A	4	0.98255	0.98269	0.999224	18767	0	0.021957	0.063729	0.934539	1301	3
CHAF1A	4	0.63008	0.68171	0.999224	13016	1	0.021967	0.063749	0.934539	1302	3
HS3ST6	4	0.77832	0.78275	0.999224	14917	1	0.021979	0.063777	0.934539	1303	3
DTX3L	4	0.76024	0.76798	0.999224	14629	1	0.022116	0.064069	0.934539	1306	3
TPBGL	4	0.90052	0.9005	0.999224	17167	0	0.022217	0.064276	0.934539	1311	3
NAT16	4	0.92179	0.92174	0.999224	17567	0	0.022222	0.064284	0.934539	1312	3
CASC3	4	0.98068	0.98087	0.999224	18722	0	0.022373	0.06462	0.934539	1316	3
PCSK2	4	0.54368	0.63656	0.999224	12154	1	0.022444	0.064773	0.934539	1318	3
FAM69C	4	0.65007	0.6933	0.999224	13214	1	0.022479	0.064852	0.934539	1319	3
SLC38A6	4	0.5012	0.6167	0.999224	11759	1	0.022488	0.064866	0.934539	1320	3
CEACAM16	4	0.26589	0.40753	0.989715	7863	1	0.022515	0.064926	0.934539	1321	3
B3GALTL	4	0.8566	0.85679	0.999224	16313	0	0.022538	0.064969	0.934539	1322	3
IL1RAPL2	4	0.34136	0.48567	0.992418	9339	1	0.02256	0.065019	0.934539	1325	3
SLC35E2	4	0.67497	0.7084	0.999224	13482	1	0.022596	0.065101	0.934539	1326	3
HEATR5A	4	0.88414	0.88423	0.999224	16824	0	0.022645	0.065211	0.934539	1327	3
ABI3	4	0.51776	0.62439	0.999224	11916	1	0.022667	0.06526	0.934539	1328	3
CCL25	4	0.86603	0.86615	0.999224	16486	0	0.022699	0.065317	0.934539	1329	3
SEC23B	4	0.96217	0.96227	0.999224	18349	0	0.02273	0.06539	0.934539	1330	3
KRTAP10-6	4	0.64728	0.69163	0.999224	13187	1	0.022735	0.065398	0.934539	1331	3
FAM72B	4	0.69949	0.72425	0.999224	13765	1	0.022752	0.065433	0.934539	1332	3
TTLL6	4	0.46349	0.60004	0.999224	11442	1	0.022784	0.065499	0.934539	1333	3
CHIA	4	0.95678	0.95676	0.999224	18252	0	0.022801	0.06553	0.934539	1335	3
MFF	4	0.91745	0.91742	0.999224	17495	0	0.02282	0.065576	0.934539	1340	3
AGFG2	4	0.98288	0.98305	0.999224	18775	0	0.02292	0.06577	0.934539	1343	3
NBPF7	4	0.96291	0.96304	0.999224	18367	0	0.022951	0.065819	0.934539	1345	3
ATP5J2	4	0.75211	0.76169	0.999224	14515	1	0.022956	0.065832	0.934539	1346	3
KLHL9	4	0.96731	0.96746	0.999224	18451	0	0.02306	0.066063	0.934539	1349	3
SPRYD7	4	0.060357	0.141	0.977639	2701	1	0.023105	0.066172	0.934539	1350	3
KRTAP10-10	4	0.42133	0.56846	0.999224	10839	1	0.023143	0.066256	0.934539	1351	3
MRFAP1L1	4	0.73424	0.74842	0.999224	14257	1	0.023223	0.066419	0.934539	1356	3
TNFRSF8	4	0.68688	0.71592	0.999224	13623	1	0.02325	0.066472	0.934539	1358	3
SLC6A3	4	0.91255	0.91251	0.999224	17410	0	0.023346	0.066699	0.934539	1359	3
SNX11	4	0.67364	0.70758	0.999224	13464	1	0.023365	0.066739	0.934539	1360	3
ZFP36L1	4	0.6001	0.66531	0.999224	12692	1	0.023383	0.066773	0.934539	1361	3
GPR132	4	0.76704	0.77341	0.999224	14737	1	0.023384	0.066774	0.934539	1362	3
PPAPDC3	4	0.48691	0.61023	0.999224	11623	1	0.023392	0.066787	0.934539	1363	3
ZNF549	4	0.98109	0.98126	0.999224	18734	0	0.023465	0.066943	0.934539	1366	3
C8G	4	0.75038	0.76037	0.999224	14495	1	0.023469	0.066954	0.934539	1367	3
POLR2C	4	0.96575	0.96592	0.999224	18420	0	0.02352	0.067065	0.934539	1371	3
CIDEA	4	0.7025	0.72628	0.999224	13806	1	0.023589	0.067206	0.934539	1373	3
SENP3	4	0.68448	0.71439	0.999224	13592	1	0.023658	0.067346	0.934804	1377	3
IDH3G	4	0.75886	0.76691	0.999224	14613	1	0.0237	0.067442	0.934804	1379	3
SLC22A4	4	0.76203	0.76942	0.999224	14658	1	0.023803	0.067661	0.935047	1380	3
FDX1	4	0.53065	0.63034	0.999224	12047	1	0.023803	0.067661	0.935047	1381	3
HSPB2	4	0.92068	0.92063	0.999224	17547	0	0.023862	0.067786	0.935047	1383	3
RNF139	4	0.92368	0.92364	0.999224	17599	0	0.02395	0.067981	0.935047	1385	3
KLK1	4	0.97781	0.97786	0.999224	18675	0	0.024019	0.068137	0.935047	1389	3
NLK	4	0.90112	0.90115	0.999224	17176	0	0.024024	0.068145	0.935047	1390	3
ATP5C1	4	0.72376	0.7409	0.999224	14094	1	0.024173	0.068452	0.935047	1397	3
SKAP2	4	0.85087	0.85103	0.999224	16202	0	0.024234	0.068571	0.935047	1399	3
PROKR1	4	0.5501	0.63964	0.999224	12212	1	0.024318	0.068748	0.935098	1403	3
FAM71B	4	0.91624	0.91622	0.999224	17480	0	0.024351	0.068825	0.935098	1405	3
PRM3	4	0.97725	0.9773	0.999224	18665	0	0.024384	0.068893	0.935098	1406	3
STEAP1B	4	0.46228	0.5995	0.999224	11432	1	0.024393	0.068913	0.935098	1407	3
PPP1CC	4	0.98261	0.98276	0.999224	18770	0	0.02441	0.068947	0.935098	1408	3
PMFBP1	4	0.97272	0.97286	0.999224	18560	0	0.024431	0.068994	0.935098	1409	3
SIDT1	4	0.22363	0.36386	0.986287	7048	1	0.024473	0.069085	0.935098	1410	3
C17orf105	4	0.98317	0.98334	0.999224	18780	0	0.02452	0.069183	0.935098	1413	3
DRD3	4	0.64828	0.69224	0.999224	13196	1	0.024539	0.069219	0.935098	1414	3
GPRC5A	4	0.71925	0.73772	0.999224	14027	1	0.024818	0.069801	0.936269	1425	3
LRP4	4	0.73056	0.74568	0.999224	14196	1	0.024918	0.070014	0.938093	1426	3
UBE2E2	4	0.46063	0.59884	0.999224	11417	1	0.024928	0.070035	0.938093	1427	3
OLFM2	4	0.86481	0.86493	0.999224	16458	0	0.025011	0.070209	0.93815	1429	3
SIAH3	4	0.36929	0.5145	0.992418	9902	1	0.025036	0.070265	0.93815	1431	3
DDX52	4	0.81828	0.81856	0.999224	15598	1	0.025099	0.070376	0.938564	1433	3
ZNF488	4	0.97638	0.97646	0.999224	18651	0	0.025251	0.07068	0.939186	1437	3
PIWIL3	4	0.51618	0.62363	0.999224	11901	1	0.0253	0.070785	0.939186	1439	3
MTMR10	4	0.48913	0.61124	0.999224	11649	1	0.025377	0.07096	0.939186	1443	3
CHRNA9	4	0.90796	0.90792	0.999224	17315	0	0.025483	0.071189	0.939186	1446	3
KLHL15	4	0.51912	0.62503	0.999224	11930	1	0.025546	0.071321	0.939186	1447	3
OR4K17	4	0.8447	0.8448	0.999224	16090	0	0.02558	0.071398	0.939186	1450	3
BLK	4	0.57649	0.65292	0.999224	12458	1	0.025589	0.071416	0.939186	1451	3
NFIL3	4	0.50247	0.6173	0.999224	11772	1	0.025652	0.07155	0.939186	1453	3
D2HGDH	4	0.85544	0.85561	0.999224	16293	0	0.025679	0.071608	0.939186	1454	3
FRMD6	4	0.91539	0.91533	0.999224	17459	0	0.025735	0.071722	0.939186	1459	3
ADIPOR1	4	0.90316	0.90313	0.999224	17216	0	0.025778	0.07181	0.939186	1460	3
KCTD9	4	0.95585	0.95578	0.999224	18235	0	0.025798	0.071854	0.939186	1461	3
C11orf73	4	0.88383	0.88394	0.999224	16815	0	0.025803	0.071865	0.939186	1462	3
LRCH1	4	0.92405	0.924	0.999224	17605	0	0.025837	0.071941	0.939186	1463	3
TMEM216	4	0.81685	0.8172	0.999224	15571	1	0.025876	0.072011	0.939186	1465	3
TATDN2	4	0.97867	0.97875	0.999224	18686	0	0.025885	0.072033	0.939186	1466	3
SPARCL1	4	0.055804	0.13223	0.977639	2525	1	0.026007	0.072296	0.940045	1470	3
2017-03-03	4	0.78253	0.7863	0.999224	14974	1	0.026076	0.072446	0.940335	1471	3
OR5K3	4	0.11132	0.23459	0.977639	4542	1	0.02611	0.072509	0.940335	1472	3
ZNF471	4	0.33042	0.47437	0.992418	9113	1	0.026148	0.07259	0.940665	1475	3
CYSRT1	4	0.60063	0.66557	0.999224	12699	1	0.026252	0.072826	0.941692	1476	3
MAGEE2	4	0.95321	0.95317	0.999224	18170	0	0.026267	0.072858	0.941692	1477	3
IFIT5	4	0.74569	0.75683	0.999224	14422	1	0.026327	0.072999	0.941692	1479	3
LMLN	4	0.70256	0.72633	0.999224	13807	1	0.026346	0.073044	0.941692	1480	3
KRT20	4	0.89321	0.89322	0.999224	17016	0	0.026431	0.073209	0.941692	1482	3
THAP8	4	0.81287	0.81337	0.999224	15499	1	0.026519	0.073383	0.941692	1487	3
ZBTB11	4	0.94653	0.94642	0.999224	18041	0	0.026533	0.073417	0.941692	1488	3
CIITA	4	0.74243	0.7544	0.999224	14379	1	0.026548	0.073458	0.941692	1489	3
XPO4	4	0.31053	0.45377	0.991522	8744	1	0.026628	0.073622	0.941692	1491	3
DIXDC1	4	0.038545	0.09816	0.977639	1874	1	0.026687	0.073745	0.941692	1493	3
ATRN	4	0.7373	0.75059	0.999224	14304	1	0.026696	0.073765	0.941692	1494	3
ZNF648	4	0.64641	0.69114	0.999224	13178	1	0.026732	0.073846	0.941692	1496	3
ATG4D	4	0.84338	0.84351	0.999224	16066	0	0.02678	0.073941	0.941692	1498	3
LRRC73	4	0.94101	0.94099	0.999224	17941	0	0.026787	0.073949	0.941692	1500	3
POLG2	4	0.51158	0.6215	0.999224	11859	1	0.026911	0.074223	0.94282	1503	3
OR51L1	4	0.95809	0.95812	0.999224	18284	0	0.026915	0.074229	0.94282	1504	3
RBM3	4	0.96671	0.96686	0.999224	18433	0	0.027001	0.074404	0.94282	1505	3
WNT8B	4	0.86965	0.86976	0.999224	16563	0	0.027029	0.074468	0.94282	1506	3
PRKACG	4	0.8149	0.81533	0.999224	15535	1	0.027071	0.07456	0.943179	1511	3
GLP1R	4	0.87248	0.87251	0.999224	16620	0	0.027154	0.074739	0.943904	1513	3
BIN1	4	0.96379	0.96393	0.999224	18383	0	0.027186	0.07481	0.943904	1514	3
ZAN	4	0.77308	0.77841	0.999224	14835	1	0.027293	0.075031	0.943904	1517	3
LGALS7B	4	0.95289	0.95285	0.999224	18163	0	0.027342	0.075134	0.943904	1520	3
F8A1	4	0.38281	0.52849	0.993409	10168	1	0.027398	0.075244	0.943904	1521	3
TACO1	4	0.6868	0.71588	0.999224	13621	1	0.027528	0.075511	0.943904	1525	3
BPY2B	4	0.97245	0.97258	0.999224	18556	0	0.027641	0.07576	0.943904	1529	3
ACMSD	4	0.79783	0.79957	0.999224	15226	1	0.027663	0.075809	0.943904	1530	3
PTH2R	4	0.77355	0.77881	0.999224	14840	1	0.027721	0.075925	0.943904	1534	3
PXDN	4	0.2439	0.38482	0.987256	7448	1	0.027814	0.076097	0.943904	1537	3
LEFTY1	4	0.57797	0.65366	0.999224	12472	1	0.027819	0.076106	0.943904	1538	3
KIF19	4	0.96001	0.9601	0.999224	18308	0	0.027849	0.076173	0.943904	1539	3
CALCOCO1	4	0.93474	0.93487	0.999224	17814	0	0.027895	0.07626	0.943904	1540	3
NAMPT	4	0.96542	0.96557	0.999224	18414	0	0.027946	0.076365	0.943904	1541	3
FAM3D	4	0.96659	0.96674	0.999224	18430	0	0.027967	0.0764	0.943904	1542	3
WBSCR22	4	0.97801	0.97807	0.999224	18677	0	0.027985	0.076445	0.943904	1548	3
SDSL	4	0.49593	0.61428	0.999224	11705	1	0.028021	0.076522	0.944247	1549	3
MEIG1	4	0.61525	0.6735	0.999224	12847	1	0.028196	0.076864	0.945779	1551	3
COG3	4	0.69314	0.71997	0.999224	13698	1	0.028254	0.076965	0.945779	1555	3
TSC22D4	4	0.37956	0.52511	0.992418	10112	1	0.028295	0.07704	0.945779	1556	3
HDAC11	4	0.90885	0.90882	0.999224	17327	0	0.028481	0.077418	0.945779	1561	3
ODC1	4	0.72922	0.74476	0.999224	14167	1	0.028486	0.077429	0.945779	1562	3
LMNB1	4	0.75017	0.76021	0.999224	14493	1	0.028527	0.077512	0.945779	1563	3
KLHL31	4	0.94489	0.94479	0.999224	18013	0	0.028753	0.078007	0.945779	1571	3
ZMYM5	4	0.88445	0.88454	0.999224	16830	0	0.028828	0.078158	0.945779	1574	3
NDFIP2	4	0.93911	0.93911	0.999224	17901	0	0.02887	0.078231	0.945779	1578	3
AP1AR	4	0.95776	0.95777	0.999224	18277	0	0.028927	0.078348	0.945779	1580	3
PELO	4	0.97998	0.98013	0.999224	18712	0	0.029034	0.078565	0.945779	1582	3
TDRD3	4	0.64572	0.69075	0.999224	13171	1	0.029042	0.078586	0.945779	1585	3
PLAC8	4	0.30962	0.45281	0.991522	8721	1	0.029168	0.078869	0.945779	1586	3
ZNF624	4	0.42504	0.57232	0.999224	10920	1	0.029278	0.079098	0.945779	1588	3
BCKDHA	4	0.9776	0.97765	0.999224	18671	0	0.029286	0.079114	0.945779	1589	3
GDI2	4	0.41855	0.56554	0.999224	10784	1	0.029326	0.079189	0.945779	1590	3
DEFB119	4	0.40887	0.55553	0.99912	10620	1	0.029367	0.079274	0.945779	1592	3
DOC2A	4	0.57893	0.65415	0.999224	12479	1	0.029367	0.079274	0.945779	1593	3
FCN1	4	0.88061	0.88069	0.999224	16758	0	0.029367	0.079274	0.945779	1594	3
AWAT2	4	0.91719	0.91718	0.999224	17489	0	0.029373	0.079286	0.945779	1599	3
FAM107B	4	0.92135	0.92129	0.999224	17560	0	0.029504	0.079548	0.945779	1602	3
SH3YL1	4	0.66266	0.70087	0.999224	13342	1	0.029505	0.07955	0.945779	1603	3
ECHDC2	4	0.71119	0.73213	0.999224	13910	1	0.029521	0.079579	0.945779	1604	3
HAS1	4	0.52603	0.62821	0.999224	12007	1	0.029616	0.079761	0.945779	1607	3
PNPLA6	4	0.88469	0.88477	0.999224	16834	0	0.029621	0.079772	0.945779	1608	3
KIF26B	4	0.87361	0.87364	0.999224	16638	0	0.029623	0.079774	0.945779	1609	3
MACF1	4	0.89214	0.89215	0.999224	16993	0	0.029791	0.080129	0.945779	1615	3
ACTR1B	4	0.5991	0.66479	0.999224	12680	1	0.029834	0.080202	0.945779	1617	3
ZNF705E	4	0.90748	0.90742	0.999224	17305	0	0.029844	0.080222	0.945779	1618	3
CASQ2	4	0.97352	0.97364	0.999224	18581	0	0.02986	0.080253	0.945779	1619	3
NFKB2	4	0.8783	0.87837	0.999224	16724	0	0.029881	0.0803	0.945779	1620	3
SPRR3	4	0.96437	0.9645	0.999224	18397	0	0.029908	0.080362	0.945779	1621	3
IL36RN	4	0.28697	0.42934	0.990581	8278	1	0.02994	0.080422	0.945779	1623	3
HOPX	4	0.0093079	0.031219	0.964001	609	1	0.029952	0.080446	0.945779	1625	3
EXD3	4	0.87624	0.87629	0.999224	16686	0	0.029956	0.080456	0.945779	1626	3
TMEM18	4	0.70834	0.73016	0.999224	13876	1	0.030341	0.081273	0.947086	1635	3
CFAP61	4	0.69311	0.71995	0.999224	13697	1	0.030353	0.0813	0.947086	1636	3
PPAP2A	4	0.8812	0.88132	0.999224	16764	0	0.03039	0.081374	0.947086	1637	3
RNF222	4	0.9612	0.96131	0.999224	18332	0	0.030406	0.081404	0.947086	1638	3
LRCH2	4	0.09987	0.21423	0.977639	4144	1	0.030424	0.08144	0.947086	1639	3
FAM189A1	4	0.56877	0.64896	0.999224	12386	1	0.03046	0.081509	0.947086	1640	3
SMYD1	4	0.95428	0.95424	0.999224	18191	0	0.030471	0.081532	0.947086	1641	3
ZFP36	4	0.92803	0.92806	0.999224	17634	0	0.030525	0.081657	0.947086	1648	3
LIPK	4	0.95203	0.95198	0.999224	18144	0	0.030633	0.081896	0.948642	1649	3
KRTAP5-5	4	0.92803	0.92806	0.999224	17685	0	0.030737	0.082112	0.948642	1653	3
ISCU	4	0.89886	0.89887	0.999224	17136	0	0.030768	0.08218	0.948642	1655	3
SDCBP	4	0.25689	0.3983	0.989403	7684	1	0.030901	0.082469	0.948642	1658	3
TEX261	4	0.86856	0.86868	0.999224	16539	0	0.030901	0.082469	0.948642	1660	3
NUDT4	4	0.49733	0.61492	0.999224	11718	1	0.030909	0.082491	0.948642	1661	3
RASEF	4	0.077912	0.17418	0.977639	3377	1	0.031029	0.082746	0.948642	1663	3
TBC1D21	4	0.96674	0.9669	0.999224	18434	0	0.031051	0.082785	0.948642	1664	3
WASF3	4	0.7121	0.73277	0.999224	13923	1	0.0311	0.082896	0.948642	1666	3
RPL34	4	0.58995	0.65993	0.999224	12586	1	0.031112	0.082917	0.948642	1667	3
ID4	4	0.95812	0.95814	0.999224	18285	0	0.031122	0.082929	0.948642	1668	3
GOLGA6L6	4	0.98092	0.98109	0.999224	18731	0	0.031182	0.083062	0.948642	1672	3
TIMM8B	4	0.86834	0.86846	0.999224	16533	0	0.031193	0.08308	0.948642	1673	3
SMARCD3	4	0.9668	0.96696	0.999224	18437	0	0.031326	0.083345	0.948642	1675	3
SDR42E1	4	0.80377	0.80491	0.999224	15323	1	0.031336	0.083363	0.948642	1677	3
CD300LB	4	0.84089	0.84103	0.999224	16012	0	0.031522	0.083733	0.948642	1684	3
KRT13	4	0.86754	0.86767	0.999224	16522	0	0.03156	0.083809	0.948642	1685	3
KRT78	4	0.49802	0.61523	0.999224	11724	1	0.031591	0.083864	0.948642	1686	3
ARPC5L	4	0.98469	0.98486	0.999224	18811	0	0.031637	0.083956	0.948642	1687	3
EI24	4	0.63735	0.68586	0.999224	13087	1	0.031654	0.083991	0.948642	1688	3
CPO	4	0.96729	0.96745	0.999224	18450	0	0.031693	0.084064	0.948642	1689	3
HEPACAM	4	0.086449	0.18993	0.977639	3682	1	0.031698	0.08407	0.948642	1690	3
TIGD7	4	0.97377	0.97389	0.999224	18591	0	0.031699	0.084073	0.948642	1691	3
GSTZ1	4	0.67248	0.70686	0.999224	13452	1	0.031744	0.084174	0.948642	1693	3
HIST1H2AD	4	0.44724	0.59318	0.999224	11314	1	0.031744	0.084174	0.948642	1694	3
FBLN7	4	0.97553	0.97562	0.999224	18627	0	0.031744	0.084174	0.948642	1696	3
VKORC1	4	0.57036	0.64979	0.999224	12403	1	0.032	0.08469	0.948886	1700	3
ADH4	4	0.71737	0.73643	0.999224	13999	1	0.032019	0.084724	0.948886	1702	3
MRPS10	4	0.98014	0.98029	0.999224	18714	0	0.032097	0.084879	0.948886	1704	3
LRRC10	4	0.21052	0.35036	0.984887	6783	1	0.0321	0.084883	0.948886	1705	3
HEY2	4	0.97082	0.97092	0.999224	18522	0	0.032348	0.085363	0.948886	1711	3
ZNF823	4	0.98366	0.98383	0.999224	18794	0	0.032399	0.085466	0.948886	1712	3
MROH5	4	0.9826	0.98275	0.999224	18769	0	0.032467	0.085606	0.948886	1717	3
DUSP9	4	0.94928	0.94921	0.999224	18094	0	0.032522	0.085704	0.948886	1719	3
RAX2	4	0.97929	0.97939	0.999224	18701	0	0.032662	0.085986	0.948886	1724	3
SH3RF2	4	0.95777	0.95778	0.999224	18278	0	0.03269	0.086044	0.948886	1726	3
HPCA	4	0.9503	0.95025	0.999224	18113	0	0.032707	0.086077	0.948886	1727	3
TDRD12	4	0.47116	0.60337	0.999224	11501	1	0.032757	0.086183	0.948886	1733	3
HIF3A	4	0.15342	0.29136	0.977639	5679	1	0.032803	0.086272	0.948886	1735	3
HIBCH	4	0.97632	0.9764	0.999224	18648	0	0.032826	0.08632	0.948886	1736	3
RAB35	4	0.97211	0.97221	0.999224	18548	0	0.032831	0.086329	0.948886	1737	3
CRY1	4	0.80908	0.80983	0.999224	15431	1	0.032885	0.086439	0.948886	1738	3
C15orf52	4	0.97426	0.97439	0.999224	18600	0	0.032933	0.086547	0.948886	1739	3
KRTAP9-9	4	0.90392	0.90388	0.999224	17228	0	0.032944	0.086567	0.948886	1742	3
LY9	4	0.8542	0.85433	0.999224	16266	0	0.033046	0.086762	0.948886	1744	3
CASP10	4	0.86893	0.86902	0.999224	16548	0	0.033074	0.086814	0.948886	1746	3
IL24	4	0.60207	0.66636	0.999224	12711	1	0.033123	0.086916	0.948886	1749	3
LGALS3	4	0.81482	0.81525	0.999224	15533	1	0.033159	0.086975	0.948886	1750	3
ACTR3B	4	0.75226	0.7618	0.999224	14516	1	0.033171	0.087	0.948886	1751	3
NAT6	4	0.84981	0.85001	0.999224	16189	0	0.03325	0.087165	0.948886	1753	3
DACT2	4	0.94318	0.94309	0.999224	17980	0	0.033256	0.087173	0.948886	1754	3
BIRC6	4	0.33147	0.47549	0.992418	9132	1	0.033276	0.087224	0.948886	1756	3
INHA	4	0.85644	0.85664	0.999224	16310	0	0.033276	0.087224	0.948886	1757	3
HHIPL2	4	0.8822	0.88231	0.999224	16779	0	0.033342	0.087372	0.949441	1758	3
GBA	4	0.93274	0.93281	0.999224	17773	0	0.033353	0.087398	0.949441	1759	3
DIRC1	4	0.82269	0.82287	0.999224	15670	1	0.033404	0.087498	0.949441	1760	3
RTN2	4	0.75078	0.76068	0.999224	14502	1	0.033484	0.08766	0.949624	1763	3
CHADL	4	0.97623	0.97632	0.999224	18646	0	0.033598	0.087876	0.949843	1768	3
GCG	4	0.9058	0.90575	0.999224	17267	0	0.033615	0.087908	0.949843	1769	3
MAF	4	0.51987	0.62536	0.999224	11938	1	0.03376	0.088185	0.951224	1771	3
ZDHHC8	4	0.76699	0.77337	0.999224	14734	1	0.03376	0.088185	0.951224	1772	3
PAFAH1B1	4	0.96662	0.96677	0.999224	18431	0	0.033836	0.088354	0.952508	1773	3
TBPL1	4	0.95321	0.95317	0.999224	18169	0	0.033949	0.088595	0.952677	1775	3
SRP68	4	0.71144	0.73232	0.999224	13912	1	0.034132	0.088971	0.952677	1780	3
ORMDL3	4	0.97736	0.97741	0.999224	18666	0	0.034255	0.089225	0.952677	1784	3
ZNF346	4	0.92317	0.92314	0.999224	17587	0	0.034281	0.089291	0.952677	1785	3
PPFIA1	4	0.95926	0.9593	0.999224	18300	0	0.034307	0.089337	0.952677	1786	3
FAM200A	4	0.24242	0.38326	0.987169	7417	1	0.034382	0.08948	0.952677	1791	3
PUM2	4	0.96901	0.96914	0.999224	18484	0	0.034417	0.089557	0.952677	1792	3
SPATA3	4	0.91612	0.91608	0.999224	17477	0	0.034533	0.089797	0.952677	1794	3
TMEM200A	4	0.65601	0.69679	0.999224	13276	1	0.034568	0.089871	0.952677	1795	3
FST	4	0.23726	0.37796	0.986384	7321	1	0.034663	0.09006	0.952677	1801	3
RPP40	4	0.73399	0.74822	0.999224	14254	1	0.034761	0.090243	0.952677	1804	3
SLC25A11	4	0.29709	0.43994	0.991522	8464	1	0.034802	0.09032	0.952677	1806	3
ZNHIT6	4	0.75147	0.76121	0.999224	14509	1	0.034856	0.090437	0.952677	1809	3
TMUB1	4	0.97237	0.9725	0.999224	18554	0	0.03486	0.090448	0.952677	1814	3
ASCL3	4	0.15051	0.28833	0.977639	5621	1	0.035016	0.090757	0.952677	1818	3
TRIM11	4	0.81164	0.81219	0.999224	15481	1	0.035019	0.090761	0.952677	1819	3
OR4X1	4	0.9735	0.97362	0.999224	18579	0	0.035095	0.09091	0.952677	1820	3
NXN	4	0.6022	0.66644	0.999224	12713	1	0.035142	0.090999	0.952677	1821	3
MUC7	4	0.531	0.6305	0.999224	12050	1	0.035171	0.091063	0.952677	1822	3
GAB2	4	0.57467	0.652	0.999224	12438	1	0.035207	0.091137	0.952677	1827	3
JAKMIP3	4	0.21429	0.35421	0.984887	6869	1	0.035242	0.091211	0.952677	1828	3
GYPC	4	0.26073	0.40227	0.989403	7770	1	0.035248	0.091218	0.952677	1829	3
SUN2	4	0.12395	0.25653	0.977639	4954	1	0.035442	0.091642	0.952677	1832	3
RHNO1	4	0.93485	0.93497	0.999224	17816	0	0.035443	0.091643	0.952677	1834	3
VPS36	4	0.54374	0.63659	0.999224	12155	1	0.035478	0.091717	0.952677	1836	3
FRAS1	4	0.97533	0.97542	0.999224	18623	0	0.035489	0.09174	0.952677	1837	3
SLC31A1	4	0.76976	0.77564	0.999224	14774	1	0.035609	0.091985	0.952677	1842	3
DNAJB8	4	0.9009	0.90092	0.999224	17173	0	0.035672	0.092109	0.952677	1847	3
PREX1	4	0.68453	0.71441	0.999224	13594	1	0.035694	0.092155	0.952677	1848	3
SP7	4	0.47723	0.60603	0.999224	11538	1	0.035698	0.092158	0.952677	1849	3
XRCC1	4	0.43948	0.58719	0.999224	11207	1	0.035824	0.0924	0.953266	1851	3
CSAD	4	0.98147	0.98163	0.999224	18741	0	0.035924	0.09261	0.953266	1852	3
ANXA10	4	0.93987	0.9399	0.999224	17917	0	0.035942	0.09264	0.953266	1853	3
HOXD13	4	0.75716	0.76557	0.999224	14585	1	0.035975	0.092699	0.953266	1858	3
OR51T1	4	0.50732	0.61955	0.999224	11816	1	0.036277	0.093287	0.953266	1866	3
DSTYK	4	0.96434	0.96448	0.999224	18395	0	0.036295	0.093323	0.953266	1870	3
HSPB3	4	0.47578	0.6054	0.999224	11525	1	0.036313	0.09336	0.953266	1871	3
RAB13	4	0.79478	0.79689	0.999224	15173	1	0.036333	0.093403	0.953266	1872	3
SBK3	4	0.94694	0.94682	0.999224	18051	0	0.036431	0.093604	0.953266	1873	3
CHI3L1	4	0.91559	0.91556	0.999224	17463	0	0.036497	0.09373	0.953266	1877	3
OCA2	4	0.67325	0.70735	0.999224	13459	1	0.036571	0.093884	0.953266	1878	3
IYD	4	0.9832	0.98338	0.999224	18781	0	0.036584	0.093916	0.953266	1879	3
CYB561A3	4	0.94663	0.94652	0.999224	18043	0	0.036614	0.093974	0.953266	1880	3
KCNH4	4	0.87193	0.87194	0.999224	16610	0	0.036626	0.093991	0.953266	1881	3
LENEP	4	0.6309	0.68215	0.999224	13022	1	0.036632	0.094002	0.953266	1882	3
ERVFRD-1	4	0.43441	0.58196	0.999224	11118	1	0.036692	0.09411	0.953774	1886	3
FBXO44	4	0.67896	0.71095	0.999224	13530	1	0.03674	0.0942	0.954176	1887	3
ZNF180	4	0.89238	0.89239	0.999224	16998	0	0.036819	0.094354	0.955036	1888	3
C6orf15	4	0.034729	0.090483	0.977639	1732	1	0.037001	0.094719	0.955036	1895	3
WDR20	4	0.86319	0.86335	0.999224	16427	0	0.03705	0.094817	0.955372	1897	3
UQCRC2	4	0.51014	0.62086	0.999224	11845	1	0.037104	0.094938	0.956085	1898	3
BCCIP	4	0.47862	0.60663	0.999224	11548	1	0.037263	0.095277	0.957987	1901	3
RPRML	4	0.71026	0.73147	0.999224	13899	1	0.037287	0.09533	0.958014	1902	3
HRK	4	0.4628	0.59973	0.999224	11438	1	0.03734	0.09545	0.958209	1904	3
DET1	4	0.94852	0.94844	0.999224	18082	0	0.037384	0.095554	0.958254	1905	3
CYP7B1	4	0.40757	0.55421	0.99912	10595	1	0.037415	0.095607	0.958254	1906	3
TTC32	4	0.97956	0.97969	0.999224	18708	0	0.037503	0.09579	0.958254	1909	3
CDY2B	4	0.87573	0.87577	0.999224	16674	0	0.037513	0.095805	0.958254	1911	3
SH2D5	4	0.54039	0.63497	0.999224	12125	1	0.037568	0.095924	0.958944	1912	3
AKAP8	4	0.88785	0.88791	0.999224	16893	0	0.037804	0.096407	0.96192	1914	3
KLHL8	4	0.69208	0.71927	0.999224	13686	1	0.037808	0.096414	0.96192	1915	3
KCNMB3	4	0.58592	0.6578	0.999224	12550	1	0.037876	0.096554	0.96192	1916	3
COL13A1	4	0.86352	0.86367	0.999224	16432	0	0.037888	0.096583	0.96192	1917	3
KRTCAP2	4	0.51788	0.62445	0.999224	11919	1	0.038054	0.096945	0.963713	1922	3
CHIC2	4	0.096432	0.20793	0.977639	4027	1	0.038159	0.097147	0.964606	1925	3
CIAPIN1	4	0.97484	0.97495	0.999224	18610	0	0.038234	0.097288	0.964733	1926	3
MGME1	4	0.32163	0.46523	0.992418	8943	1	0.038656	0.098111	0.967351	1935	3
PHEX	4	0.565	0.64708	0.999224	12347	1	0.038706	0.098215	0.967351	1940	3
NDUFB2	4	0.03274	0.086408	0.977639	1651	1	0.038719	0.098233	0.967351	1941	3
C16orf59	4	0.83919	0.83931	0.999224	15979	0	0.038813	0.098428	0.968271	1943	3
EHBP1	4	0.426	0.57334	0.999224	10945	1	0.038838	0.098485	0.968334	1944	3
HSFX1	4	0.55457	0.64186	0.999224	12250	1	0.038863	0.098546	0.968431	1945	3
AVPI1	4	0.62805	0.68051	0.999224	12999	1	0.038925	0.098667	0.969129	1946	3
PCDHGB1	4	0.88927	0.88934	0.999224	16926	0	0.038957	0.098728	0.969232	1947	3
TET3	4	0.96317	0.9633	0.999224	18373	0	0.039002	0.098838	0.969326	1948	3
BRINP2	4	0.89376	0.89376	0.999224	17030	0	0.039029	0.098892	0.969326	1949	3
COX6A2	4	0.90739	0.90733	0.999224	17302	0	0.03922	0.099251	0.970656	1954	3
SPINT4	4	0.90515	0.90511	0.999224	17253	0	0.039245	0.099305	0.970656	1955	3
MBD4	4	0.78778	0.79069	0.999224	15055	1	0.039277	0.099368	0.970656	1956	3
LRRC6	4	0.9328	0.93288	0.999224	17775	0	0.039327	0.099477	0.970656	1958	3
C1orf64	4	0.69845	0.72355	0.999224	13757	1	0.039334	0.099491	0.970656	1959	3
HSH2D	4	0.90178	0.9018	0.999224	17192	0	0.039599	0.10002	0.970656	1965	3
PKP2	4	0.27839	0.42043	0.990581	8107	1	0.039605	0.10003	0.970656	1966	3
GOLPH3	4	0.94011	0.94012	0.999224	17921	0	0.039616	0.10005	0.970656	1967	3
EML2	4	0.037986	0.097057	0.977639	1852	1	0.039675	0.10017	0.970656	1968	3
ACSM2A	4	0.4744	0.60477	0.999224	11516	1	0.039865	0.10055	0.970656	1972	3
C3orf36	4	0.88965	0.88973	0.999224	16934	0	0.039872	0.10057	0.970656	1973	3
SH2B1	4	0.77552	0.78045	0.999224	14869	1	0.039935	0.10069	0.970656	1975	3
MIPOL1	4	0.79356	0.7958	0.999224	15151	1	0.040031	0.10088	0.970656	1978	3
HPGDS	4	0.95376	0.95373	0.999224	18180	0	0.040119	0.10106	0.970656	1980	3
ZBTB38	4	0.029418	0.079601	0.977639	1524	1	0.040145	0.10111	0.970656	1981	3
HAO1	4	0.4564	0.59702	0.999224	11388	1	0.040248	0.1013	0.970656	1987	3
DGKE	4	0.74158	0.75373	0.999224	14367	1	0.040267	0.10134	0.970656	1988	3
SNTN	4	0.88654	0.8866	0.999224	16868	0	0.040299	0.10141	0.970656	1989	3
C14orf159	4	0.98313	0.9833	0.999224	18779	0	0.040348	0.1015	0.970656	1992	3
ASAP3	4	0.9405	0.9405	0.999224	17930	0	0.040363	0.10154	0.970656	1994	3
AADACL4	4	0.97637	0.97645	0.999224	18650	0	0.040401	0.10161	0.970656	1995	3
CDH12	4	0.95522	0.95518	0.999224	18215	0	0.040478	0.10175	0.970656	1996	3
HKR1	4	0.80943	0.81013	0.999224	15439	1	0.040502	0.1018	0.970656	1998	3
ANKMY2	4	0.64902	0.69268	0.999224	13203	1	0.040513	0.10183	0.970656	1999	3
SLC34A2	4	0.77485	0.77991	0.999224	14860	1	0.040542	0.10189	0.970656	2000	3
STMN4	4	0.18865	0.32787	0.982305	6376	1	0.040549	0.1019	0.970656	2001	3
FAT3	4	0.46644	0.6013	0.999224	11463	1	0.040562	0.10192	0.970656	2006	3
ANKRD20A4	4	0.9244	0.92434	0.999224	17614	0	0.040574	0.10194	0.970656	2007	3
WIPF1	4	0.87652	0.87656	0.999224	16691	0	0.040662	0.10211	0.970656	2008	3
FOXD4	4	0.97087	0.97097	0.999224	18523	0	0.040664	0.10212	0.970656	2009	3
C17orf58	4	0.37449	0.51989	0.992418	10006	1	0.040728	0.10226	0.970656	2012	3
ACVR1B	4	0.9454	0.94529	0.999224	18023	0	0.040819	0.10244	0.970656	2014	3
USP28	4	0.90976	0.9097	0.999224	17348	0	0.040845	0.1025	0.970656	2015	3
GINS4	4	0.37464	0.52006	0.992418	10009	1	0.040858	0.10254	0.970656	2017	3
ATP7B	4	0.28553	0.42785	0.990581	8253	1	0.040896	0.10261	0.970656	2019	3
CCPG1	4	0.66563	0.70266	0.999224	13373	1	0.041064	0.10295	0.970969	2026	3
TMLHE	4	0.78227	0.78607	0.999224	14967	1	0.041292	0.1034	0.971595	2031	3
USP17L2	4	0.37516	0.5206	0.992418	10019	1	0.041311	0.10344	0.971595	2032	3
TTC31	4	0.95483	0.95478	0.999224	18203	0	0.041311	0.10344	0.971595	2033	3
RAI1	4	0.64773	0.69192	0.999224	13191	1	0.041311	0.10344	0.971595	2034	3
PGP	4	0.75193	0.76155	0.999224	14513	1	0.041395	0.10361	0.971595	2037	3
CARD9	4	0.87173	0.87176	0.999224	16604	0	0.041402	0.10362	0.971595	2038	3
CENPK	4	0.74116	0.75343	0.999224	14361	1	0.041489	0.10381	0.971595	2039	3
PES1	4	0.93168	0.93172	0.999224	17749	0	0.041499	0.10384	0.971595	2040	3
PQLC2	4	0.74249	0.75444	0.999224	14380	1	0.041499	0.10384	0.971595	2041	3
SPAG11B	4	0.84353	0.84366	0.999224	16067	0	0.041773	0.10441	0.971595	2050	3
PPP4R2	4	0.9097	0.90966	0.999224	17346	0	0.041904	0.10467	0.971595	2053	3
GRWD1	4	0.53919	0.63436	0.999224	12115	1	0.041915	0.1047	0.971595	2054	3
CYP2B6	4	0.6105	0.67094	0.999224	12799	1	0.041976	0.10483	0.971595	2055	3
MYC	4	0.822	0.82221	0.999224	15659	1	0.042021	0.10492	0.971595	2056	3
PRPF3	4	0.63308	0.68342	0.999224	13039	1	0.042062	0.105	0.971595	2059	3
CD3G	4	0.51697	0.62403	0.999224	11907	1	0.042101	0.10507	0.971595	2060	3
FAM3B	4	0.95969	0.95975	0.999224	18306	0	0.042239	0.10533	0.971595	2063	3
CTPS1	4	0.91273	0.9127	0.999224	17413	0	0.042325	0.10549	0.971595	2067	3
TINF2	4	0.84058	0.84072	0.999224	16006	0	0.042325	0.10549	0.971595	2069	3
FAM212B	4	0.049019	0.11902	0.977639	2275	1	0.042391	0.10562	0.971595	2071	3
C1orf189	4	0.75279	0.76222	0.999224	14520	1	0.042411	0.10566	0.971595	2072	3
OTOP1	4	0.94767	0.94756	0.999224	18066	0	0.04245	0.10573	0.971595	2073	3
ERBB2	4	0.28772	0.43015	0.990581	8292	1	0.042496	0.10582	0.971595	2074	3
DSC3	4	0.19947	0.33891	0.983391	6583	1	0.042496	0.10583	0.971595	2075	3
C10orf25	4	0.79535	0.79737	0.999224	15184	1	0.042576	0.10598	0.971595	2077	3
GRIK1	4	0.50036	0.61632	0.999224	11750	1	0.042578	0.10598	0.971595	2078	3
HIST1H3C	4	0.8495	0.84968	0.999224	16185	0	0.042578	0.10598	0.971595	2080	3
HNRNPCL1	4	0.56247	0.6458	0.999224	12319	1	0.042582	0.10599	0.971595	2081	3
METTL8	4	0.23388	0.37451	0.986384	7240	1	0.042675	0.10617	0.971595	2082	3
NMNAT2	4	0.84975	0.84995	0.999224	16187	0	0.042702	0.10623	0.971595	2083	3
BSDC1	4	0.81901	0.81927	0.999224	15608	1	0.042735	0.10629	0.971595	2086	3
ACTG2	4	0.22329	0.36353	0.986287	7041	1	0.042741	0.10631	0.971595	2087	3
PSTPIP1	4	0.050631	0.12216	0.977639	2327	1	0.042755	0.10634	0.971595	2088	3
SOX10	4	0.01097	0.036485	0.964001	707	1	0.042874	0.10659	0.971595	2092	3
ARVCF	4	0.96503	0.96517	0.999224	18407	0	0.043034	0.1069	0.971595	2097	3
METAP1D	4	0.36334	0.50831	0.992418	9781	1	0.043067	0.10696	0.971595	2098	3
IRS4	4	0.30894	0.45209	0.991522	8707	1	0.04308	0.10699	0.971595	2099	3
METTL12	4	0.96216	0.96226	0.999224	18348	0	0.043127	0.10708	0.971595	2101	3
PLEKHG6	4	0.97936	0.97948	0.999224	18704	0	0.043135	0.10709	0.971595	2103	3
MYCBPAP	4	0.96839	0.96853	0.999224	18475	0	0.043194	0.10721	0.971595	2104	3
LRP3	4	0.93566	0.93576	0.999224	17836	0	0.04326	0.10734	0.971595	2106	3
FLRT3	4	0.95884	0.95883	0.999224	18297	0	0.043267	0.10736	0.971595	2107	3
ZNF433	4	0.97886	0.97895	0.999224	18689	0	0.043274	0.10737	0.971595	2108	3
PDCD5	4	0.80849	0.80929	0.999224	15417	1	0.043334	0.1075	0.971595	2109	3
HMBOX1	4	0.90811	0.90806	0.999224	17318	0	0.043347	0.10753	0.971595	2112	3
NINJ2	4	0.04675	0.11469	0.977639	2180	1	0.043354	0.10755	0.971595	2113	3
OR9G1	4	0.038139	0.097379	0.977639	1858	1	0.043428	0.1077	0.971595	2118	3
PNPLA8	4	0.80796	0.80878	0.999224	15408	1	0.043481	0.1078	0.971595	2119	3
OR51A2	4	0.62635	0.67957	0.999224	12983	1	0.043508	0.10786	0.971595	2120	3
TOB2	4	0.59616	0.66324	0.999224	12651	1	0.043535	0.10792	0.971595	2121	3
OSBP2	4	0.96616	0.96631	0.999224	18427	0	0.043568	0.10798	0.971595	2123	3
LANCL2	4	0.74309	0.7549	0.999224	14387	1	0.04375	0.10836	0.972729	2127	3
LOC100289561	4	0.32213	0.46574	0.992418	8949	1	0.043763	0.1084	0.972729	2128	3
OR8I2	4	0.77143	0.77699	0.999224	14806	1	0.04379	0.10844	0.972729	2129	3
TMEM123	4	0.89006	0.89015	0.999224	16944	0	0.043844	0.10857	0.973374	2132	3
IDI1	4	0.67822	0.71045	0.999224	13523	1	0.044163	0.10923	0.976937	2134	3
MUSK	4	0.2267	0.367	0.986384	7104	1	0.044164	0.10923	0.976937	2135	3
RNF20	4	0.8773	0.87733	0.999224	16710	0	0.044269	0.10941	0.976937	2137	3
WBSCR16	4	0.97489	0.975	0.999224	18612	0	0.044276	0.10942	0.976937	2139	3
RXFP2	4	0.124	0.25661	0.977639	4956	1	0.044375	0.10962	0.976937	2144	3
MAN2C1	4	0.55716	0.64314	0.999224	12274	1	0.0445	0.10988	0.976937	2147	3
CTSF	4	0.80656	0.8075	0.999224	15371	1	0.044527	0.10994	0.976937	2151	3
SERP2	4	0.34266	0.487	0.992418	9361	1	0.044602	0.11009	0.977361	2152	3
PINX1	4	0.96221	0.96231	0.999224	18350	0	0.044643	0.11018	0.977361	2154	3
ZC3H6	4	0.79136	0.79384	0.999224	15108	1	0.044957	0.11082	0.97883	2159	3
PRAMEF10	4	0.27065	0.41239	0.989715	7958	1	0.045055	0.11103	0.97883	2163	3
TM4SF5	4	0.85421	0.85434	0.999224	16267	0	0.045107	0.11115	0.97883	2164	3
GTF2E1	4	0.90886	0.90882	0.999224	17328	0	0.045184	0.1113	0.97883	2165	3
BTD	4	0.90358	0.90355	0.999224	17223	0	0.045234	0.1114	0.97883	2167	3
LIPF	4	0.89018	0.89026	0.999224	16947	0	0.045299	0.11152	0.97883	2168	3
ARPC4	4	0.9401	0.94011	0.999224	17920	0	0.045327	0.11157	0.97883	2169	3
PSAT1	4	0.96081	0.96092	0.999224	18322	0	0.04534	0.1116	0.97883	2172	3
TERF2IP	4	0.79909	0.8007	0.999224	15248	1	0.045416	0.11174	0.97883	2173	3
UGT3A2	4	0.72242	0.73996	0.999224	14076	1	0.045499	0.11191	0.97883	2176	3
SNRPE	4	0.9526	0.95255	0.999224	18159	0	0.045526	0.11196	0.97883	2177	3
DHX37	4	0.74176	0.75387	0.999224	14369	1	0.045533	0.11197	0.97883	2178	3
MRPL1	4	0.77586	0.78073	0.999224	14878	1	0.045593	0.1121	0.97883	2179	3
GNAI3	4	0.9721	0.9722	0.999224	18546	0	0.045636	0.11218	0.97883	2183	3
SSH2	4	0.83959	0.83971	0.999224	15986	0	0.045664	0.11224	0.97883	2184	3
MTHFD2	4	0.90851	0.90849	0.999224	17322	0	0.045685	0.11228	0.97883	2185	3
EXD1	4	0.97537	0.97545	0.999224	18624	0	0.045864	0.11264	0.97883	2188	3
CLDN9	4	0.96542	0.96557	0.999224	18413	0	0.045866	0.11265	0.97883	2190	3
DHX40	4	0.80018	0.80166	0.999224	15268	1	0.046121	0.11316	0.97883	2197	3
COL2A1	4	0.96063	0.96074	0.999224	18319	0	0.046135	0.11319	0.97883	2198	3
PNRC2	4	0.815	0.81543	0.999224	15536	1	0.046231	0.1134	0.97883	2203	3
MIB2	4	0.32475	0.46846	0.992418	8997	1	0.046288	0.11351	0.97883	2204	3
TMEM185B	4	0.59518	0.66273	0.999224	12641	1	0.046302	0.11354	0.97883	2205	3
SEMA4C	4	0.8784	0.87848	0.999224	16726	0	0.046323	0.11359	0.97883	2209	3
FFAR1	4	0.97403	0.97416	0.999224	18596	0	0.046336	0.11361	0.97883	2210	3
ZNF812	4	0.18178	0.32084	0.981594	6240	1	0.046378	0.11369	0.97883	2211	3
ECEL1	4	0.98231	0.98246	0.999224	18760	0	0.046385	0.11371	0.97883	2212	3
S100A10	4	0.22903	0.36941	0.986384	7145	1	0.046412	0.11376	0.97883	2213	3
PSG4	4	0.18852	0.32772	0.982305	6373	1	0.04649	0.11392	0.97883	2219	3
ZNF773	4	0.70527	0.72813	0.999224	13841	1	0.046539	0.11401	0.97883	2221	3
C11orf30	4	0.70983	0.73119	0.999224	13892	1	0.046588	0.1141	0.97883	2222	3
NAB1	4	0.17211	0.31077	0.980509	6051	1	0.046602	0.11413	0.97883	2223	3
HOXA10	4	0.90984	0.90979	0.999224	17353	0	0.046873	0.11466	0.97883	2231	3
THRA	4	0.070801	0.16079	0.977639	3093	1	0.046885	0.11468	0.97883	2232	3
UBL5	4	0.18376	0.32292	0.981594	6288	1	0.046896	0.11471	0.97883	2233	3
TMEM50A	4	0.65173	0.69424	0.999224	13234	1	0.046966	0.11484	0.97883	2234	3
IGFL1	4	0.65905	0.69864	0.999224	13300	1	0.047019	0.11494	0.97883	2236	3
PRKAA1	4	0.17056	0.3092	0.980509	6022	1	0.047031	0.11497	0.97883	2237	3
ALAS1	4	0.93692	0.93697	0.999224	17862	0	0.047078	0.11506	0.97883	2239	3
GCOM1	4	0.5851	0.65737	0.999224	12540	1	0.047085	0.11507	0.97883	2240	3
FKBP6	4	0.96804	0.96818	0.999224	18467	0	0.047146	0.11519	0.97883	2241	3
HIATL1	4	0.7715	0.77704	0.999224	14808	1	0.04717	0.11522	0.97883	2246	3
CNPY1	4	0.74975	0.75989	0.999224	14487	1	0.047318	0.11552	0.97883	2248	3
BFAR	4	0.59289	0.6615	0.999224	12620	1	0.047335	0.11555	0.97883	2249	3
EXOC8	4	0.045436	0.1121	0.977639	2136	1	0.047621	0.11609	0.97883	2256	3
C15orf40	4	0.37945	0.52499	0.992418	10111	1	0.047678	0.11622	0.97883	2257	3
TNFAIP2	4	0.066435	0.15259	0.977639	2931	1	0.047692	0.11624	0.97883	2258	3
KRTAP4-2	4	0.22047	0.36061	0.98608	6989	1	0.04777	0.11641	0.97883	2262	3
SPTLC1	4	0.73048	0.74564	0.999224	14195	1	0.047862	0.11659	0.97883	2264	3
ABCC6	4	0.39993	0.54631	0.998487	10458	1	0.047926	0.11671	0.97883	2267	3
TRIM34	4	0.9402	0.9402	0.999224	17923	0	0.047948	0.11676	0.97883	2268	3
COPB1	4	0.83835	0.8385	0.999224	15960	0	0.048011	0.11688	0.97883	2271	3
KRTAP19-2	4	0.37383	0.51922	0.992418	9992	1	0.048118	0.11708	0.97883	2272	3
CBL	4	0.97516	0.97526	0.999224	18619	0	0.048133	0.11711	0.97883	2273	3
NAV1	4	0.97124	0.97134	0.999224	18528	0	0.04814	0.11712	0.97883	2274	3
GTPBP3	4	0.98154	0.98171	0.999224	18742	0	0.048225	0.11731	0.97883	2281	3
TSPY10	4	0.50738	0.61958	0.999224	11817	1	0.048254	0.11737	0.97883	2282	3
COL16A1	4	0.858	0.85814	0.999224	16336	0	0.048311	0.1175	0.97883	2284	3
ACAN	4	0.89506	0.89505	0.999224	17055	0	0.048382	0.11764	0.97883	2286	3
TEX33	4	0.97301	0.97315	0.999224	18567	0	0.04844	0.11774	0.97883	2287	3
DHRS12	4	0.54525	0.63731	0.999224	12168	1	0.048483	0.11783	0.97883	2291	3
KIAA1324L	4	0.93765	0.93768	0.999224	17874	0	0.048511	0.11787	0.97883	2293	3
SCAF11	4	0.9398	0.93982	0.999224	17915	0	0.048568	0.11798	0.97883	2294	3
ARPC1A	4	0.40527	0.5518	0.999052	10557	1	0.048597	0.11803	0.97883	2296	3
CEP120	4	0.59791	0.66413	0.999224	12669	1	0.048598	0.11803	0.97883	2297	3
UNC119B	4	0.56587	0.64751	0.999224	12358	1	0.048654	0.11814	0.97883	2299	3
SMARCE1	4	0.66022	0.69938	0.999224	13315	1	0.048697	0.11824	0.97883	2301	3
SSX4	4	0.12067	0.25089	0.977639	4867	1	0.048748	0.11833	0.97883	2302	3
ESR1	4	0.5257	0.62806	0.999224	12004	1	0.04882	0.11848	0.97883	2304	3
APOLD1	4	0.90298	0.90296	0.999224	17213	0	0.048827	0.1185	0.97883	2305	3
CD40LG	4	0.87012	0.87021	0.999224	16572	0	0.048894	0.11864	0.97883	2309	3
RBM15B	4	0.96931	0.96944	0.999224	18490	0	0.049014	0.11887	0.97883	2310	3
CHCHD1	4	0.96983	0.96995	0.999224	18502	0	0.04903	0.11891	0.97883	2312	3
DOC2B	4	0.93408	0.93417	0.999224	17796	0	0.049043	0.11893	0.97883	2313	3
OR52R1	4	0.43819	0.58583	0.999224	11184	1	0.049105	0.11905	0.97883	2314	3
CLDN20	4	0.010295	0.034327	0.964001	661	1	0.049129	0.1191	0.97883	2315	3
SFTPD	4	0.78618	0.78934	0.999224	15031	1	0.049144	0.11913	0.97883	2316	3
LDLRAD4	4	0.77229	0.77773	0.999224	14826	1	0.049324	0.1195	0.97883	2321	3
LIX1	4	0.49977	0.61604	0.999224	11740	1	0.049378	0.11959	0.97883	2323	3
FXYD6-FXYD2	4	0.97297	0.9731	0.999224	18564	0	0.049418	0.11968	0.97883	2324	3
DAZ4	4	0.023572	0.067461	0.977639	1308	1	0.049422	0.11969	0.97883	2325	3
GPC1	4	0.95262	0.95256	0.999224	18160	0	0.049433	0.1197	0.97883	2326	3
ANKRD65	4	0.97656	0.97662	0.999224	18653	0	0.049476	0.11978	0.97883	2327	3
SELT	4	0.53408	0.63195	0.999224	12078	1	0.049483	0.1198	0.97883	2328	3
ZNF354C	4	0.61988	0.67602	0.999224	12909	1	0.049505	0.11984	0.97883	2329	3
CTIF	4	0.69488	0.7211	0.999224	13713	1	0.049607	0.12003	0.97883	2331	3
GPR31	4	0.97361	0.97373	0.999224	18585	0	0.04965	0.12011	0.97883	2333	3
ZSWIM5	4	0.41151	0.55827	0.99912	10675	1	0.049679	0.12016	0.97883	2334	3
LRRC69	4	0.46729	0.60167	0.999224	11471	1	0.049708	0.12021	0.97883	2335	3
FGF20	4	0.24814	0.38922	0.988593	7524	1	0.049745	0.12029	0.97883	2337	3
TRIM10	4	0.95564	0.9556	0.999224	18226	0	0.049781	0.12034	0.97883	2339	3
OR2B3	4	0.96095	0.96106	0.999224	18323	0	0.049792	0.12037	0.97883	2340	3
DNAH6	4	0.89337	0.89337	0.999224	17020	0	0.049861	0.12049	0.97883	2341	3
CNOT10	4	0.29213	0.4348	0.991522	8367	1	0.049868	0.1205	0.97883	2342	3
LCE2A	4	0.93486	0.93498	0.999224	17817	0	0.049919	0.1206	0.97883	2343	3
NT5C2	4	0.93453	0.93465	0.999224	17807	0	0.049951	0.12065	0.97883	2345	3
RIPPLY2	4	0.97362	0.97375	0.999224	18587	0	0.05005	0.12085	0.97883	2347	3
PRKAG3	4	0.91935	0.91928	0.999224	17524	0	0.050094	0.12093	0.97883	2348	3
AKR1A1	4	0.95822	0.95825	0.999224	18288	0	0.05024	0.12124	0.97883	2351	3
CETN1	4	0.81734	0.81765	0.999224	15580	1	0.050262	0.12128	0.97883	2352	3
ATP5G2	4	0.066186	0.15211	0.977639	2919	1	0.050278	0.12131	0.97883	2355	3
KRTAP9-8	4	0.81939	0.81964	0.999224	15614	1	0.050306	0.12136	0.97883	2358	3
GEM	4	0.26294	0.4045	0.989715	7811	1	0.050431	0.12162	0.97883	2362	3
NUDT16	4	0.88164	0.88172	0.999224	16771	0	0.050438	0.12163	0.97883	2363	3
UQCC1	4	0.89427	0.89427	0.999224	17041	0	0.050486	0.12174	0.97883	2365	3
CACUL1	4	0.2219	0.36212	0.986287	7017	1	0.050702	0.12214	0.97883	2371	3
HOXD1	4	0.78924	0.79197	0.999224	15082	1	0.05071	0.12216	0.97883	2372	3
TMEM179	4	0.65554	0.69651	0.999224	13272	1	0.050754	0.12224	0.97883	2373	3
FKBP9	4	0.93791	0.93795	0.999224	17877	0	0.050801	0.12233	0.97883	2374	3
MAN2B2	4	0.97501	0.97512	0.999224	18616	0	0.050827	0.12239	0.97883	2380	3
TBATA	4	0.40307	0.5496	0.998947	10515	1	0.050849	0.12243	0.97883	2381	3
SRRM1	4	0.4856	0.60967	0.999224	11613	1	0.050889	0.12251	0.97883	2382	3
KLF5	4	0.18726	0.32645	0.982305	6351	1	0.050901	0.12253	0.97883	2383	3
BLM	4	0.027831	0.076347	0.977639	1472	1	0.050953	0.12263	0.97883	2384	3
WBP5	4	0.95552	0.95548	0.999224	18222	0	0.051041	0.12282	0.97883	2386	3
ZFYVE28	4	0.31653	0.45991	0.992418	8851	1	0.05113	0.12298	0.97883	2391	3
ARFIP2	4	0.95509	0.95506	0.999224	18212	0	0.051152	0.12303	0.97883	2392	3
MKLN1	4	0.96051	0.96062	0.999224	18316	0	0.051189	0.1231	0.97883	2393	3
ZNF737	4	0.6927	0.71968	0.999224	13694	1	0.051211	0.12314	0.97883	2394	3
OR52B4	4	0.84258	0.84268	0.999224	16050	0	0.051278	0.12327	0.97883	2398	3
POC1B	4	0.92803	0.92806	0.999224	17673	0	0.0513	0.12331	0.97883	2399	3
PTGER4	4	0.18502	0.32418	0.981611	6311	1	0.051337	0.12339	0.97883	2400	3
EMC10	4	0.13625	0.27363	0.977639	5310	1	0.051396	0.1235	0.97883	2402	3
RALA	4	0.97322	0.97335	0.999224	18572	0	0.051411	0.12353	0.97883	2404	3
KCNJ16	4	0.61011	0.67072	0.999224	12795	1	0.051418	0.12355	0.97883	2406	3
RIN1	4	0.83537	0.83547	0.999224	15897	0	0.051478	0.12367	0.97883	2408	3
SNX17	4	0.94234	0.94226	0.999224	17966	0	0.05162	0.12397	0.97883	2410	3
FGF10	4	0.9766	0.97667	0.999224	18655	0	0.051634	0.124	0.97883	2411	3
FETUB	4	0.98116	0.98133	0.999224	18738	0	0.051662	0.12405	0.97883	2414	3
DUS4L	4	0.9463	0.94619	0.999224	18039	0	0.051715	0.12414	0.97883	2416	3
HEATR5B	4	0.84914	0.84932	0.999224	16176	0	0.05179	0.12431	0.97883	2419	3
HIST2H2AA3	4	0.6039	0.66733	0.999224	12730	1	0.051797	0.12432	0.97883	2420	3
AMPD1	4	0.72078	0.73878	0.999224	14049	1	0.05181	0.12435	0.97883	2421	3
FIGNL1	4	0.23208	0.37259	0.986384	7210	1	0.051842	0.12442	0.97883	2423	3
RERGL	4	0.82649	0.82659	0.999224	15742	0	0.051849	0.12443	0.97883	2424	3
LRRK2	4	0.93789	0.93793	0.999224	17876	0	0.051946	0.12461	0.97883	2425	3
GIN1	4	0.9553	0.95526	0.999224	18216	0	0.051969	0.12466	0.97883	2427	3
ODF3B	4	0.89781	0.89778	0.999224	17107	0	0.051989	0.1247	0.97883	2429	3
MT1HL1	4	0.63552	0.68481	0.999224	13071	1	0.052165	0.12504	0.97883	2432	3
MTMR1	4	0.96571	0.96588	0.999224	18418	0	0.052165	0.12504	0.97883	2433	3
IL4I1	4	0.95114	0.95109	0.999224	18124	0	0.052191	0.12509	0.97883	2436	3
C11orf70	4	0.97099	0.9711	0.999224	18524	0	0.052223	0.12515	0.97883	2437	3
PCDHA6	4	0.91149	0.91143	0.999224	17388	0	0.052229	0.12516	0.97883	2438	3
TBC1D25	4	0.88172	0.88182	0.999224	16773	0	0.052313	0.12533	0.97883	2441	3
MOGS	4	0.15831	0.29639	0.977639	5788	1	0.052328	0.12536	0.97883	2442	3
IL1F10	4	0.9596	0.95964	0.999224	18304	0	0.052433	0.12558	0.97883	2443	3
ACOT6	4	0.90945	0.90941	0.999224	17342	0	0.05253	0.12576	0.97883	2451	3
ERVW-1	4	0.79128	0.79377	0.999224	15107	1	0.052585	0.12586	0.97883	2452	3
MFSD6	4	0.91302	0.91299	0.999224	17419	0	0.052586	0.12586	0.97883	2453	3
ZBTB21	4	0.96987	0.97	0.999224	18503	0	0.052635	0.12593	0.97883	2454	3
C19orf80	4	0.29777	0.44067	0.991522	8481	1	0.052665	0.12599	0.97883	2455	3
FUT4	4	0.87641	0.87646	0.999224	16688	0	0.05268	0.12602	0.97883	2456	3
SSR1	4	0.94961	0.94955	0.999224	18102	0	0.052801	0.12626	0.97883	2459	3
MORF4L1	4	0.98157	0.98173	0.999224	18743	0	0.052828	0.12631	0.97883	2460	3
ARHGAP20	4	0.95618	0.95614	0.999224	18241	0	0.052906	0.12646	0.97883	2461	3
PNO1	4	0.10175	0.21766	0.977639	4206	1	0.052944	0.12654	0.97883	2463	3
TSEN15	4	0.61304	0.6723	0.999224	12825	1	0.052944	0.12654	0.97883	2464	3
MSH6	4	0.82478	0.82492	0.999224	15704	1	0.052952	0.12655	0.97883	2465	3
G2E3	4	0.75069	0.76061	0.999224	14500	1	0.052974	0.1266	0.97883	2466	3
VSIG8	4	0.80664	0.80757	0.999224	15374	1	0.052981	0.12662	0.97883	2467	3
ANKRD52	4	0.67582	0.70894	0.999224	13493	1	0.053148	0.12695	0.97883	2469	3
C10orf107	4	0.98082	0.981	0.999224	18726	0	0.053171	0.127	0.97883	2470	3
SLC35G3	4	0.74441	0.75588	0.999224	14408	1	0.053292	0.12722	0.97883	2474	3
DFNA5	4	0.97925	0.97935	0.999224	18700	0	0.053307	0.12725	0.97883	2475	3
DKK3	4	0.039561	0.10022	0.977639	1918	1	0.05336	0.12735	0.97883	2481	3
PCBD1	4	0.48399	0.60895	0.999224	11601	1	0.053474	0.12758	0.97883	2482	3
PTPRU	4	0.97065	0.97075	0.999224	18520	0	0.053482	0.12759	0.97883	2483	3
KCNK4	4	0.96261	0.96274	0.999224	18361	0	0.053489	0.12761	0.97883	2484	3
NLRC4	4	0.93578	0.93587	0.999224	17841	0	0.053611	0.12785	0.97883	2487	3
XKR9	4	0.47041	0.60303	0.999224	11490	1	0.05375	0.12811	0.97883	2494	3
DPP3	4	0.94287	0.94278	0.999224	17975	0	0.053789	0.12819	0.97883	2495	3
GALNT6	4	0.94856	0.94848	0.999224	18084	0	0.053793	0.1282	0.97883	2496	3
ATP13A3	4	0.87695	0.87699	0.999224	16703	0	0.053831	0.12827	0.97883	2498	3
PKD2L2	4	0.92435	0.92429	0.999224	17612	0	0.054053	0.12871	0.97883	2501	3
CTXN1	4	0.14289	0.28053	0.977639	5462	1	0.054124	0.12884	0.97883	2507	3
PAPOLA	4	0.83476	0.83485	0.999224	15890	0	0.054137	0.12886	0.97883	2508	3
ZNF709	4	0.17858	0.31751	0.981594	6174	1	0.054213	0.12903	0.97883	2510	3
SCN3A	4	0.72952	0.74497	0.999224	14174	1	0.054252	0.12909	0.97883	2511	3
REG3G	4	0.8685	0.86862	0.999224	16538	0	0.054259	0.1291	0.97883	2512	3
TMEM161B	4	0.95237	0.95232	0.999224	18154	0	0.05429	0.12916	0.97883	2513	3
C6orf1	4	0.68602	0.71538	0.999224	13611	1	0.05432	0.12921	0.97883	2516	3
ECI2	4	0.53384	0.63184	0.999224	12074	1	0.054328	0.12922	0.97883	2517	3
KATNAL2	4	0.97025	0.97036	0.999224	18512	0	0.054459	0.12948	0.97883	2519	3
RAB6B	4	0.95381	0.95378	0.999224	18182	0	0.05452	0.1296	0.97883	2526	3
ABHD8	4	0.92274	0.92272	0.999224	17582	0	0.054558	0.12966	0.97883	2527	3
HMGA1	4	0.35329	0.49793	0.992418	9574	1	0.054628	0.1298	0.97883	2528	3
LOC388282	4	0.7137	0.73387	0.999224	13945	1	0.05472	0.12998	0.97883	2529	3
G6PD	4	0.030083	0.08096	0.977639	1550	1	0.054735	0.13001	0.97883	2530	3
CNTNAP3	4	0.97803	0.97809	0.999224	18678	0	0.054781	0.1301	0.97883	2531	3
TRAF7	4	0.15789	0.29598	0.977639	5779	1	0.054851	0.13022	0.97883	2533	3
HPRT1	4	0.71156	0.73242	0.999224	13915	1	0.05516	0.1308	0.97883	2539	3
NFU1	4	0.85261	0.85275	0.999224	16229	0	0.055167	0.13082	0.97883	2540	3
AP3S2	4	0.4607	0.59887	0.999224	11418	1	0.055214	0.1309	0.97883	2542	3
KRTAP9-6	4	0.010814	0.036006	0.964001	695	1	0.055229	0.13093	0.97883	2546	3
EEA1	4	0.98204	0.98218	0.999224	18756	0	0.055299	0.13107	0.97883	2548	3
EPHB6	4	0.87556	0.8756	0.999224	16671	0	0.055342	0.13115	0.97883	2549	3
SKIDA1	4	0.9618	0.96189	0.999224	18342	0	0.055462	0.13141	0.97883	2553	3
PHKA2	4	0.78739	0.79038	0.999224	15048	1	0.0555	0.13148	0.97883	2554	3
DYNC1LI2	4	0.066137	0.15202	0.977639	2917	1	0.055563	0.13162	0.97883	2556	3
DOCK7	4	0.48758	0.61054	0.999224	11633	1	0.055616	0.13173	0.97883	2561	3
SPATC1	4	0.9456	0.9455	0.999224	18025	0	0.055679	0.13185	0.97883	2562	3
MAGEA5	4	0.76071	0.76837	0.999224	14637	1	0.05578	0.13203	0.97883	2563	3
MAFF	4	0.92803	0.92806	0.999224	17694	0	0.055819	0.1321	0.97883	2564	3
CLEC1A	4	0.66103	0.6999	0.999224	13323	1	0.055903	0.13226	0.97883	2569	3
FAM193B	4	0.975	0.97511	0.999224	18615	0	0.055921	0.1323	0.97883	2570	3
SCYL3	4	0.73241	0.74706	0.999224	14221	1	0.055942	0.13234	0.97883	2571	3
ZNFX1	4	0.97047	0.97057	0.999224	18516	0	0.055944	0.13234	0.97883	2572	3
PRR30	4	0.88641	0.88648	0.999224	16864	0	0.055967	0.13238	0.97883	2573	3
PDIA6	4	0.98071	0.98089	0.999224	18724	0	0.056038	0.13253	0.97883	2575	3
FARS2	4	0.96351	0.96366	0.999224	18377	0	0.056053	0.13256	0.97883	2576	3
SRP72	4	0.90736	0.9073	0.999224	17301	0	0.056086	0.13263	0.97883	2578	3
JAM3	4	0.029111	0.07897	0.977639	1516	1	0.0561	0.13266	0.97883	2579	3
TNFSF12	4	0.7858	0.78903	0.999224	15026	1	0.056105	0.13267	0.97883	2582	3
RPS26	4	0.92803	0.92806	0.999224	17702	0	0.056138	0.13273	0.97883	2583	3
HBZ	4	0.45928	0.59826	0.999224	11404	1	0.056217	0.13287	0.97883	2585	3
COX17	4	0.54566	0.63751	0.999224	12172	1	0.056322	0.13306	0.97883	2588	3
MC3R	4	0.13606	0.27344	0.977639	5306	1	0.056327	0.13307	0.97883	2589	3
CYSTM1	4	0.75431	0.76338	0.999224	14542	1	0.056444	0.1333	0.97883	2594	3
NUDCD3	4	0.42814	0.57553	0.999224	10989	1	0.056664	0.13371	0.97883	2599	3
SCRN2	4	0.98383	0.98402	0.999224	18796	0	0.056688	0.13375	0.97883	2600	3
HBE1	4	0.97325	0.97337	0.999224	18573	0	0.056735	0.13383	0.97883	2601	3
ASAP2	4	0.89758	0.89755	0.999224	17101	0	0.056751	0.13386	0.97883	2602	3
GAL3ST1	4	0.54944	0.63933	0.999224	12206	1	0.056756	0.13387	0.97883	2608	3
FRG1	4	0.98115	0.98131	0.999224	18737	0	0.056808	0.13397	0.97883	2609	3
PCGF3	4	0.91107	0.91101	0.999224	17376	0	0.056814	0.13398	0.97883	2610	3
SMYD2	4	0.97355	0.97367	0.999224	18582	0	0.056913	0.13416	0.97883	2612	3
HMHB1	4	0.93957	0.93958	0.999224	17910	0	0.057066	0.13445	0.97883	2615	3
EMID1	4	0.83799	0.83811	0.999224	15948	0	0.057074	0.13446	0.97883	2616	3
EVPLL	4	0.64035	0.68759	0.999224	13115	1	0.057129	0.13457	0.97883	2618	3
SLC20A1	4	0.13146	0.26863	0.977639	5210	1	0.057153	0.13463	0.97883	2619	3
LYPD5	4	0.88816	0.88821	0.999224	16897	0	0.057192	0.1347	0.97883	2620	3
ATP5L2	4	0.52996	0.63	0.999224	12041	1	0.057207	0.13473	0.97883	2623	3
RAB30	4	0.76235	0.76968	0.999224	14663	1	0.057207	0.13473	0.97883	2627	3
CDK14	4	0.94958	0.94952	0.999224	18101	0	0.057208	0.13473	0.97883	2628	3
C9orf170	4	0.25659	0.39799	0.989403	7678	1	0.05723	0.13478	0.97883	2629	3
CDRT1	4	0.77632	0.7811	0.999224	14888	1	0.057309	0.13494	0.97883	2630	3
STAT1	4	0.23756	0.37827	0.986384	7329	1	0.057382	0.13508	0.97883	2632	3
TAX1BP3	4	0.95356	0.95352	0.999224	18177	0	0.057388	0.13509	0.97883	2633	3
LATS1	4	0.8014	0.80277	0.999224	15286	1	0.057507	0.1353	0.97883	2638	3
INPP5A	4	0.76058	0.76826	0.999224	14635	1	0.057596	0.13546	0.97883	2639	3
ROCK2	4	0.17881	0.31773	0.981594	6183	1	0.057628	0.13552	0.97883	2642	3
UBE4A	4	0.61594	0.67387	0.999224	12856	1	0.057731	0.13571	0.97883	2647	3
SLC25A29	4	0.85371	0.85386	0.999224	16250	0	0.057878	0.13601	0.979439	2653	3
NHP2	4	0.37331	0.51869	0.992418	9981	1	0.057954	0.13616	0.979439	2654	3
KIAA0141	4	0.96282	0.96295	0.999224	18365	0	0.05797	0.13619	0.979439	2655	3
CCDC113	4	0.72314	0.74046	0.999224	14084	1	0.057978	0.1362	0.979439	2656	3
ADH7	4	0.67337	0.70742	0.999224	13460	1	0.05801	0.13627	0.979439	2657	3
ZC2HC1A	4	0.88742	0.88746	0.999224	16885	0	0.058153	0.13654	0.979439	2659	3
KLHL24	4	0.73755	0.75078	0.999224	14307	1	0.058257	0.13675	0.979439	2661	3
FIZ1	4	0.30978	0.45298	0.991522	8727	1	0.058303	0.13683	0.979439	2665	3
GNGT1	4	0.96952	0.96964	0.999224	18497	0	0.058329	0.13688	0.979439	2666	3
ANKRD46	4	0.27041	0.41214	0.989715	7951	1	0.058365	0.13695	0.979439	2667	3
HES2	4	0.87604	0.87607	0.999224	16682	0	0.05841	0.13703	0.979439	2668	3
SOX14	4	0.97747	0.97752	0.999224	18667	0	0.058425	0.13706	0.979439	2669	3
UCN2	4	0.78834	0.79116	0.999224	15065	1	0.058449	0.1371	0.979439	2670	3
KCNJ2	4	0.80107	0.80247	0.999224	15280	1	0.058481	0.13716	0.979439	2672	3
MAN2B1	4	0.93186	0.93191	0.999224	17753	0	0.058489	0.13717	0.979439	2673	3
UGT1A3	4	0.95681	0.95678	0.999224	18255	0	0.058537	0.13727	0.979439	2675	3
SLC13A5	4	0.97281	0.97296	0.999224	18562	0	0.058596	0.13738	0.979439	2680	3
IP6K2	4	0.96942	0.96954	0.999224	18494	0	0.058601	0.13739	0.979439	2681	3
IGFBP3	4	0.70536	0.72819	0.999224	13843	1	0.058663	0.13752	0.979439	2682	3
DCUN1D3	4	0.93587	0.93595	0.999224	17845	0	0.058665	0.13753	0.979439	2683	3
UNKL	4	0.35553	0.50027	0.992418	9613	1	0.058685	0.13756	0.979439	2684	3
SUMO3	4	0.9843	0.98448	0.999224	18805	0	0.058697	0.13759	0.979439	2685	3
DUSP14	4	0.97125	0.97135	0.999224	18530	0	0.058826	0.13785	0.979846	2689	3
PRICKLE3	4	0.27074	0.41247	0.989715	7960	1	0.059059	0.1383	0.981976	2692	3
PRORY	4	0.23684	0.37756	0.986384	7309	1	0.059277	0.13871	0.983413	2696	3
MTMR3	4	0.75834	0.76649	0.999224	14600	1	0.059318	0.13879	0.98361	2697	3
GNGT2	4	0.91231	0.91225	0.999224	17403	0	0.059458	0.13906	0.983732	2702	3
FMNL1	4	0.73317	0.74763	0.999224	14235	1	0.059528	0.13919	0.9838	2703	3
GRAMD2	4	0.98327	0.98344	0.999224	18783	0	0.059576	0.13929	0.9838	2704	3
RFTN1	4	0.33433	0.47845	0.992418	9190	1	0.059617	0.13937	0.9838	2705	3
PANX1	4	0.87107	0.87112	0.999224	16588	0	0.059827	0.1398	0.9838	2710	3
RIMS1	4	0.27061	0.41236	0.989715	7956	1	0.059966	0.14006	0.9838	2716	3
NDUFB11	4	0.9809	0.98107	0.999224	18729	0	0.060112	0.14037	0.9838	2720	3
CDH10	4	0.85794	0.85809	0.999224	16335	0	0.06025	0.14062	0.9838	2724	3
PTGES	4	0.72166	0.7394	0.999224	14064	1	0.060299	0.14071	0.9838	2725	3
MID1	4	0.92348	0.92344	0.999224	17593	0	0.060397	0.1409	0.9838	2730	3
SEC24A	4	0.21341	0.35335	0.984887	6847	1	0.060457	0.14102	0.9838	2732	3
NR5A1	4	0.72494	0.74167	0.999224	14111	1	0.060528	0.14116	0.9838	2733	3
KPNA2	4	0.98182	0.98195	0.999224	18747	0	0.060565	0.14123	0.9838	2734	3
OCRL	4	0.26269	0.40424	0.989715	7805	1	0.060582	0.14126	0.9838	2736	3
KLHL1	4	0.46152	0.59919	0.999224	11422	1	0.060664	0.14143	0.9838	2739	3
C2orf82	4	0.22756	0.36792	0.986384	7118	1	0.060677	0.14146	0.9838	2740	3
C10orf91	4	0.98462	0.9848	0.999224	18810	0	0.060683	0.14147	0.9838	2741	3
MAP2	4	0.95745	0.95746	0.999224	18268	0	0.0607	0.14151	0.9838	2742	3
CEACAM19	4	0.68617	0.71549	0.999224	13614	1	0.060741	0.14158	0.9838	2743	3
RCBTB1	4	0.98436	0.98455	0.999224	18806	0	0.060757	0.14162	0.9838	2744	3
OR2T3	4	0.97414	0.97426	0.999224	18597	0	0.060782	0.14167	0.9838	2745	3
NECAP1	4	0.8848	0.88489	0.999224	16836	0	0.060843	0.14178	0.9838	2747	3
NOVA1	4	0.45078	0.59464	0.999224	11341	1	0.060843	0.14178	0.9838	2748	3
GNAI2	4	0.97397	0.97409	0.999224	18595	0	0.06102	0.1421	0.9838	2756	3
TJP2	4	0.96551	0.96566	0.999224	18415	0	0.061052	0.14216	0.9838	2757	3
HEXDC	4	0.23418	0.37482	0.986384	7247	1	0.061126	0.14231	0.9838	2760	3
SLC39A14	4	0.89815	0.89812	0.999224	17120	0	0.061135	0.14233	0.9838	2761	3
RTN1	4	0.43376	0.58127	0.999224	11105	1	0.061184	0.14242	0.9838	2762	3
CR2	4	0.631	0.68222	0.999224	13023	1	0.0612	0.14245	0.9838	2763	3
COL7A1	4	0.6652	0.7024	0.999224	13370	1	0.061299	0.14263	0.9838	2765	3
STK19	4	0.87564	0.87569	0.999224	16672	0	0.061405	0.14283	0.9838	2770	3
AQP11	4	0.97034	0.97045	0.999224	18514	0	0.061405	0.14283	0.9838	2771	3
SLC45A1	4	0.40481	0.55134	0.998947	10547	1	0.061481	0.14297	0.984058	2777	3
RSAD2	4	0.93542	0.93552	0.999224	17831	0	0.061617	0.14325	0.984291	2778	3
IQUB	4	0.87866	0.87875	0.999224	16731	0	0.061654	0.14333	0.984291	2779	3
REM1	4	0.077419	0.17329	0.977639	3364	1	0.061753	0.14353	0.984291	2782	3
ATP6V1H	4	0.92281	0.92279	0.999224	17583	0	0.061854	0.14372	0.984291	2785	3
GRIP2	4	0.90201	0.90203	0.999224	17198	0	0.061894	0.1438	0.984291	2789	3
CCDC24	4	0.76401	0.77096	0.999224	14694	1	0.061919	0.14385	0.984291	2790	3
TNFAIP8L3	4	0.76351	0.77058	0.999224	14682	1	0.061985	0.14397	0.984291	2792	3
C4orf26	4	0.95575	0.9557	0.999224	18231	0	0.06201	0.14402	0.984291	2793	3
TMEM108	4	0.81654	0.8169	0.999224	15565	1	0.062076	0.14415	0.984291	2794	3
SNX21	4	0.96408	0.96423	0.999224	18392	0	0.062126	0.14426	0.984291	2795	3
UBXN6	4	0.97874	0.97881	0.999224	18688	0	0.062159	0.14433	0.984291	2801	3
RGPD6	4	0.97683	0.97689	0.999224	18659	0	0.062242	0.14448	0.984291	2803	3
C5orf49	4	0.52931	0.6297	0.999224	12035	1	0.062267	0.14453	0.984291	2805	3
COL9A1	4	0.96701	0.96717	0.999224	18441	0	0.062392	0.14477	0.984291	2807	3
EYA3	4	0.93656	0.93662	0.999224	17858	0	0.062509	0.145	0.984291	2812	3
PDE6C	4	0.69754	0.7229	0.999224	13742	1	0.062525	0.14503	0.984291	2813	3
ETV5	4	0.35615	0.50091	0.992418	9637	1	0.062559	0.1451	0.984291	2814	3
SSMEM1	4	0.11529	0.24154	0.977639	4684	1	0.062592	0.14516	0.984291	2815	3
THSD4	4	0.95534	0.95531	0.999224	18218	0	0.06265	0.14528	0.984291	2817	3
AQP9	4	0.90557	0.90553	0.999224	17264	0	0.062667	0.14531	0.984291	2818	3
ENTPD3	4	0.84644	0.84657	0.999224	16123	0	0.062677	0.14532	0.984291	2819	3
C7orf43	4	0.58073	0.65507	0.999224	12498	1	0.062792	0.14554	0.984607	2823	3
CDKL1	4	0.73746	0.75071	0.999224	14306	1	0.062851	0.14565	0.984607	2825	3
ZNF831	4	0.49799	0.61521	0.999224	11723	1	0.062884	0.14572	0.984607	2827	3
STAT3	4	0.87188	0.87189	0.999224	16607	0	0.062909	0.14576	0.984607	2828	3
PCYT1B	4	0.88248	0.88259	0.999224	16784	0	0.062926	0.14579	0.984607	2830	3
EPN1	4	0.89561	0.8956	0.999224	17065	0	0.063269	0.14646	0.987105	2836	3
PDCD1LG2	4	0.97958	0.97972	0.999224	18709	0	0.063429	0.14676	0.988026	2838	3
JAGN1	4	0.87145	0.87148	0.999224	16596	0	0.063648	0.14719	0.988918	2845	3
BARD1	4	0.54817	0.63873	0.999224	12197	1	0.063673	0.14725	0.988946	2846	3
NCOA1	4	0.94183	0.94178	0.999224	17956	0	0.063986	0.14786	0.989785	2853	3
UBE2F	4	0.15356	0.2915	0.977639	5683	1	0.064087	0.14806	0.989851	2859	3
ADA	4	0.96751	0.96767	0.999224	18458	0	0.064166	0.14822	0.990304	2860	3
OR2AG1	4	0.91219	0.91213	0.999224	17400	0	0.064239	0.14835	0.990304	2862	3
CCDC157	4	0.54664	0.638	0.999224	12181	1	0.064265	0.14839	0.990304	2864	3
MPND	4	0.9736	0.97372	0.999224	18584	0	0.064383	0.14863	0.990304	2865	3
PDE4D	4	0.13639	0.27378	0.977639	5314	1	0.064426	0.14872	0.990304	2869	3
HIST1H2BL	4	0.71434	0.73433	0.999224	13957	1	0.06454	0.14892	0.990597	2872	3
KDM4B	4	0.95203	0.95198	0.999224	18145	0	0.064545	0.14893	0.990597	2873	3
DEFB107A	4	0.95116	0.95111	0.999224	18125	0	0.064553	0.14895	0.990597	2874	3
TALDO1	4	0.83903	0.83916	0.999224	15978	0	0.064697	0.14922	0.990597	2877	3
GNB1L	4	0.76493	0.77167	0.999224	14708	1	0.064706	0.14924	0.990597	2878	3
NCKAP5	4	0.21568	0.35571	0.984887	6897	1	0.06474	0.14931	0.990597	2880	3
OR6B3	4	0.88879	0.88884	0.999224	16908	0	0.064782	0.14938	0.990597	2881	3
RAB40AL	4	0.86298	0.86313	0.999224	16424	0	0.064833	0.14948	0.990597	2883	3
PSG9	4	0.16756	0.30608	0.979968	5965	1	0.064919	0.14964	0.990597	2884	3
KIAA2022	4	0.51885	0.6249	0.999224	11926	1	0.064927	0.14966	0.990597	2885	3
SPRY3	4	0.9207	0.92065	0.999224	17548	0	0.064953	0.14972	0.990597	2887	3
ACOT4	4	0.084149	0.1857	0.977639	3610	1	0.065012	0.14983	0.990597	2888	3
OR52E8	4	0.97336	0.97347	0.999224	18575	0	0.065068	0.14993	0.990597	2893	3
MGAT1	4	0.89996	0.89996	0.999224	17155	0	0.06526	0.1503	0.991032	2896	3
TSTD2	4	0.93668	0.93676	0.999224	17861	0	0.065311	0.1504	0.991032	2897	3
FLJ44635	4	0.97942	0.97953	0.999224	18705	0	0.065483	0.15074	0.991032	2898	3
C8orf34	4	0.976	0.9761	0.999224	18641	0	0.065508	0.15079	0.991032	2900	3
C11orf31	4	0.94776	0.94765	0.999224	18069	0	0.065515	0.15081	0.991032	2904	3
RUFY2	4	0.7271	0.74324	0.999224	14139	1	0.06556	0.15088	0.991032	2906	3
C9orf116	4	0.97753	0.97758	0.999224	18668	0	0.065577	0.15092	0.991032	2907	3
STRIP2	4	0.17447	0.31326	0.980721	6105	1	0.065714	0.15117	0.991032	2908	3
ZAK	4	0.88407	0.88416	0.999224	16823	0	0.065757	0.15126	0.991032	2911	3
ETV3	4	0.73765	0.75085	0.999224	14309	1	0.065873	0.15146	0.991032	2914	3
C6orf106	4	0.66367	0.70147	0.999224	13352	1	0.065903	0.15151	0.991032	2915	3
CBLN4	4	0.21525	0.35523	0.984887	6884	1	0.065913	0.15153	0.991032	2918	3
LEUTX	4	0.68205	0.71286	0.999224	13567	1	0.065955	0.15161	0.991032	2920	3
FOXI2	4	0.75071	0.76062	0.999224	14501	1	0.066003	0.15171	0.991032	2921	3
AADAT	4	0.91525	0.91517	0.999224	17456	0	0.066041	0.15179	0.991032	2922	3
PRKCD	4	0.89374	0.89375	0.999224	17029	0	0.06617	0.15203	0.991032	2924	3
APBA2	4	0.035187	0.091408	0.977639	1751	1	0.066196	0.15208	0.991032	2926	3
SGTB	4	0.029981	0.080739	0.977639	1545	1	0.066204	0.1521	0.991032	2927	3
NPRL3	4	0.96245	0.96258	0.999224	18354	0	0.066222	0.15213	0.991032	2928	3
CTSA	4	0.97107	0.97118	0.999224	18525	0	0.066239	0.15217	0.991032	2929	3
USP43	4	0.12414	0.25684	0.977639	4966	1	0.066273	0.15224	0.991032	2930	3
OR2G2	4	0.93305	0.93314	0.999224	17780	0	0.066299	0.15229	0.991032	2931	3
C19orf57	4	0.78106	0.78508	0.999224	14951	1	0.066308	0.1523	0.991032	2932	3
EFNB2	4	0.92803	0.92806	0.999224	17686	0	0.066463	0.15262	0.991032	2940	3
TBCE	4	0.92262	0.92259	0.999224	17581	0	0.066521	0.15272	0.991032	2941	3
BRD1	4	0.69225	0.71939	0.999224	13688	1	0.066524	0.15273	0.991032	2942	3
SERTAD1	4	0.54534	0.63736	0.999224	12169	1	0.066775	0.1532	0.991032	2944	3
GRIP1	4	0.87347	0.87351	0.999224	16637	0	0.066832	0.1533	0.991032	2948	3
CACNA1E	4	0.38102	0.52664	0.992847	10137	1	0.066861	0.15337	0.991032	2952	3
PTPRE	4	0.89546	0.89546	0.999224	17063	0	0.067018	0.15366	0.991032	2956	3
NOL11	4	0.98329	0.98346	0.999224	18785	0	0.067056	0.15373	0.991032	2957	3
AKR1C2	4	0.69073	0.71839	0.999224	13668	1	0.0672	0.15401	0.991032	2959	3
PPP2R5B	4	0.0055613	0.019154	0.954368	374	1	0.067304	0.15422	0.991032	2962	3
CXCL16	4	0.68265	0.71325	0.999224	13572	1	0.067383	0.15436	0.991032	2964	3
RSL24D1	4	0.89469	0.8947	0.999224	17050	0	0.067453	0.15448	0.991032	2969	3
MT2A	4	0.50429	0.61818	0.999224	11786	1	0.067487	0.15454	0.991032	2973	3
CHD1	4	0.60596	0.66849	0.999224	12758	1	0.067758	0.15504	0.991032	2978	3
P2RY6	4	0.31696	0.46037	0.992418	8858	1	0.06788	0.15528	0.991032	2982	3
APOE	4	0.023366	0.067035	0.977639	1298	1	0.067889	0.15529	0.991032	2983	3
HIST1H4B	4	0.95436	0.95432	0.999224	18192	0	0.067933	0.15538	0.991032	2986	3
TAC1	4	0.90888	0.90884	0.999224	17329	0	0.067994	0.15549	0.991032	2987	3
ONECUT3	4	0.84609	0.84621	0.999224	16115	0	0.068082	0.15565	0.991032	2989	3
SUCNR1	4	0.97599	0.9761	0.999224	18640	0	0.068091	0.15567	0.991032	2991	3
CCDC13	4	0.22571	0.36601	0.986384	7086	1	0.068143	0.15577	0.991032	2993	3
ZBED2	4	0.92356	0.92352	0.999224	17596	0	0.068354	0.15617	0.991032	3000	3
SLC6A6	4	0.34093	0.48518	0.992418	9331	1	0.068371	0.1562	0.991032	3002	3
ARMCX5	4	0.38495	0.53076	0.994072	10205	1	0.068433	0.15632	0.991032	3005	3
C7orf61	4	0.86235	0.8625	0.999224	16415	0	0.068484	0.15642	0.991032	3008	3
LOC388780	4	0.95416	0.95412	0.999224	18190	0	0.06853	0.1565	0.991032	3011	3
PRR20B	4	0.43274	0.58024	0.999224	11087	1	0.068547	0.15652	0.991032	3012	3
UBR5	4	0.96331	0.96344	0.999224	18375	0	0.068591	0.1566	0.991032	3013	3
KMT2A	4	0.59281	0.66146	0.999224	12617	1	0.068794	0.15701	0.991032	3017	3
FBXO11	4	0.92349	0.92345	0.999224	17594	0	0.068838	0.1571	0.991032	3018	3
ADPGK	4	0.34981	0.49437	0.992418	9497	1	0.068868	0.15715	0.991032	3021	3
DKK1	4	0.96103	0.96113	0.999224	18328	0	0.0689	0.15721	0.991032	3024	3
OR52K2	4	0.97658	0.97664	0.999224	18654	0	0.068913	0.15724	0.991032	3025	3
HCRT	4	0.95475	0.9547	0.999224	18202	0	0.068925	0.15725	0.991032	3026	3
KRT25	4	0.97023	0.97034	0.999224	18511	0	0.068935	0.15727	0.991032	3027	3
CNNM1	4	0.25697	0.39838	0.989403	7688	1	0.068997	0.15737	0.991032	3029	3
RUNDC3B	4	0.53702	0.63335	0.999224	12098	1	0.069015	0.1574	0.991032	3030	3
MAP4K5	4	0.27399	0.41589	0.990041	8026	1	0.069076	0.15753	0.991032	3031	3
GLTPD2	4	0.77157	0.77709	0.999224	14810	1	0.069085	0.15754	0.991032	3033	3
CKMT1B	4	0.72188	0.73954	0.999224	14066	1	0.069094	0.15756	0.991032	3034	3
DENND2A	4	0.24195	0.38276	0.987169	7405	1	0.069191	0.15774	0.991032	3039	3
COL1A2	4	0.82734	0.82745	0.999224	15758	0	0.069253	0.15785	0.991032	3041	3
GAST	4	0.81107	0.81167	0.999224	15469	1	0.069333	0.15799	0.991032	3042	3
MRAP2	4	0.2431	0.38397	0.987169	7433	1	0.069404	0.15812	0.991032	3045	3
BLCAP	4	0.00044471	0.0017065	0.931074	32	1	0.069424	0.15816	0.991032	3046	3
RERG	4	0.52228	0.62646	0.999224	11970	1	0.069431	0.15818	0.991032	3047	3
ATG101	4	0.08977	0.19589	0.977639	3793	1	0.069484	0.15827	0.991032	3049	3
MLF2	4	0.0046751	0.016226	0.954368	317	1	0.069555	0.15839	0.991032	3054	3
TRIM15	4	0.023418	0.067135	0.977639	1301	1	0.069661	0.1586	0.991032	3057	3
KCNK3	4	0.92051	0.92046	0.999224	17544	0	0.06967	0.15862	0.991032	3058	3
CXCR3	4	0.86611	0.86623	0.999224	16489	0	0.069723	0.15871	0.991032	3059	3
HINT3	4	0.93784	0.93788	0.999224	17875	0	0.069732	0.15873	0.991032	3060	3
FDCSP	4	0.32424	0.46795	0.992418	8990	1	0.069768	0.15879	0.991032	3062	3
OR8J3	4	0.94202	0.94196	0.999224	17961	0	0.070062	0.15937	0.991125	3071	3
FAHD2A	4	0.88607	0.88616	0.999224	16859	0	0.070068	0.15937	0.991125	3072	3
PIEZO2	4	0.58575	0.65771	0.999224	12548	1	0.070097	0.15942	0.991125	3073	3
EVC	4	0.49549	0.61407	0.999224	11699	1	0.070106	0.15944	0.991125	3074	3
FGF11	4	0.89774	0.89771	0.999224	17105	0	0.070115	0.15945	0.991125	3075	3
ARL2BP	4	0.71178	0.73255	0.999224	13919	1	0.070178	0.15956	0.991318	3076	3
GSG1L	4	0.86033	0.8605	0.999224	16386	0	0.070356	0.1599	0.991318	3082	3
PLAC1	4	0.41959	0.56664	0.999224	10805	1	0.070446	0.16006	0.991318	3083	3
INPP5E	4	0.97362	0.97374	0.999224	18586	0	0.070464	0.1601	0.991318	3084	3
TNFSF13	4	0.88475	0.88483	0.999224	16835	0	0.070513	0.16019	0.991318	3085	3
SPATA31A1	4	0.80462	0.8057	0.999224	15337	1	0.07058	0.16034	0.991318	3086	3
WDR70	4	0.87423	0.87424	0.999224	16644	0	0.070643	0.16046	0.991318	3087	3
PYGO2	4	0.96118	0.96129	0.999224	18331	0	0.070651	0.16047	0.991318	3088	3
FARSB	4	0.88759	0.88762	0.999224	16888	0	0.070776	0.1607	0.991318	3091	3
SF1	4	0.95214	0.95209	0.999224	18147	0	0.070813	0.16077	0.991318	3097	3
ZNF735	4	0.09808	0.21097	0.977639	4087	1	0.070885	0.16091	0.991318	3100	3
ACBD5	4	0.65945	0.6989	0.999224	13304	1	0.070912	0.16096	0.991318	3102	3
ABTB2	4	0.84829	0.84843	0.999224	16154	0	0.070929	0.16099	0.991318	3103	3
FSD1L	4	0.74791	0.75852	0.999224	14457	1	0.070945	0.16102	0.991318	3104	3
CSF3R	4	0.89775	0.89772	0.999224	17106	0	0.070983	0.16108	0.991318	3105	3
KHDC1	4	0.96168	0.96177	0.999224	18341	0	0.071037	0.16118	0.991318	3107	3
CDRT4	4	0.66919	0.70483	0.999224	13416	1	0.071046	0.16119	0.991318	3108	3
NPC2	4	0.89602	0.89601	0.999224	17075	0	0.071073	0.16125	0.991336	3109	3
LRRC3C	4	0.93617	0.93623	0.999224	17850	0	0.071424	0.16191	0.992102	3115	3
DCLRE1B	4	0.48434	0.60911	0.999224	11606	1	0.071596	0.16223	0.992102	3125	3
ZFP42	4	0.94016	0.94016	0.999224	17922	0	0.07165	0.16234	0.992304	3127	3
RANBP10	4	0.96796	0.96811	0.999224	18465	0	0.071811	0.16266	0.993965	3128	3
OR8B12	4	0.58416	0.65689	0.999224	12533	1	0.071939	0.1629	0.994442	3131	3
PCDHB14	4	0.034219	0.089456	0.977639	1712	1	0.071966	0.16296	0.994507	3132	3
TMED1	4	0.86747	0.8676	0.999224	16520	0	0.072	0.16302	0.994579	3133	3
LAGE3	4	0.96964	0.96975	0.999224	18501	0	0.072043	0.16312	0.994877	3134	3
APBB1IP	4	0.6373	0.68583	0.999224	13086	1	0.072139	0.16331	0.994941	3135	3
MEF2B	4	0.70197	0.72592	0.999224	13799	1	0.072184	0.1634	0.994941	3136	3
FBXL7	4	0.98263	0.98279	0.999224	18771	0	0.072238	0.1635	0.994968	3141	3
YIPF5	4	0.82095	0.82119	0.999224	15643	1	0.072338	0.16371	0.995607	3143	3
OXSR1	4	0.72476	0.74154	0.999224	14108	1	0.072393	0.16382	0.995917	3144	3
FAR1	4	0.0546	0.12986	0.977639	2481	1	0.072475	0.16397	0.996519	3145	3
TBL1X	4	0.073126	0.16521	0.977639	3189	1	0.07252	0.16407	0.996519	3146	3
ZNF697	4	0.79512	0.79719	0.999224	15179	1	0.072522	0.16407	0.996519	3147	3
LHFPL4	4	0.11739	0.24524	0.977639	4757	1	0.073021	0.16501	0.997474	3154	3
ZDHHC18	4	0.15217	0.29011	0.977639	5655	1	0.073027	0.16502	0.997474	3158	3
SPRYD3	4	0.012266	0.040467	0.964001	798	1	0.07304	0.16505	0.997474	3160	3
PSME4	4	0.98184	0.98198	0.999224	18749	0	0.073104	0.16517	0.997474	3161	3
ZHX3	4	0.97235	0.97248	0.999224	18553	0	0.073113	0.16519	0.997474	3162	3
OR13D1	4	0.8288	0.82891	0.999224	15791	0	0.073131	0.16522	0.997474	3163	3
ARPP19	4	0.9694	0.96953	0.999224	18493	0	0.07314	0.16523	0.997474	3164	3
OR7C2	4	0.71975	0.73806	0.999224	14032	1	0.073177	0.16529	0.997474	3165	3
GNG13	4	0.95493	0.95488	0.999224	18205	0	0.073232	0.1654	0.997474	3167	3
CTNNA1	4	0.94521	0.9451	0.999224	18019	0	0.073277	0.16549	0.997474	3169	3
SLC44A3	4	0.31939	0.46288	0.992418	8905	1	0.073305	0.16553	0.997474	3170	3
SRL	4	0.08728	0.19145	0.977639	3713	1	0.073332	0.16558	0.997474	3171	3
CA14	4	0.89657	0.89656	0.999224	17080	0	0.073846	0.16652	0.997474	3183	3
MZT2A	4	0.22121	0.36137	0.986287	6999	1	0.073892	0.16661	0.997474	3185	3
ZNF256	4	0.97066	0.97076	0.999224	18521	0	0.07391	0.16664	0.997474	3186	3
ANGPT1	4	0.21271	0.35262	0.984887	6835	1	0.074094	0.16698	0.997474	3194	3
PRMT6	4	0.21869	0.3588	0.985656	6958	1	0.074177	0.16713	0.997474	3196	3
CERKL	4	0.71001	0.73131	0.999224	13894	1	0.074289	0.16735	0.997474	3199	3
OBSL1	4	0.63246	0.68305	0.999224	13034	1	0.074348	0.16746	0.997474	3201	3
SPECC1L	4	0.67513	0.70849	0.999224	13485	1	0.074377	0.16752	0.997474	3203	3
DNAJB6	4	0.68549	0.71505	0.999224	13604	1	0.074407	0.16757	0.997474	3204	3
FAM167A	4	0.55542	0.64226	0.999224	12260	1	0.074473	0.16769	0.997474	3206	3
AQP12B	4	0.90894	0.90889	0.999224	17330	0	0.074482	0.16771	0.997474	3207	3
CKAP2	4	0.66215	0.70056	0.999224	13338	1	0.074491	0.16773	0.997474	3208	3
PDXP	4	0.61075	0.67107	0.999224	12802	1	0.074547	0.16783	0.997474	3211	3
EIF2B2	4	0.69792	0.72319	0.999224	13750	1	0.074593	0.16792	0.997474	3212	3
MT1B	4	0.89899	0.89899	0.999224	17138	0	0.074658	0.16805	0.997474	3213	3
ZFYVE21	4	0.97349	0.9736	0.999224	18578	0	0.074695	0.16813	0.997474	3214	3
MAP3K7CL	4	0.84796	0.8481	0.999224	16148	0	0.074713	0.16816	0.997474	3215	3
SERPINE2	4	0.97497	0.97508	0.999224	18614	0	0.074732	0.16819	0.997474	3216	3
TMEM176A	4	0.9696	0.96972	0.999224	18500	0	0.074815	0.16836	0.997474	3218	3
ZNF71	4	0.62195	0.67716	0.999224	12931	1	0.074824	0.16838	0.997474	3219	3
ZNF660	4	0.40147	0.54792	0.998681	10485	1	0.074982	0.16869	0.997474	3224	3
OR11A1	4	0.64483	0.69022	0.999224	13157	1	0.075054	0.16882	0.997474	3226	3
GOLGA8A	4	0.12153	0.25236	0.977639	4889	1	0.075113	0.16893	0.997474	3227	3
SLC39A7	4	0.97678	0.97685	0.999224	18658	0	0.07513	0.16897	0.997474	3228	3
SCP2	4	0.87522	0.87524	0.999224	16663	0	0.07514	0.16899	0.997474	3229	3
OR1J1	4	0.67033	0.70558	0.999224	13428	1	0.075172	0.16906	0.997474	3231	3
PIK3R1	4	0.66733	0.70371	0.999224	13395	1	0.075177	0.16907	0.997474	3232	3
EGFR	4	0.89987	0.89988	0.999224	17153	0	0.075233	0.16918	0.997474	3235	3
KANSL1L	4	0.61955	0.67583	0.999224	12904	1	0.075251	0.16921	0.997474	3236	3
COL4A2	4	0.71917	0.73766	0.999224	14026	1	0.075419	0.16955	0.997474	3242	3
TTLL11	4	0.44566	0.59251	0.999224	11299	1	0.075452	0.16961	0.997474	3243	3
RXFP4	4	0.84873	0.8489	0.999224	16165	0	0.075465	0.16964	0.997474	3244	3
CBLN1	4	0.65171	0.69423	0.999224	13233	1	0.07553	0.16976	0.997474	3245	3
TMPRSS3	4	0.38738	0.53328	0.994701	10244	1	0.075614	0.16993	0.997474	3247	3
ACSL1	4	0.30214	0.44518	0.991522	8566	1	0.075763	0.17022	0.997474	3255	3
CC2D1B	4	0.66075	0.69971	0.999224	13318	1	0.075931	0.17054	0.997474	3260	3
TLCD1	4	0.91234	0.91229	0.999224	17404	0	0.076044	0.17075	0.997474	3265	3
MRPL2	4	0.71353	0.73375	0.999224	13942	1	0.07624	0.17113	0.997474	3269	3
SYT15	4	0.84582	0.84594	0.999224	16109	0	0.076259	0.17116	0.997474	3270	3
TEX35	4	0.95819	0.95823	0.999224	18287	0	0.076268	0.17117	0.997474	3272	3
SNX2	4	0.48424	0.60906	0.999224	11604	1	0.076353	0.17134	0.997474	3274	3
IER3	4	0.52414	0.62734	0.999224	11992	1	0.0764	0.17142	0.997474	3278	3
RBFOX2	4	0.44411	0.59187	0.999224	11292	1	0.076555	0.17171	0.997474	3280	3
EIF1AY	4	0.75673	0.76523	0.999224	14579	1	0.076653	0.1719	0.997474	3281	3
NDUFAF1	4	0.14847	0.28631	0.977639	5577	1	0.076672	0.17193	0.997474	3282	3
SIRPD	4	0.97851	0.97856	0.999224	18683	0	0.076711	0.17201	0.997474	3283	3
MRPL37	4	0.90184	0.90187	0.999224	17193	0	0.076738	0.17205	0.997474	3285	3
MPEG1	4	0.98363	0.9838	0.999224	18792	0	0.076813	0.1722	0.997474	3293	3
OR51M1	4	0.068372	0.15621	0.977639	3014	1	0.076973	0.17251	0.997474	3294	3
CYP4F22	4	0.89944	0.89945	0.999224	17144	0	0.077001	0.17254	0.997474	3297	3
ESRRB	4	0.51888	0.62491	0.999224	11927	1	0.077152	0.1728	0.997474	3301	3
ADORA3	4	0.9812	0.98137	0.999224	18739	0	0.077322	0.17312	0.997474	3304	3
SPEN	4	0.18336	0.32249	0.981594	6278	1	0.07735	0.17316	0.997474	3305	3
C7orf50	4	0.83693	0.83706	0.999224	15928	0	0.077388	0.17323	0.997474	3307	3
TNFRSF11B	4	0.9619	0.96198	0.999224	18345	0	0.077471	0.17339	0.997474	3308	3
RBM17	4	0.86707	0.86719	0.999224	16515	0	0.077493	0.17343	0.997474	3313	3
FLT3	4	0.7857	0.78895	0.999224	15024	1	0.077511	0.17346	0.997474	3314	3
SHROOM3	4	0.94672	0.94661	0.999224	18047	0	0.077681	0.17377	0.997474	3318	3
ILF2	4	0.92803	0.92806	0.999224	17659	0	0.077691	0.17379	0.997474	3319	3
ICE1	4	0.60476	0.66781	0.999224	12745	1	0.077739	0.1739	0.997474	3322	3
XBP1	4	0.083316	0.18419	0.977639	3584	1	0.077739	0.1739	0.997474	3324	3
HEXIM2	4	0.17691	0.31577	0.981594	6140	1	0.078194	0.17474	0.997474	3330	3
IGFBP6	4	0.90253	0.90253	0.999224	17206	0	0.078203	0.17477	0.997474	3331	3
RAB6C	4	0.90717	0.90711	0.999224	17298	0	0.078222	0.1748	0.997474	3332	3
OR9G4	4	0.96381	0.96396	0.999224	18384	0	0.078251	0.17485	0.997474	3333	3
CDK11B	4	0.20437	0.34396	0.984887	6670	1	0.078289	0.17492	0.997474	3334	3
RNF103	4	0.74334	0.75508	0.999224	14392	1	0.078308	0.17495	0.997474	3335	3
FOPNL	4	0.60515	0.66803	0.999224	12747	1	0.078355	0.17505	0.997474	3336	3
SLC22A15	4	0.34704	0.49153	0.992418	9436	1	0.078403	0.17514	0.997474	3337	3
CCDC12	4	0.55807	0.64358	0.999224	12285	1	0.078428	0.17519	0.997474	3338	3
NFYA	4	0.95131	0.95126	0.999224	18128	0	0.078428	0.17519	0.997474	3342	3
NDUFA4L2	4	0.042249	0.10563	0.977639	2009	1	0.078428	0.17519	0.997474	3345	3
NRN1	4	0.32938	0.47324	0.992418	9089	1	0.078431	0.1752	0.997474	3346	3
MBNL1	4	0.1047	0.22284	0.977639	4309	1	0.078736	0.17581	0.997474	3348	3
ETV1	4	0.44824	0.5936	0.999224	11321	1	0.078794	0.17591	0.997474	3349	3
NME6	4	0.98022	0.98037	0.999224	18715	0	0.078956	0.1762	0.997474	3353	3
LYPLA2	4	0.96907	0.96921	0.999224	18486	0	0.078994	0.17627	0.997474	3355	3
DSG1	4	0.90957	0.90954	0.999224	17343	0	0.079014	0.1763	0.997474	3356	3
NUDT22	4	0.97887	0.97896	0.999224	18690	0	0.079128	0.17652	0.997474	3361	3
OR10G2	4	0.96906	0.9692	0.999224	18485	0	0.079167	0.17658	0.997474	3362	3
CAMK2G	4	0.6164	0.67412	0.999224	12864	1	0.079253	0.17674	0.997474	3363	3
NOXA1	4	0.46944	0.6026	0.999224	11485	1	0.079301	0.17683	0.997474	3365	3
MTHFD2L	4	0.70987	0.73123	0.999224	13893	1	0.07932	0.17686	0.997474	3366	3
AKAP14	4	0.98357	0.98373	0.999224	18791	0	0.079358	0.17693	0.997474	3368	3
FAM25G	4	0.95791	0.95792	0.999224	18282	0	0.079425	0.17706	0.997474	3370	3
SHC1	4	0.82626	0.82637	0.999224	15740	0	0.079464	0.17713	0.997474	3372	3
PXK	4	0.72104	0.73896	0.999224	14054	1	0.079521	0.17723	0.997474	3379	3
TLR8	4	0.31231	0.45557	0.992083	8776	1	0.079531	0.17725	0.997474	3380	3
ZNF425	4	0.75268	0.76213	0.999224	14518	1	0.079579	0.17734	0.997474	3381	3
TAF12	4	0.24318	0.38406	0.987169	7434	1	0.079646	0.17746	0.997474	3383	3
AIRE	4	0.92803	0.92806	0.999224	17645	0	0.079723	0.17762	0.997474	3385	3
SLA	4	0.92803	0.92806	0.999224	17628	0	0.079752	0.17767	0.997474	3387	3
RPL36A-HNRNPH2	4	0.68127	0.71235	0.999224	13555	1	0.079762	0.17769	0.997474	3388	3
C8orf58	4	0.97234	0.97248	0.999224	18552	0	0.079887	0.17794	0.997474	3390	3
ATP6V1C2	4	0.89096	0.89103	0.999224	16967	0	0.079935	0.17802	0.997474	3394	3
TRMT61A	4	0.79414	0.7963	0.999224	15161	1	0.079944	0.17804	0.997474	3395	3
PLBD2	4	0.73565	0.7494	0.999224	14277	1	0.079983	0.17811	0.997474	3397	3
FOXS1	4	0.97164	0.97175	0.999224	18539	0	0.080031	0.17819	0.997474	3398	3
PRDX5	4	0.89728	0.89725	0.999224	17095	0	0.080224	0.17856	0.997474	3405	3
DEFB126	4	0.97872	0.97879	0.999224	18687	0	0.080243	0.17858	0.997474	3407	3
COL4A3BP	4	0.52633	0.62833	0.999224	12011	1	0.080272	0.17864	0.997474	3410	3
HRG	4	0.96933	0.96946	0.999224	18491	0	0.080292	0.17868	0.997474	3411	3
C1QA	4	0.10465	0.22276	0.977639	4307	1	0.08034	0.17876	0.997474	3413	3
ILDR2	4	0.10864	0.22984	0.977639	4452	1	0.080398	0.17887	0.997474	3414	3
HNRNPF	4	0.91513	0.91506	0.999224	17451	0	0.080552	0.17915	0.997474	3417	3
XRCC4	4	0.94526	0.94516	0.999224	18021	0	0.080568	0.17918	0.997474	3420	3
LRRC66	4	0.95554	0.95551	0.999224	18225	0	0.080572	0.17919	0.997474	3424	3
SERTAD2	4	0.95578	0.95572	0.999224	18233	0	0.080581	0.1792	0.997474	3425	3
SORBS3	4	0.62026	0.67622	0.999224	12915	1	0.080601	0.17924	0.997474	3426	3
LILRA6	4	0.32401	0.46772	0.992418	8983	1	0.08064	0.17932	0.997474	3428	3
UGT3A1	4	0.67346	0.70748	0.999224	13462	1	0.080698	0.17943	0.997474	3431	3
FN3K	4	0.67927	0.71114	0.999224	13534	1	0.080843	0.17969	0.997474	3433	3
PNMAL2	4	0.97111	0.9712	0.999224	18526	0	0.081173	0.18031	0.997474	3440	3
PPP2R2D	4	0.80479	0.80586	0.999224	15341	1	0.081221	0.18039	0.997474	3441	3
NPRL2	4	0.8833	0.8834	0.999224	16802	0	0.081255	0.18047	0.997474	3442	3
OR10A3	4	0.13174	0.26893	0.977639	5215	1	0.08129	0.18053	0.997474	3444	3
EGLN2	4	0.28284	0.42506	0.990581	8192	1	0.081296	0.18054	0.997474	3445	3
LIMCH1	4	0.97617	0.97626	0.999224	18644	0	0.081338	0.18063	0.997474	3446	3
DMRT3	4	0.9415	0.94145	0.999224	17951	0	0.081367	0.18067	0.997474	3449	3
PIK3C2G	4	0.69818	0.72336	0.999224	13753	1	0.081416	0.18076	0.997474	3450	3
ZFP57	4	0.96387	0.96403	0.999224	18386	0	0.081445	0.1808	0.997474	3451	3
MTRNR2L3	4	0.92158	0.92152	0.999224	17564	0	0.081552	0.18099	0.997474	3454	3
CLDN23	4	0.87729	0.87732	0.999224	16709	0	0.08157	0.18103	0.997474	3455	3
SAYSD1	4	0.21013	0.34995	0.984887	6773	1	0.081582	0.18104	0.997474	3456	3
TMEM233	4	0.027677	0.076039	0.977639	1468	1	0.081591	0.18106	0.997474	3457	3
CLCA4	4	0.94784	0.94774	0.999224	18072	0	0.081723	0.18133	0.997474	3461	3
GDF1	4	0.75518	0.76405	0.999224	14551	1	0.081767	0.18139	0.997474	3462	3
CYP2J2	4	0.97125	0.97135	0.999224	18529	0	0.081786	0.18142	0.997474	3463	3
B9D2	4	0.93232	0.93238	0.999224	17764	0	0.081796	0.18144	0.997474	3464	3
SPCS2	4	0.97183	0.97193	0.999224	18543	0	0.081825	0.18149	0.997474	3466	3
PIGF	4	0.52582	0.62811	0.999224	12005	1	0.081894	0.18161	0.997474	3471	3
ZNF501	4	0.95687	0.95686	0.999224	18256	0	0.081913	0.18164	0.997474	3473	3
TFG	4	0.98096	0.98113	0.999224	18732	0	0.081923	0.18166	0.997474	3474	3
CD109	4	0.73845	0.75143	0.999224	14321	1	0.08205	0.1819	0.997474	3478	3
PI4KB	4	0.94288	0.94279	0.999224	17976	0	0.082058	0.18192	0.997474	3479	3
CAPN1	4	0.48086	0.60757	0.999224	11571	1	0.082079	0.18195	0.997474	3481	3
UBE2Q2	4	0.37346	0.51883	0.992418	9983	1	0.082353	0.18245	0.997474	3488	3
SLC27A1	4	0.52399	0.62728	0.999224	11990	1	0.082373	0.18248	0.997474	3489	3
DCN	4	0.87662	0.87666	0.999224	16693	0	0.082409	0.18256	0.997474	3491	3
COL8A1	4	0.782	0.78585	0.999224	14962	1	0.082432	0.1826	0.997474	3492	3
CETN3	4	0.98058	0.98077	0.999224	18721	0	0.082442	0.18262	0.997474	3493	3
PLCD1	4	0.97548	0.97557	0.999224	18626	0	0.082455	0.18265	0.997474	3494	3
CCDC92	4	0.95535	0.95531	0.999224	18219	0	0.082461	0.18265	0.997474	3497	3
HIST1H4C	4	0.41137	0.55813	0.99912	10673	1	0.082486	0.18269	0.997474	3499	3
PRODH2	4	0.97149	0.9716	0.999224	18535	0	0.082569	0.18284	0.997474	3501	3
AOX1	4	0.34658	0.49107	0.992418	9426	1	0.082648	0.183	0.997474	3502	3
ATP5G3	4	0.87232	0.87235	0.999224	16615	0	0.082667	0.18303	0.997474	3503	3
KIZ	4	0.36065	0.50553	0.992418	9728	1	0.082756	0.18319	0.997474	3507	3
C2orf48	4	0.12333	0.25547	0.977639	4935	1	0.082765	0.18321	0.997474	3509	3
FAM184B	4	0.44148	0.58929	0.999224	11242	1	0.082775	0.18322	0.997474	3510	3
FAF1	4	0.26875	0.41044	0.989715	7919	1	0.082785	0.18324	0.997474	3511	3
FAM171A1	4	0.54716	0.63825	0.999224	12184	1	0.082864	0.18339	0.997474	3512	3
AMIGO3	4	0.7168	0.73603	0.999224	13991	1	0.082893	0.18344	0.997474	3513	3
HSPA12A	4	0.69034	0.71814	0.999224	13661	1	0.082957	0.18356	0.997474	3516	3
ZNF689	4	0.96361	0.96376	0.999224	18380	0	0.083129	0.18388	0.997474	3521	3
MPP6	4	0.86686	0.867	0.999224	16507	0	0.083208	0.18401	0.997474	3522	3
SH3PXD2B	4	0.61532	0.67355	0.999224	12848	1	0.083258	0.18409	0.997474	3524	3
GRK5	4	0.31747	0.46088	0.992418	8867	1	0.083337	0.18424	0.997474	3528	3
PACS1	4	0.052441	0.12571	0.977639	2394	1	0.083534	0.1846	0.997474	3529	3
ANO1	4	0.79454	0.79667	0.999224	15169	1	0.083544	0.18463	0.997474	3530	3
SNX15	4	0.93272	0.9328	0.999224	17771	0	0.083573	0.18469	0.997474	3531	3
TMEM19	4	0.8314	0.83158	0.999224	15828	0	0.083643	0.18481	0.997474	3532	3
TMTC2	4	0.8462	0.84632	0.999224	16119	0	0.083732	0.18497	0.997474	3533	3
SMCO4	4	0.65464	0.69596	0.999224	13260	1	0.083831	0.18514	0.997474	3539	3
KIAA0430	4	0.5079	0.61983	0.999224	11821	1	0.084078	0.18562	0.997474	3543	3
ANKS4B	4	0.93198	0.93203	0.999224	17756	0	0.084088	0.18563	0.997474	3544	3
ORC6	4	0.92803	0.92806	0.999224	17658	0	0.084098	0.18566	0.997474	3545	3
RNF152	4	0.43785	0.58546	0.999224	11175	1	0.084108	0.18568	0.997474	3546	3
CD3EAP	4	0.94723	0.94712	0.999224	18059	0	0.084118	0.1857	0.997474	3547	3
GRM7	4	0.91667	0.91665	0.999224	17485	0	0.084148	0.18575	0.997474	3548	3
KRTAP5-8	4	0.40961	0.55628	0.99912	10636	1	0.084197	0.18585	0.997474	3551	3
E2F8	4	0.84052	0.84065	0.999224	16005	0	0.084247	0.18593	0.997474	3553	3
SNX1	4	0.86303	0.86317	0.999224	16425	0	0.084272	0.18597	0.997474	3554	3
LDB1	4	0.81119	0.81178	0.999224	15472	1	0.084356	0.18612	0.997474	3561	3
DZIP3	4	0.69783	0.72312	0.999224	13748	1	0.084436	0.18627	0.997474	3562	3
CCDC129	4	0.85993	0.86008	0.999224	16375	0	0.084485	0.18635	0.997474	3563	3
CRMP1	4	0.81665	0.817	0.999224	15567	1	0.084505	0.18639	0.997474	3565	3
LYPLAL1	4	0.38095	0.52656	0.992847	10134	1	0.084615	0.18658	0.997474	3568	3
ZNF541	4	0.75327	0.76257	0.999224	14529	1	0.084754	0.18685	0.997474	3574	3
JMJD4	4	0.24826	0.38935	0.988593	7525	1	0.084824	0.18697	0.997474	3575	3
CDC42EP1	4	0.94781	0.9477	0.999224	18070	0	0.084884	0.18709	0.997474	3578	3
ADGRG6	4	0.78071	0.78477	0.999224	14944	1	0.084954	0.18721	0.997474	3581	3
TPPP2	4	0.9691	0.96924	0.999224	18487	0	0.084983	0.18726	0.997474	3583	3
ATXN3L	4	0.98084	0.98101	0.999224	18727	0	0.084993	0.18727	0.997474	3584	3
TP53TG3C	4	0.90562	0.90558	0.999224	17265	0	0.085054	0.1874	0.997474	3585	3
MEX3C	4	0.86903	0.86914	0.999224	16551	0	0.085073	0.18744	0.997474	3586	3
FOXO6	4	0.96377	0.96391	0.999224	18382	0	0.085083	0.18746	0.997474	3587	3
SLC17A4	4	0.85857	0.8587	0.999224	16348	0	0.085163	0.18761	0.997474	3589	3
ZNF474	4	0.78984	0.79253	0.999224	15091	1	0.085173	0.18763	0.997474	3590	3
PALM	4	0.37824	0.52377	0.992418	10082	1	0.085233	0.18774	0.997474	3594	3
DLX6	4	0.94179	0.94174	0.999224	17954	0	0.085303	0.18787	0.997474	3595	3
RPL37A	4	0.71977	0.73807	0.999224	14033	1	0.085383	0.18801	0.997474	3596	3
FZD8	4	0.16833	0.30688	0.979968	5979	1	0.085443	0.18814	0.997474	3600	3
GGCT	4	0.67167	0.70638	0.999224	13444	1	0.085767	0.18873	0.997474	3608	3
TMEM180	4	0.97824	0.97831	0.999224	18679	0	0.085774	0.18874	0.997474	3609	3
LMCD1	4	0.76007	0.76784	0.999224	14628	1	0.085794	0.18877	0.997474	3610	3
IRF9	4	0.38833	0.53423	0.99509	10260	1	0.085904	0.18901	0.997474	3612	3
AGBL2	4	0.65348	0.69524	0.999224	13251	1	0.086035	0.18927	0.997474	3618	3
CPSF1	4	0.28847	0.43095	0.99075	8314	1	0.086075	0.18934	0.997474	3620	3
LYSMD1	4	0.37055	0.51584	0.992418	9922	1	0.086145	0.18947	0.997474	3622	3
RHOXF2B	4	0.95316	0.95312	0.999224	18167	0	0.086176	0.18952	0.997474	3624	3
BHLHE40	4	0.39201	0.53808	0.996304	10318	1	0.086216	0.1896	0.997474	3625	3
FLYWCH2	4	0.68106	0.71222	0.999224	13554	1	0.086246	0.18965	0.997474	3626	3
CD53	4	0.90882	0.90878	0.999224	17326	0	0.086306	0.18977	0.997474	3630	3
CEP350	4	0.67445	0.70808	0.999224	13474	1	0.086357	0.18985	0.997474	3633	3
HEPHL1	4	0.17361	0.31235	0.980509	6089	1	0.086387	0.1899	0.997474	3635	3
LAMTOR2	4	0.59638	0.66336	0.999224	12653	1	0.086417	0.18995	0.997474	3636	3
TSKU	4	0.77927	0.78353	0.999224	14928	1	0.086427	0.18996	0.997474	3638	3
RPUSD3	4	0.70544	0.72823	0.999224	13844	1	0.086528	0.19015	0.997474	3641	3
FAM71E1	4	0.89221	0.89221	0.999224	16996	0	0.086589	0.19025	0.997474	3642	3
STXBP4	4	0.58909	0.65947	0.999224	12579	1	0.086599	0.19027	0.997474	3643	3
HP	4	0.87005	0.87014	0.999224	16570	0	0.086621	0.19032	0.997474	3644	3
FRYL	4	0.87241	0.87244	0.999224	16618	0	0.08676	0.19058	0.997731	3648	3
RFXANK	4	0.96183	0.96192	0.999224	18344	0	0.08677	0.1906	0.997731	3649	3
AKR1C3	4	0.97345	0.97357	0.999224	18577	0	0.086993	0.191	0.997731	3656	3
RSRP1	4	0.36703	0.51213	0.992418	9857	1	0.087033	0.19107	0.997731	3657	3
TDRD7	4	0.94948	0.94942	0.999224	18099	0	0.087114	0.19122	0.997731	3658	3
GLDC	4	0.90532	0.90528	0.999224	17257	0	0.087154	0.19131	0.997731	3659	3
PPP1R15A	4	0.78711	0.79013	0.999224	15042	1	0.0872	0.19138	0.997731	3660	3
ATF3	4	0.92347	0.92343	0.999224	17592	0	0.0872	0.19138	0.997731	3661	3
FAM76B	4	0.96101	0.96112	0.999224	18326	0	0.087296	0.19156	0.997731	3664	3
CCDC146	4	0.98037	0.98053	0.999224	18720	0	0.087367	0.19169	0.997731	3668	3
PNLIPRP1	4	0.80309	0.80427	0.999224	15312	1	0.087398	0.19174	0.997731	3669	3
NDUFS7	4	0.88076	0.88085	0.999224	16760	0	0.087408	0.19176	0.997731	3670	3
DNAJB2	4	0.97192	0.97203	0.999224	18544	0	0.087479	0.19189	0.997731	3671	3
C1orf116	4	0.97331	0.97344	0.999224	18574	0	0.08757	0.19203	0.997731	3672	3
UBLCP1	4	0.18264	0.32177	0.981594	6259	1	0.08759	0.19207	0.997731	3673	3
TCTN1	4	0.91062	0.91055	0.999224	17369	0	0.087601	0.19209	0.997731	3674	3
CNTN4	4	0.8752	0.87523	0.999224	16662	0	0.087651	0.19217	0.997731	3676	3
TRPC5OS	4	0.89112	0.89121	0.999224	16972	0	0.087722	0.1923	0.997731	3677	3
NHLH1	4	0.96816	0.9683	0.999224	18470	0	0.087889	0.19262	0.997731	3680	3
DCDC2	4	0.66665	0.70329	0.999224	13385	1	0.088124	0.19305	0.997731	3689	3
IZUMO4	4	0.98209	0.98224	0.999224	18757	0	0.08814	0.19308	0.997731	3690	3
TIMM22	4	0.62346	0.67799	0.999224	12947	1	0.088221	0.19323	0.997731	3692	3
NMT1	4	0.78893	0.79169	0.999224	15075	1	0.088344	0.19347	0.997731	3694	3
GALNT5	4	0.64006	0.68742	0.999224	13111	1	0.088405	0.19357	0.997731	3696	3
KHDC3L	4	0.92803	0.92806	0.999224	17676	0	0.088517	0.19376	0.997731	3703	3
GLT1D1	4	0.81077	0.8114	0.999224	15460	1	0.088691	0.19408	0.997731	3708	3
BRPF1	4	0.69043	0.7182	0.999224	13662	1	0.088752	0.1942	0.997731	3710	3
SLC2A7	4	0.97563	0.97572	0.999224	18630	0	0.088875	0.19441	0.997731	3713	3
DBP	4	0.32767	0.47146	0.992418	9057	1	0.088916	0.19449	0.997731	3714	3
HMCN1	4	0.84128	0.84144	0.999224	16020	0	0.088998	0.19462	0.997731	3719	3
ZNF16	4	0.79422	0.79637	0.999224	15162	1	0.08906	0.19473	0.997731	3720	3
ADAMTS2	4	0.6361	0.68516	0.999224	13078	1	0.089121	0.19484	0.997731	3722	3
SNW1	4	0.78043	0.78454	0.999224	14940	1	0.089172	0.19493	0.997731	3723	3
REV3L	4	0.97338	0.9735	0.999224	18576	0	0.089185	0.19494	0.997731	3725	3
ABI1	4	0.94071	0.94071	0.999224	17933	0	0.089306	0.19517	0.997731	3730	3
MAP3K11	4	0.59167	0.66084	0.999224	12602	1	0.08945	0.19545	0.997731	3734	3
UNC79	4	0.98416	0.98435	0.999224	18802	0	0.08946	0.19547	0.997731	3740	3
BNIPL	4	0.33548	0.47962	0.992418	9217	1	0.08948	0.19551	0.997731	3741	3
UCN	4	0.89097	0.89104	0.999224	16968	0	0.089542	0.19562	0.997731	3742	3
COX7A2L	4	0.27802	0.42006	0.990581	8098	1	0.089902	0.19626	0.997731	3744	3
VSIG10	4	0.89798	0.89795	0.999224	17113	0	0.089933	0.19631	0.997731	3748	3
PIFO	4	0.69445	0.72083	0.999224	13709	1	0.089954	0.19635	0.997731	3750	3
ZEB2	4	0.23144	0.37193	0.986384	7195	1	0.090006	0.19645	0.997731	3751	3
PDXK	4	0.95644	0.95641	0.999224	18245	0	0.090057	0.19653	0.997731	3754	3
TMEM207	4	0.098951	0.21257	0.977639	4116	1	0.090181	0.19676	0.997731	3758	3
ARC	4	0.92367	0.92362	0.999224	17598	0	0.090222	0.19683	0.997731	3760	3
PIN4	4	0.07599	0.17061	0.977639	3300	1	0.090274	0.19693	0.997731	3761	3
CARNS1	4	0.42452	0.57178	0.999224	10912	1	0.090315	0.19702	0.997731	3762	3
EGFL6	4	0.042198	0.10553	0.977639	2007	1	0.09045	0.19725	0.997731	3772	3
TIMM13	4	0.37306	0.51844	0.992418	9974	1	0.09076	0.19781	0.997731	3776	3
SLC4A11	4	0.29861	0.44153	0.991522	8496	1	0.090791	0.19786	0.997731	3778	3
COA3	4	0.92803	0.92806	0.999224	17661	0	0.090818	0.19791	0.997731	3779	3
PPP1R3F	4	0.84154	0.84169	0.999224	16024	0	0.090893	0.19803	0.997731	3782	3
MAN1A1	4	0.98348	0.98365	0.999224	18788	0	0.091072	0.19837	0.997731	3784	3
CLIP1	4	0.40136	0.54781	0.998681	10481	1	0.091103	0.19843	0.997731	3786	3
ZFPM2	4	0.39341	0.53956	0.996304	10348	1	0.091134	0.19848	0.997731	3788	3
SUPT4H1	4	0.56528	0.64721	0.999224	12351	1	0.091208	0.19861	0.997731	3792	3
TPD52L3	4	0.93526	0.93538	0.999224	17828	0	0.091321	0.19882	0.997731	3794	3
HPGD	4	0.50689	0.61936	0.999224	11812	1	0.091352	0.19888	0.997731	3795	3
PPP3R2	4	0.067627	0.15481	0.977639	2983	1	0.091363	0.1989	0.997731	3797	3
YIF1B	4	0.83877	0.83891	0.999224	15969	0	0.091383	0.19895	0.997731	3798	3
BRWD3	4	0.47691	0.60589	0.999224	11533	1	0.091581	0.19929	0.997731	3801	3
PRG3	4	0.71115	0.73209	0.999224	13909	1	0.091748	0.1996	0.997731	3803	3
TSHB	4	0.26002	0.40155	0.989403	7751	1	0.091769	0.19963	0.997731	3804	3
TBXAS1	4	0.75161	0.76132	0.999224	14510	1	0.091863	0.19979	0.997731	3809	3
RNF25	4	0.77291	0.77826	0.999224	14834	1	0.091957	0.19995	0.997731	3810	3
SPANXC	4	0.56643	0.64778	0.999224	12363	1	0.092166	0.20032	0.997731	3813	3
PRSS53	4	0.967	0.96715	0.999224	18440	0	0.092239	0.20045	0.997731	3816	3
GBX1	4	0.97165	0.97175	0.999224	18540	0	0.092291	0.20055	0.997731	3825	3
PRR14	4	0.754	0.76314	0.999224	14539	1	0.092417	0.20078	0.997731	3829	3
KRTAP26-1	4	0.96371	0.96386	0.999224	18381	0	0.092469	0.20088	0.997731	3831	3
UBAP1L	4	0.95445	0.95441	0.999224	18195	0	0.09249	0.20091	0.997731	3832	3
CCDC103	4	0.95179	0.95174	0.999224	18139	0	0.092493	0.20092	0.997731	3833	3
CCR5	4	0.86019	0.86037	0.999224	16382	0	0.092616	0.20112	0.997731	3836	3
ARV1	4	0.42119	0.56832	0.999224	10836	1	0.092731	0.20132	0.997731	3838	3
MIOS	4	0.66029	0.69942	0.999224	13316	1	0.092742	0.20134	0.997731	3839	3
SAT2	4	0.45796	0.59767	0.999224	11396	1	0.092845	0.20154	0.997731	3845	3
SPRR2F	4	0.14247	0.28011	0.977639	5450	1	0.092847	0.20154	0.997731	3846	3
TBCK	4	0.9807	0.98088	0.999224	18723	0	0.09291	0.20166	0.997731	3848	3
TSPAN8	4	0.42876	0.57616	0.999224	11009	1	0.092994	0.20182	0.997731	3852	3
CSMD3	4	0.83923	0.83935	0.999224	15981	0	0.093172	0.20212	0.997731	3855	3
SORCS1	4	0.88365	0.88377	0.999224	16809	0	0.093236	0.20223	0.997731	3858	3
CRHR2	4	0.96136	0.96144	0.999224	18336	0	0.093246	0.20225	0.997731	3859	3
CNTNAP2	4	0.7717	0.77722	0.999224	14814	1	0.093267	0.20228	0.997731	3861	3
LRRC31	4	0.82078	0.82101	0.999224	15639	1	0.093278	0.2023	0.997731	3863	3
ADH1B	4	0.61963	0.67588	0.999224	12906	1	0.093425	0.20257	0.997731	3868	3
SOAT1	4	0.97633	0.97641	0.999224	18649	0	0.093467	0.20265	0.997731	3869	3
SLC24A3	4	0.979	0.97908	0.999224	18695	0	0.093499	0.2027	0.997731	3871	3
SYT17	4	0.49936	0.61585	0.999224	11736	1	0.093541	0.20277	0.997731	3872	3
HIST1H3A	4	0.67701	0.70967	0.999224	13510	1	0.093562	0.20282	0.997731	3873	3
PITRM1	4	0.66212	0.70055	0.999224	13337	1	0.093594	0.20286	0.997731	3874	3
TSPAN32	4	0.33814	0.48233	0.992418	9265	1	0.093615	0.2029	0.997731	3875	3
HNRNPH2	4	0.36259	0.50756	0.992418	9769	1	0.093657	0.20298	0.997731	3878	3
PRPH	4	0.20128	0.34075	0.984396	6614	1	0.09371	0.20308	0.997731	3879	3
WDR1	4	0.98448	0.98466	0.999224	18807	0	0.09372	0.2031	0.997731	3881	3
STK35	4	0.096044	0.20723	0.977639	4007	1	0.093742	0.20313	0.997731	3882	3
HIST1H2AJ	4	0.57539	0.65237	0.999224	12447	1	0.093752	0.20316	0.997731	3883	3
CEP83	4	0.69424	0.72069	0.999224	13705	1	0.093932	0.20351	0.997731	3885	3
ITPKC	4	0.012318	0.040612	0.964001	805	1	0.093942	0.20353	0.997731	3887	3
DNAJC12	4	0.87711	0.87714	0.999224	16705	0	0.094016	0.20366	0.997731	3889	3
LIPC	4	0.8178	0.81811	0.999224	15587	1	0.094064	0.20374	0.997731	3890	3
MYZAP	4	0.32116	0.46473	0.992418	8938	1	0.09408	0.20377	0.997731	3891	3
GCNT1	4	0.97614	0.97623	0.999224	18643	0	0.094112	0.20383	0.997731	3894	3
C17orf96	4	0.93211	0.93218	0.999224	17759	0	0.094217	0.20401	0.997731	3895	3
TXK	4	0.30094	0.44393	0.991522	8547	1	0.094239	0.20406	0.997731	3896	3
MCC	4	0.2576	0.39904	0.989403	7701	1	0.09427	0.20411	0.997731	3898	3
IFI27L1	4	0.77776	0.78228	0.999224	14910	1	0.094302	0.20418	0.997731	3899	3
LCNL1	4	0.55502	0.64207	0.999224	12255	1	0.094338	0.20424	0.997731	3901	3
FBP2	4	0.90233	0.90233	0.999224	17202	0	0.094408	0.20437	0.997731	3910	3
USP13	4	0.97922	0.97932	0.999224	18699	0	0.094546	0.20462	0.997731	3912	3
WDR37	4	0.47788	0.60632	0.999224	11543	1	0.094557	0.20464	0.997731	3914	3
LLGL1	4	0.56281	0.64597	0.999224	12325	1	0.094673	0.20483	0.997731	3918	3
CT83	4	0.97894	0.97901	0.999224	18692	0	0.094684	0.20486	0.997731	3919	3
NUDT2	4	0.86996	0.87006	0.999224	16569	0	0.094737	0.20495	0.997731	3921	3
TIAF1	4	0.12404	0.2567	0.977639	4958	1	0.094928	0.20531	0.997731	3925	3
PKP1	4	0.96866	0.96879	0.999224	18478	0	0.094971	0.20538	0.997731	3927	3
HAPLN1	4	0.73373	0.74804	0.999224	14250	1	0.095003	0.20544	0.997731	3934	3
CLEC12B	4	0.17206	0.31073	0.980509	6050	1	0.095024	0.20548	0.997731	3935	3
SAMD8	4	0.85191	0.85206	0.999224	16220	0	0.095131	0.20566	0.997731	3939	3
ACADL	4	0.62439	0.67849	0.999224	12958	1	0.095173	0.20574	0.997731	3940	3
[truncated: 17,115 more rows]

## Sheet: Rep3
Gene_ID	num	neg|score	neg|p-value	neg|fdr	neg|rank	neg|goodsgrna	pos|score	pos|p-value	pos|fdr	pos|rank	pos|goodsgrna
FRMD1	4	0.99998	0.99998	0.999981	19114	0	1.9837e-05	7.5887e-05	0.368458	2	4
STRIP1	4	0.99997	0.99997	0.999981	19113	0	2.8938e-05	0.00010386	0.368458	4	4
GNL2	4	0.99997	0.99997	0.999981	19112	0	2.9082e-05	0.00010438	0.368458	5	4
TRAPPC5	4	0.99997	0.99997	0.999981	19111	0	3.2791e-05	0.00012043	0.368458	6	4
IYD	4	0.99968	0.99968	0.999981	19101	0	3.7607e-05	0.00013494	0.368458	7	4
SOX1	4	0.99995	0.99995	0.999981	19110	0	4.9184e-05	0.00018156	0.433787	8	4
KDM2B	4	0.9999	0.99991	0.999981	19109	0	9.5292e-05	0.00036182	0.531988	13	4
TLN1	4	0.99987	0.99987	0.999981	19108	0	0.00013381	0.00051204	0.58445	16	4
USP17L29	4	0.99985	0.99985	0.999981	19107	0	0.00015149	0.00058819	0.591714	19	4
TMEM125	4	0.99983	0.99983	0.999981	19106	0	0.00017353	0.00067987	0.600732	21	4
FSTL4	4	0.9998	0.9998	0.999981	19105	0	0.00020115	0.00078761	0.602178	25	4
SUGP2	4	0.99974	0.99974	0.999981	19104	0	0.00026451	0.0010409	0.731236	27	4
EZH1	4	0.99971	0.99972	0.999981	19103	0	0.00028609	0.0011243	0.731236	28	4
ZBTB7A	4	0.9997	0.9997	0.999981	19102	0	0.00030051	0.0011823	0.731236	30	4
NEK6	4	0.99413	0.99419	0.999962	18997	0	0.00047271	0.0018148	0.74921	45	4
TSPAN11	4	0.99952	0.99953	0.999981	19100	0	0.00047728	0.0018314	0.74921	46	4
JOSD1	4	0.99938	0.9994	0.999981	19099	0	0.00061782	0.0023426	0.796147	53	4
FGF22	4	0.99536	0.99542	0.999962	19026	0	0.00065012	0.0024639	0.796147	54	4
SLC47A1	4	0.99845	0.99848	0.999981	19077	0	0.00070624	0.0026674	0.796147	58	4
GSK3A	4	0.99725	0.99729	0.999962	19063	0	0.00073976	0.0027746	0.796147	59	4
P2RY4	4	0.99926	0.99928	0.999981	19098	0	0.0007409	0.0027803	0.796147	60	4
C5AR2	4	0.99926	0.99928	0.999981	19097	0	0.00074373	0.0027954	0.796147	61	4
IFNB1	4	0.99924	0.99927	0.999981	19096	0	0.00075821	0.0028487	0.796147	64	4
DPH2	4	0.99924	0.99926	0.999981	19095	0	0.00076204	0.0028586	0.796147	66	4
RIT1	4	0.99919	0.99921	0.999981	19094	0	0.00080893	0.0030103	0.796147	68	4
NPC1	4	0.99918	0.9992	0.999981	19093	0	0.00081901	0.0030471	0.796147	70	4
EDNRB	4	0.99914	0.99917	0.999981	19092	0	0.00085663	0.0031885	0.796147	72	4
TSPAN8	4	0.99209	0.99217	0.999962	18962	0	0.00086313	0.0032118	0.796147	74	4
EXOSC4	4	0.99379	0.99387	0.999962	18989	0	0.00091446	0.0033833	0.796147	77	4
ST14	4	0.99899	0.99901	0.999981	19091	0	0.0010104	0.0037314	0.796147	81	4
CHKA	4	0.99896	0.99898	0.999981	19090	0	0.0010437	0.0038474	0.796147	85	4
TAS1R3	4	0.99893	0.99895	0.999981	19089	0	0.0010747	0.0039671	0.796147	89	4
CBS	4	0.99887	0.99889	0.999981	19088	0	0.0011347	0.0041877	0.796147	99	4
TSPYL5	4	0.99886	0.99888	0.999981	19087	0	0.0011411	0.0042069	0.796147	101	4
RAD9A	4	0.99884	0.99886	0.999981	19086	0	0.0011588	0.0042675	0.79822	102	4
PXDNL	4	0.99882	0.99884	0.999981	19085	0	0.001179	0.0043431	0.79822	104	4
C9orf57	4	0.99878	0.9988	0.999981	19084	0	0.0012208	0.0045203	0.812298	105	4
DESI1	4	0.99861	0.99864	0.999981	19083	0	0.0013903	0.0051165	0.827481	116	4
CHST6	4	0.99861	0.99864	0.999981	19082	0	0.001394	0.0051253	0.827481	117	4
C9	4	0.9986	0.99862	0.999981	19081	0	0.0014043	0.0051517	0.827481	119	4
SENP2	4	0.99853	0.99855	0.999981	19080	0	0.0014735	0.0053859	0.830072	123	4
DVL3	4	0.99852	0.99854	0.999981	19079	0	0.0014821	0.0054138	0.830072	124	4
SLC2A3	4	0.99846	0.99849	0.999981	19078	0	0.001537	0.0056076	0.837938	127	4
CENPJ	4	0.99845	0.99848	0.999981	19076	0	0.0015525	0.0056552	0.837938	129	4
PCDHA7	4	0.99833	0.99836	0.999981	19075	0	0.0016708	0.006094	0.839568	136	4
TMEM185A	4	0.9983	0.99833	0.999981	19074	0	0.0017034	0.0062085	0.839568	138	4
SLC22A9	4	0.9939	0.99397	0.999962	18994	0	0.0017384	0.0063146	0.839568	140	4
FGL2	4	0.99824	0.99827	0.999981	19073	0	0.0017603	0.006383	0.839568	144	4
ZNF675	4	0.99817	0.99821	0.999981	19072	0	0.0018264	0.0065959	0.839568	147	4
PLXND1	4	0.998	0.99806	0.999981	19071	0	0.0019952	0.0071828	0.839568	158	4
SRCIN1	4	0.99794	0.99799	0.999981	19070	0	0.0020607	0.0074226	0.839568	164	4
IGFN1	4	0.99722	0.99727	0.999962	19062	0	0.0021348	0.0076967	0.839568	171	4
PPFIA1	4	0.9978	0.99786	0.999981	19069	0	0.0021986	0.0079215	0.839568	173	4
PTCHD1	4	0.99779	0.99784	0.999981	19068	0	0.0022119	0.0079676	0.839568	174	4
H2BFM	4	0.99772	0.99779	0.999981	19067	0	0.0022778	0.0081893	0.839568	180	4
RPS19	4	0.98949	0.98963	0.999829	18919	0	0.002327	0.0083483	0.839568	183	4
GNA15	4	0.99751	0.99757	0.999981	19066	0	0.0024864	0.0088787	0.839568	195	4
GJB6	4	0.99747	0.99753	0.999981	19065	0	0.0025346	0.0090398	0.839568	199	4
HOXB9	4	0.9961	0.99616	0.999962	19037	0	0.0025902	0.0092439	0.839568	205	4
SEZ6	4	0.99737	0.99742	0.999981	19064	0	0.0026311	0.0093972	0.839568	207	4
ZNF595	4	0.99342	0.9935	0.999962	18981	0	0.0027966	0.009965	0.839568	214	4
ANKRD63	4	0.99717	0.99722	0.999962	19061	0	0.0028349	0.010085	0.839568	217	4
ATP4B	4	0.99715	0.9972	0.999962	19060	0	0.002851	0.010127	0.839568	218	4
TRIM46	4	0.99712	0.99717	0.999962	19059	0	0.0028821	0.010235	0.839568	221	4
ZBTB46	4	0.9971	0.99715	0.999962	19058	0	0.0028991	0.010292	0.839568	224	4
SIX1	4	0.99706	0.99711	0.999962	19057	0	0.0029385	0.010428	0.839568	226	4
FBXW8	4	0.99706	0.99711	0.999962	19056	0	0.0029412	0.010437	0.839568	227	4
C1QL4	4	0.99705	0.9971	0.999962	19055	0	0.0029491	0.010461	0.839568	228	4
SOCS3	4	0.99704	0.99709	0.999962	19054	0	0.0029564	0.010484	0.839568	230	4
SULT4A1	4	0.99703	0.99708	0.999962	19053	0	0.0029697	0.010533	0.839568	231	4
SOCS7	4	0.99697	0.99703	0.999962	19052	0	0.0030267	0.010719	0.839568	237	4
ANKRD37	4	0.99696	0.99702	0.999962	19051	0	0.0030355	0.010746	0.839568	241	4
SVEP1	4	0.99694	0.99699	0.999962	19050	0	0.0030572	0.010828	0.839568	244	4
FUT7	4	0.9881	0.98824	0.999537	18898	0	0.0030667	0.010857	0.839568	246	4
NUDT13	4	0.9969	0.99696	0.999962	19049	0	0.0030961	0.010962	0.840777	249	4
HIST1H2BF	4	0.99682	0.99687	0.999962	19048	0	0.0031847	0.01126	0.840777	255	4
ANGPTL7	4	0.99669	0.99674	0.999962	19047	0	0.0033117	0.011699	0.840777	263	4
N4BP2L2	4	0.99667	0.99673	0.999962	19046	0	0.0033291	0.011758	0.840777	265	4
EXOC7	4	0.99665	0.99671	0.999962	19045	0	0.0033524	0.011831	0.840777	268	4
POLE2	4	0.9966	0.99666	0.999962	19044	0	0.0034019	0.011987	0.840777	272	4
AP4S1	4	0.99428	0.99435	0.999962	19003	0	0.0034451	0.012141	0.840777	276	4
EDEM1	4	0.99654	0.9966	0.999962	19043	0	0.0034586	0.012198	0.841674	277	4
GPX6	4	0.99648	0.99654	0.999962	19042	0	0.0035179	0.012414	0.845309	280	4
PPP1R14A	4	0.99639	0.99645	0.999962	19041	0	0.0036126	0.012733	0.845309	284	4
GIMAP6	4	0.99629	0.99635	0.999962	19040	0	0.0037123	0.013059	0.845309	293	4
FFAR3	4	0.98796	0.9881	0.999537	18895	0	0.0037602	0.01322	0.845309	297	4
HSPA4L	4	0.99619	0.99626	0.999962	19039	0	0.003806	0.013374	0.847141	301	4
TMEM74B	4	0.99619	0.99626	0.999962	19038	0	0.0038085	0.013385	0.847141	302	4
CWC15	4	0.99599	0.99606	0.999962	19036	0	0.0040147	0.014067	0.851931	313	4
HIST1H3I	4	0.99596	0.99603	0.999962	19035	0	0.004044	0.014163	0.851931	314	4
PNLIP	4	0.99591	0.99598	0.999962	19034	0	0.0040929	0.014317	0.851931	319	4
NT5C	4	0.99586	0.99593	0.999962	19033	0	0.0041354	0.014446	0.853353	323	4
SLPI	4	0.99575	0.99582	0.999962	19032	0	0.0042474	0.01481	0.859075	329	4
CCER1	4	0.99574	0.9958	0.999962	19031	0	0.0042631	0.014864	0.859075	330	4
C14orf37	4	0.99573	0.9958	0.999962	19030	0	0.0042683	0.014884	0.859075	331	4
ZFP14	4	0.99565	0.99571	0.999962	19029	0	0.004352	0.015173	0.862133	336	4
FAM171A1	4	0.99541	0.99548	0.999962	19028	0	0.0045853	0.015975	0.867139	351	4
KRT28	4	0.99538	0.99544	0.999962	19027	0	0.0046241	0.016099	0.867139	352	4
ISL2	4	0.99534	0.99541	0.999962	19025	0	0.0046595	0.016214	0.867139	353	4
CIPC	4	0.99532	0.99539	0.999962	19024	0	0.0046829	0.016292	0.867139	357	4
RIMKLA	4	0.9953	0.99537	0.999962	19023	0	0.004696	0.016335	0.867139	358	4
EHD3	4	0.9953	0.99537	0.999962	19022	0	0.0047026	0.016358	0.867139	360	4
KLRC4-KLRK1	4	0.99528	0.99534	0.999962	19021	0	0.0047233	0.016429	0.867139	362	4
FAM53A	4	0.99519	0.99526	0.999962	19020	0	0.0048096	0.016691	0.871678	366	4
HID1	4	0.99509	0.99517	0.999962	19019	0	0.0049069	0.01701	0.873942	369	4
LRFN2	4	0.99504	0.99512	0.999962	19018	0	0.0049575	0.017189	0.873942	371	4
C17orf98	4	0.99504	0.99511	0.999962	19017	0	0.0049595	0.017195	0.873942	372	4
CDHR5	4	0.99503	0.9951	0.999962	19016	0	0.0049712	0.017231	0.873942	375	4
SLC1A6	4	0.99502	0.9951	0.999962	19015	0	0.0049752	0.017244	0.873942	376	4
SPNS1	4	0.99499	0.99507	0.999962	19014	0	0.0050076	0.017357	0.873942	378	4
SLC36A4	4	0.99495	0.99502	0.999962	19013	0	0.0050521	0.017517	0.873942	381	4
PSAPL1	4	0.99493	0.99501	0.999962	19012	0	0.005067	0.017562	0.873942	382	4
ECHDC2	4	0.99492	0.995	0.999962	19011	0	0.0050759	0.017596	0.873942	384	4
ATP6V0D2	4	0.99482	0.99489	0.999962	19010	0	0.0051842	0.017952	0.876487	389	4
GRM1	4	0.99079	0.99092	0.999887	18938	0	0.0052486	0.018142	0.876487	395	4
ALYREF	4	0.99387	0.99394	0.999962	18991	0	0.0052535	0.018161	0.876487	396	4
NGFR	4	0.99473	0.99479	0.999962	19009	0	0.0052666	0.018205	0.876487	397	4
MGAT4C	4	0.9947	0.99475	0.999962	19008	0	0.0053004	0.018321	0.876495	398	4
MPST	4	0.99466	0.99472	0.999962	19007	0	0.0053396	0.018444	0.876495	400	4
GALNT15	4	0.99232	0.99238	0.999962	18967	0	0.0054289	0.018732	0.877682	406	4
TMEM262	4	0.99452	0.99458	0.999962	19006	0	0.0054847	0.018907	0.878951	410	4
ORC4	4	0.9944	0.99446	0.999962	19005	0	0.0056006	0.019299	0.878951	415	4
BTBD17	4	0.99436	0.99442	0.999962	19004	0	0.0056404	0.019433	0.878951	419	4
ZNF668	4	0.99087	0.99099	0.999887	18940	0	0.0056638	0.019511	0.878951	421	4
IFT43	4	0.99425	0.99431	0.999962	19002	0	0.0057499	0.019779	0.878951	427	4
HIVEP1	4	0.99421	0.99427	0.999962	19001	0	0.0057861	0.019897	0.878951	430	4
IRX2	4	0.99421	0.99426	0.999962	19000	0	0.0057927	0.019915	0.878951	431	4
ADPRHL2	4	0.99419	0.99425	0.999962	18999	0	0.0058069	0.019962	0.878951	432	4
BTBD1	4	0.99417	0.99423	0.999962	18998	0	0.0058323	0.020049	0.878951	436	4
PEX19	4	0.99412	0.99419	0.999962	18996	0	0.0058766	0.020196	0.879327	439	4
CHD6	4	0.99394	0.994	0.999962	18995	0	0.006062	0.020797	0.880216	446	4
TSPYL1	4	0.99389	0.99396	0.999962	18993	0	0.0061111	0.020964	0.880216	449	4
EGR4	4	0.99389	0.99395	0.999962	18992	0	0.0061145	0.020976	0.880216	450	4
LPA	4	0.99383	0.9939	0.999962	18990	0	0.0061719	0.021166	0.880216	452	4
PRF1	4	0.99376	0.99384	0.999962	18988	0	0.0062355	0.021366	0.880216	457	4
APP	4	0.99372	0.99379	0.999962	18987	0	0.0062786	0.021506	0.880216	462	4
ICAM2	4	0.99363	0.99371	0.999962	18986	0	0.0063654	0.021803	0.880216	470	4
NEU4	4	0.99356	0.99363	0.999962	18985	0	0.0064448	0.022069	0.880216	474	4
TPGS2	4	0.99352	0.99359	0.999962	18984	0	0.0064818	0.022185	0.880216	477	4
ZBTB7C	4	0.99347	0.99355	0.999962	18983	0	0.0065273	0.022338	0.880216	482	4
PCDH15	4	0.99343	0.99351	0.999962	18982	0	0.0065731	0.022476	0.880216	486	4
CREB3L3	4	0.992	0.99208	0.999962	18959	0	0.006577	0.022489	0.880216	487	4
SIRPG	4	0.99341	0.99349	0.999962	18980	0	0.0065876	0.022524	0.880216	488	4
EXOSC3	4	0.99328	0.99336	0.999962	18979	0	0.0067229	0.022947	0.880216	491	4
KDM6A	4	0.99239	0.99246	0.999962	18968	0	0.006749	0.02303	0.880216	493	4
SLC25A12	4	0.9932	0.99328	0.999962	18978	0	0.0068007	0.02319	0.880216	497	4
SLC16A10	4	0.99302	0.9931	0.999962	18977	0	0.0069771	0.023754	0.880216	506	4
SRPK3	4	0.99296	0.99304	0.999962	18976	0	0.0070366	0.023959	0.880216	511	4
C1orf233	4	0.99284	0.99291	0.999962	18975	0	0.0071621	0.02436	0.880216	519	4
SRM	4	0.99268	0.99275	0.999962	18974	0	0.0073166	0.024862	0.880216	530	4
DYNLL2	4	0.99259	0.99267	0.999962	18973	0	0.007406	0.025153	0.880216	535	4
ZNF717	4	0.99251	0.99258	0.999962	18972	0	0.0074883	0.025433	0.880216	542	4
PTCRA	4	0.9925	0.99256	0.999962	18971	0	0.0074989	0.025469	0.880216	544	4
PANX1	4	0.99248	0.99254	0.999962	18970	0	0.007523	0.025547	0.880216	545	4
ALKBH1	4	0.99241	0.99248	0.999962	18969	0	0.007588	0.025769	0.880216	550	4
TWIST1	4	0.99004	0.99017	0.999887	18926	0	0.0076786	0.026077	0.880216	558	4
ANKRD12	4	0.99229	0.99236	0.999962	18966	0	0.0077105	0.026175	0.880216	566	4
IFT57	4	0.99218	0.99225	0.999962	18965	0	0.0078186	0.026508	0.880216	571	4
DPP8	4	0.99218	0.99225	0.999962	18964	0	0.0078207	0.026515	0.880216	572	4
USP30	4	0.99214	0.99221	0.999962	18963	0	0.0078614	0.02665	0.880216	573	4
MRPL38	4	0.99207	0.99216	0.999962	18961	0	0.0079251	0.026848	0.880216	578	4
CYP2C8	4	0.992	0.99208	0.999962	18960	0	0.0080004	0.027099	0.880216	582	4
METTL24	4	0.99188	0.99195	0.999962	18958	0	0.0081243	0.027483	0.880216	588	4
PTGER4	4	0.99181	0.9919	0.999962	18957	0	0.0081868	0.027667	0.880216	591	4
MMGT1	4	0.99155	0.99165	0.99992	18956	0	0.008452	0.028504	0.880216	607	4
ABHD16B	4	0.99151	0.99161	0.99992	18955	0	0.0084944	0.028658	0.880216	609	4
RC3H2	4	0.9914	0.99152	0.999887	18954	0	0.0086033	0.029011	0.880216	617	4
BARHL1	4	0.99137	0.9915	0.999887	18953	0	0.0086284	0.029087	0.880216	620	4
WDR11	4	0.99136	0.99149	0.999887	18952	0	0.0086418	0.029125	0.880216	621	4
MROH1	4	0.99132	0.99145	0.999887	18951	0	0.0086759	0.029239	0.880216	627	4
SLC9C2	4	0.99127	0.9914	0.999887	18950	0	0.0087296	0.029405	0.880216	630	4
DHRS4L1	4	0.99126	0.99139	0.999887	18949	0	0.0087401	0.029439	0.880216	632	4
AP1M2	4	0.99123	0.99136	0.999887	18948	0	0.008767	0.029522	0.880216	634	4
C21orf33	4	0.9912	0.99134	0.999887	18947	0	0.0087956	0.029608	0.880216	637	4
TCEAL2	4	0.99119	0.99132	0.999887	18946	0	0.0088121	0.029657	0.880216	638	4
ONECUT1	4	0.99118	0.99131	0.999887	18945	0	0.0088166	0.029672	0.880216	639	4
VCX2	4	0.99103	0.99116	0.999887	18944	0	0.0089651	0.030152	0.880216	651	4
UGT2B17	4	0.99103	0.99115	0.999887	18943	0	0.0089712	0.030176	0.880216	652	4
GRIPAP1	4	0.99094	0.99107	0.999887	18942	0	0.0090569	0.030453	0.883269	659	4
C8orf46	4	0.99088	0.99101	0.999887	18941	0	0.009117	0.030638	0.885439	661	4
ATP6V0E2	4	0.99086	0.99099	0.999887	18939	0	0.0091402	0.030706	0.885439	662	4
ARPIN	4	0.99074	0.99087	0.999887	18937	0	0.0092583	0.031091	0.889629	668	4
STARD8	4	0.99066	0.99079	0.999887	18936	0	0.0093351	0.031324	0.890582	672	4
ADARB2	4	0.99065	0.99078	0.999887	18935	0	0.0093476	0.031365	0.890582	673	4
GAGE12H	4	0.99051	0.99063	0.999887	18934	0	0.0094916	0.031836	0.89255	681	4
HCFC1R1	4	0.99044	0.99056	0.999887	18933	0	0.0095618	0.032072	0.89255	683	4
PTPRU	4	0.99042	0.99055	0.999887	18932	0	0.0095762	0.032118	0.89255	686	4
NARFL	4	0.99039	0.99052	0.999887	18931	0	0.0096067	0.032207	0.893467	689	4
ZNF852	4	0.99038	0.99051	0.999887	18930	0	0.0096244	0.032262	0.893693	690	4
OSBPL10	4	0.99033	0.99047	0.999887	18929	0	0.0096679	0.032393	0.89506	691	4
SYNE4	4	0.99026	0.9904	0.999887	18928	0	0.0097431	0.032624	0.898515	694	4
ABHD12	4	0.99009	0.99023	0.999887	18927	0	0.0099121	0.033152	0.901377	703	4
SLC25A18	4	0.98991	0.99005	0.999887	18925	0	0.010094	0.033748	0.903705	710	4
C2orf68	4	0.98982	0.98997	0.999887	18924	0	0.010176	0.034015	0.903705	717	4
NCF4	4	0.98975	0.9899	0.999887	18923	0	0.010248	0.034231	0.903705	724	4
ACAA1	4	0.98966	0.9898	0.999843	18922	0	0.010345	0.03454	0.907092	726	4
KRTAP4-4	4	0.98959	0.98973	0.99983	18921	0	0.010413	0.034762	0.907092	729	4
SCAPER	4	0.98953	0.98968	0.999829	18920	0	0.010466	0.034928	0.907092	734	4
ARSA	4	0.98948	0.98962	0.999829	18918	0	0.010521	0.035095	0.907092	737	4
PEX12	4	0.98941	0.98956	0.999829	18917	0	0.010591	0.035317	0.907092	742	4
S1PR2	4	0.98927	0.98941	0.999765	18916	0	0.01073	0.035777	0.907092	751	4
KRTAP26-1	4	0.98914	0.98929	0.999697	18915	0	0.01086	0.036171	0.907092	758	4
KLF14	4	0.98911	0.98925	0.999697	18914	0	0.010892	0.036274	0.907092	760	4
TIMP1	4	0.98907	0.98921	0.999697	18913	0	0.010931	0.036388	0.907092	761	4
TAF6L	4	0.98905	0.98919	0.999697	18912	0	0.010954	0.036467	0.907092	765	4
FKBP4	4	0.98899	0.98914	0.999697	18911	0	0.011009	0.03664	0.907092	767	4
ZNF266	4	0.98889	0.98903	0.999697	18910	0	0.01111	0.03698	0.907092	774	4
OR8D2	4	0.98886	0.98899	0.999697	18909	0	0.011141	0.037072	0.907092	775	4
FEZ1	4	0.98884	0.98897	0.999697	18908	0	0.011161	0.037133	0.907092	777	4
MED24	4	0.98883	0.98897	0.999697	18907	0	0.011171	0.037161	0.907092	779	4
FAM134B	4	0.98879	0.98892	0.999697	18906	0	0.011213	0.037278	0.907092	782	4
ERVFRD-1	4	0.98876	0.9889	0.999697	18905	0	0.011236	0.037345	0.907092	783	4
IL1B	4	0.98863	0.98876	0.999697	18904	0	0.011372	0.03778	0.907092	793	4
PPID	4	0.98856	0.9887	0.999697	18903	0	0.011429	0.037949	0.907092	796	4
LHFPL5	4	0.98842	0.98855	0.999641	18902	0	0.011583	0.038425	0.907092	808	4
TMEM245	4	0.98837	0.98851	0.999641	18901	0	0.011626	0.038563	0.907092	810	4
KCTD2	4	0.98835	0.98848	0.999641	18900	0	0.011654	0.038643	0.907092	813	4
CMPK2	4	0.98831	0.98843	0.999641	18899	0	0.011689	0.038751	0.907092	816	4
APOBEC3F	4	0.98806	0.9882	0.999537	18897	0	0.01194	0.039515	0.908705	825	4
FAM13B	4	0.98802	0.98817	0.999537	18896	0	0.011976	0.039626	0.908705	828	4
E2F8	4	0.98792	0.98806	0.999537	18894	0	0.012077	0.03993	0.908705	831	4
TMPO	4	0.98792	0.98806	0.999537	18893	0	0.012081	0.039941	0.908705	832	4
LZTR1	4	0.98783	0.98798	0.999537	18892	0	0.012172	0.040221	0.908705	837	4
RUSC1-AS1	4	0.9878	0.98794	0.999537	18891	0	0.012201	0.040309	0.908705	840	4
OXCT2	4	0.98773	0.98787	0.999537	18890	0	0.012274	0.040535	0.908705	844	4
CBR3	4	0.9877	0.98785	0.999537	18889	0	0.012298	0.040614	0.908705	846	4
UQCRC1	4	0.9877	0.98785	0.999537	18888	0	0.0123	0.040619	0.908705	847	4
DPP9-AS1	4	0.98765	0.9878	0.999537	18887	0	0.01235	0.040779	0.908705	850	4
COQ5	4	0.98764	0.98779	0.999537	18886	0	0.012358	0.040806	0.908705	851	4
SLC16A13	4	0.98764	0.98779	0.999537	18885	0	0.01236	0.04081	0.908705	852	4
TNFSF15	4	0.98762	0.98777	0.999537	18884	0	0.012375	0.040848	0.908705	855	4
RPTOR	4	0.83446	0.83465	0.995418	15900	0	6.6225e-06	2.3569e-05	0.368458	1	3
FAM72B	4	0.26904	0.41118	0.995418	7790	1	5.4572e-05	0.0002059	0.437294	9	3
APOBEC3A	4	0.41523	0.56166	0.995418	10663	1	7.3315e-05	0.00027532	0.469884	10	3
RHOG	4	0.46703	0.60255	0.995418	11467	1	7.7427e-05	0.00029086	0.469884	11	3
HPN	4	0.70792	0.73049	0.995418	13907	1	7.849e-05	0.000295	0.469884	12	3
UACA	4	0.63799	0.687	0.995418	13068	1	0.00012538	0.00047474	0.58445	14	3
CRELD2	4	0.39075	0.53624	0.995418	10185	1	0.00013081	0.00049754	0.58445	15	3
C14orf169	4	0.84187	0.84207	0.995418	16045	0	0.00013658	0.00051981	0.58445	17	3
PGLYRP4	4	0.88404	0.88411	0.995418	16847	0	0.00014845	0.00057239	0.591714	18	3
U2AF2	4	0.32821	0.47194	0.995418	8974	1	0.00016869	0.00066019	0.600732	20	3
WI2-2373I1.2	4	0.16774	0.30721	0.995418	5802	1	0.00018447	0.00072286	0.600732	23	3
MGEA5	4	0.94025	0.9404	0.998785	17943	0	0.00019505	0.00076586	0.602178	24	3
DDX23	4	0.67251	0.70757	0.995418	13473	1	0.00033522	0.0013066	0.744758	33	3
DCTN6	4	0.5803	0.65557	0.995418	12476	1	0.00036655	0.0014211	0.74921	35	3
FGF18	4	0.9249	0.92501	0.995418	17547	0	0.00038733	0.0015009	0.74921	36	3
GPSM2	4	0.055954	0.13284	0.97849	2591	1	0.0004094	0.0015747	0.74921	38	3
SPEG	4	0.75272	0.76264	0.995418	14542	1	0.00041817	0.0016081	0.74921	39	3
MRPS34	4	0.7816	0.7858	0.995418	14999	1	0.00044401	0.0017008	0.74921	41	3
CDH26	4	0.8133	0.81408	0.995418	15513	1	0.000461	0.0017646	0.74921	43	3
TTC37	4	0.53561	0.63356	0.995418	12045	1	0.00046702	0.0017905	0.74921	44	3
ZNF589	4	0.23873	0.38003	0.995418	7176	1	0.0004803	0.0018423	0.74921	47	3
CCDC74A	4	0.94086	0.94099	0.998785	17954	0	0.00051986	0.0019868	0.768416	49	3
ZBTB45	4	0.7436	0.75576	0.995418	14402	1	0.00052597	0.0020101	0.768416	50	3
BAZ1B	4	0.75573	0.76486	0.995418	14581	1	0.00054933	0.002095	0.785187	51	3
TAF1C	4	0.10556	0.2246	0.995418	4305	1	0.00067101	0.0025374	0.796147	56	3
PTPN21	4	0.8826	0.8827	0.995418	16819	0	0.0007497	0.0028161	0.796147	62	3
GLE1	4	0.035849	0.09311	0.970338	1831	1	0.00075595	0.002841	0.796147	63	3
ISY1-RAB43	4	0.65145	0.69479	0.995418	13235	1	0.00080826	0.0030072	0.796147	67	3
RPL12	4	0.65994	0.69987	0.995418	13317	1	0.00083528	0.0031015	0.796147	71	3
PRPF19	4	0.9249	0.92501	0.995418	17697	0	0.00085851	0.0031953	0.796147	73	3
DLL3	4	0.76468	0.77179	0.995418	14725	1	0.00090709	0.003361	0.796147	76	3
FCRL4	4	0.90278	0.90282	0.995418	17236	0	0.00093248	0.0034398	0.796147	79	3
VTCN1	4	0.35953	0.50411	0.995418	9571	1	0.00102	0.0037588	0.796147	82	3
KCNAB3	4	0.50971	0.62158	0.995418	11824	1	0.0010771	0.0039769	0.796147	90	3
RFC5	4	0.58885	0.66001	0.995418	12567	1	0.0010834	0.0040023	0.796147	91	3
C1orf234	4	0.71117	0.73275	0.995418	13943	1	0.0010901	0.0040282	0.796147	93	3
RPN2	4	0.4942	0.61452	0.995418	11681	1	0.0011132	0.0041126	0.796147	96	3
URB2	4	0.11496	0.24118	0.995418	4625	1	0.0011249	0.0041484	0.796147	98	3
GNAT3	4	0.81325	0.81404	0.995418	15511	1	0.0011357	0.0041909	0.796147	100	3
PSPN	4	0.88511	0.8852	0.995418	16871	0	0.0012286	0.0045441	0.812298	106	3
NDOR1	4	0.26755	0.40964	0.995418	7757	1	0.0012986	0.0048135	0.827481	109	3
STK10	4	0.79594	0.79813	0.995418	15228	1	0.0013033	0.0048311	0.827481	110	3
TMEM8B	4	0.91136	0.91142	0.995418	17392	0	0.0013216	0.0048917	0.827481	111	3
CENPF	4	0.11467	0.24066	0.995418	4613	1	0.0013748	0.0050668	0.827481	113	3
DDX46	4	0.41239	0.55868	0.995418	10599	1	0.0013788	0.0050777	0.827481	114	3
NICN1	4	0.84766	0.84782	0.995418	16151	0	0.0013971	0.0051357	0.827481	118	3
ODF3B	4	0.63468	0.68508	0.995418	13033	1	0.001422	0.0052077	0.829497	120	3
UTP3	4	0.9799	0.98006	0.998785	18748	0	0.0014641	0.0053538	0.830072	122	3
KRTAP19-5	4	0.50337	0.61871	0.995418	11760	1	0.0016046	0.00585	0.839568	131	3
NPTX2	4	0.88954	0.88958	0.995418	16957	0	0.0016085	0.005865	0.839568	132	3
RIMKLB	4	0.74899	0.75983	0.995418	14487	1	0.0016266	0.0059324	0.839568	133	3
FAM214B	4	0.78946	0.79252	0.995418	15119	1	0.001754	0.0063649	0.839568	142	3
KIAA1211	4	0.90631	0.90635	0.995418	17298	0	0.0017574	0.0063737	0.839568	143	3
MCM5	4	0.77187	0.77761	0.995418	14845	1	0.0017798	0.0064597	0.839568	145	3
ACTR5	4	0.74528	0.75701	0.995418	14425	1	0.0018272	0.006599	0.839568	148	3
TTC5	4	0.97164	0.9718	0.998785	18561	0	0.0018504	0.0066752	0.839568	149	3
WDR63	4	0.97162	0.97178	0.998785	18560	0	0.001855	0.0066892	0.839568	150	3
IQCE	4	0.93941	0.93955	0.998785	17925	0	0.0018825	0.0067814	0.839568	151	3
PLEKHF1	4	0.97881	0.97895	0.998785	18725	0	0.0019106	0.0068844	0.839568	153	3
RPS3A	4	0.759	0.76739	0.995418	14636	1	0.0019621	0.0070512	0.839568	156	3
NUP205	4	0.54057	0.63586	0.995418	12095	1	0.0019653	0.0070647	0.839568	157	3
CD8B	4	0.94976	0.94981	0.998785	18134	0	0.0019955	0.0071828	0.839568	159	3
FAM8A1	4	0.90746	0.90749	0.995418	17328	0	0.0020383	0.0073548	0.839568	163	3
IDI2	4	0.39442	0.54003	0.995418	10254	1	0.0020654	0.0074397	0.839568	165	3
RAB2B	4	0.71961	0.73855	0.995418	14055	1	0.0020747	0.0074708	0.839568	166	3
CREB1	4	0.93146	0.93165	0.998785	17776	0	0.0021062	0.0075842	0.839568	167	3
IL21	4	0.96144	0.96157	0.998785	18353	0	0.002117	0.0076262	0.839568	168	3
TRMT13	4	0.90253	0.9026	0.995418	17228	0	0.0021176	0.0076272	0.839568	169	3
CCDC85C	4	0.52851	0.63023	0.995418	11980	1	0.0021333	0.0076899	0.839568	170	3
ZNF585A	4	0.95126	0.95133	0.998785	18162	0	0.0022321	0.0080385	0.839568	176	3
C16orf72	4	0.89831	0.89835	0.995418	17129	0	0.0022612	0.008139	0.839568	177	3
TNXB	4	0.91048	0.91053	0.995418	17375	0	0.0022612	0.008139	0.839568	178	3
MRPL50	4	0.73451	0.74911	0.995418	14274	1	0.0023673	0.0085042	0.839568	185	3
DPH1	4	0.93629	0.93651	0.998785	17865	0	0.0023691	0.0085084	0.839568	186	3
TACO1	4	0.71686	0.73666	0.995418	14025	1	0.0024191	0.0086643	0.839568	188	3
C10orf131	4	0.16619	0.30553	0.995418	5774	1	0.0024484	0.008763	0.839568	191	3
PQLC2	4	0.95491	0.95501	0.998785	18234	0	0.0024607	0.0087995	0.839568	192	3
SPIN3	4	0.98265	0.98279	0.99891	18803	0	0.0025042	0.0089357	0.839568	196	3
RPS15	4	0.70424	0.728	0.995418	13857	1	0.0025098	0.0089528	0.839568	197	3
TEFM	4	0.099145	0.21316	0.994081	4084	1	0.0025323	0.0090326	0.839568	198	3
TPRKB	4	0.27412	0.41637	0.995418	7884	1	0.0025401	0.0090616	0.839568	201	3
EIF3J	4	0.9249	0.92501	0.995418	17628	0	0.0025645	0.0091522	0.839568	202	3
DNAJC5B	4	0.7906	0.7935	0.995418	15138	1	0.0025846	0.0092258	0.839568	203	3
CATSPER2	4	0.95961	0.9597	0.998785	18315	0	0.0025877	0.0092372	0.839568	204	3
LRP5L	4	0.52585	0.62904	0.995418	11956	1	0.0026172	0.0093439	0.839568	206	3
ZNF232	4	0.97231	0.97247	0.998785	18574	0	0.0026416	0.0094283	0.839568	209	3
ZNF785	4	0.93779	0.93794	0.998785	17898	0	0.002712	0.0096806	0.839568	212	3
SLC22A17	4	0.80359	0.80506	0.995418	15362	1	0.0028137	0.010021	0.839568	216	3
ORC1	4	0.5025	0.61831	0.995418	11752	1	0.0028749	0.010209	0.839568	220	3
QRSL1	4	0.46208	0.60044	0.995418	11432	1	0.0028841	0.010241	0.839568	222	3
ZNF778	4	0.94739	0.94744	0.998785	18086	0	0.0028961	0.010285	0.839568	223	3
C6orf62	4	0.017699	0.055412	0.927687	1127	1	0.0029373	0.010424	0.839568	225	3
SPRYD3	4	0.47216	0.60479	0.995418	11506	1	0.0029897	0.010595	0.839568	232	3
MAMDC4	4	0.60713	0.6698	0.995418	12748	1	0.0030189	0.010694	0.839568	235	3
SOD1	4	0.91573	0.91577	0.995418	17478	0	0.0030189	0.010694	0.839568	236	3
GUCY2F	4	0.73713	0.75104	0.995418	14314	1	0.0030461	0.010783	0.839568	243	3
SLC27A5	4	0.78827	0.79144	0.995418	15100	1	0.0030631	0.010849	0.839568	245	3
HLA-DMB	4	0.85056	0.85071	0.995418	16206	0	0.0030731	0.010877	0.839568	247	3
PIANP	4	0.97589	0.97603	0.998785	18648	0	0.0030781	0.010893	0.839568	248	3
LGALS7	4	0.72907	0.74527	0.995418	14203	1	0.0031311	0.011082	0.840777	250	3
SMARCA5	4	0.11372	0.23902	0.995418	4585	1	0.0031621	0.011183	0.840777	251	3
ASAP2	4	0.63928	0.68773	0.995418	13079	1	0.0031718	0.01122	0.840777	253	3
VSX2	4	0.54083	0.63599	0.995418	12096	1	0.0031795	0.011242	0.840777	254	3
CIAPIN1	4	0.95913	0.95921	0.998785	18307	0	0.0032322	0.011428	0.840777	257	3
PEX1	4	0.86276	0.86284	0.995418	16429	0	0.0032427	0.011458	0.840777	258	3
SALL1	4	0.96752	0.96763	0.998785	18473	0	0.003257	0.011501	0.840777	260	3
POLR3G	4	0.86028	0.86039	0.995418	16386	0	0.0033479	0.01182	0.840777	266	3
EEF1B2	4	0.93055	0.93071	0.998785	17763	0	0.0033648	0.011873	0.840777	269	3
PLEK	4	0.087818	0.19268	0.989499	3722	1	0.0034249	0.012067	0.840777	274	3
RBP5	4	0.77075	0.7767	0.995418	14829	1	0.0034364	0.012109	0.840777	275	3
MBNL3	4	0.84634	0.8465	0.995418	16134	0	0.0034753	0.012248	0.842136	278	3
C19orf44	4	0.26381	0.40582	0.995418	7677	1	0.003629	0.012798	0.845309	285	3
RBMX	4	0.60705	0.66976	0.995418	12746	1	0.0036464	0.012851	0.845309	287	3
NDUFB8	4	0.60401	0.66811	0.995418	12721	1	0.003678	0.012948	0.845309	288	3
NUP155	4	0.32942	0.47321	0.995418	8998	1	0.003685	0.01297	0.845309	291	3
ASTN2	4	0.9176	0.91766	0.995418	17508	0	0.0036954	0.013004	0.845309	292	3
MAP1LC3A	4	0.74334	0.75557	0.995418	14398	1	0.0037218	0.013088	0.845309	294	3
MKX	4	0.76162	0.76944	0.995418	14674	1	0.0037353	0.013137	0.845309	295	3
WDR18	4	0.9615	0.96162	0.998785	18356	0	0.0037517	0.013187	0.845309	296	3
DGAT2	4	0.96773	0.96783	0.998785	18481	0	0.0037623	0.013223	0.845309	299	3
DAP	4	0.97588	0.97602	0.998785	18647	0	0.0038016	0.013359	0.847141	300	3
BCDIN3D	4	0.95291	0.95297	0.998785	18193	0	0.0038865	0.013647	0.850828	305	3
PYCARD	4	0.95783	0.95795	0.998785	18286	0	0.0039165	0.013744	0.850828	307	3
KDELR2	4	0.35249	0.49699	0.995418	9453	1	0.003965	0.013913	0.851931	310	3
SFTA3	4	0.30966	0.45268	0.995418	8595	1	0.0039887	0.013985	0.851931	311	3
AIM1L	4	0.9091	0.90915	0.995418	17357	0	0.0039971	0.014005	0.851931	312	3
KAT2B	4	0.95145	0.95152	0.998785	18166	0	0.0040498	0.014182	0.851931	316	3
SUPT20HL2	4	0.0045187	0.015863	0.917621	328	1	0.0040753	0.014261	0.851931	317	3
ADRB2	4	0.89691	0.89695	0.995418	17101	0	0.0040814	0.01428	0.851931	318	3
DBR1	4	0.26614	0.40819	0.995418	7727	1	0.0040934	0.014319	0.851931	320	3
PPP1R18	4	0.98454	0.98472	0.999207	18836	0	0.0041586	0.014529	0.853353	325	3
TGFB3	4	0.50913	0.62133	0.995418	11818	1	0.0041662	0.014554	0.853353	326	3
PRAMEF7	4	0.6198	0.67668	0.995418	12871	1	0.0042446	0.0148	0.859075	328	3
HAVCR2	4	0.78829	0.79145	0.995418	15101	1	0.0043011	0.015001	0.85983	333	3
TMEM132A	4	0.93063	0.9308	0.998785	17765	0	0.0043409	0.01513	0.862133	335	3
APLF	4	0.9771	0.9772	0.998785	18677	0	0.0043723	0.015245	0.862133	338	3
KRTAP19-6	4	0.7865	0.78991	0.995418	15072	1	0.0043849	0.015294	0.862335	339	3
MAPK1IP1L	4	0.86873	0.86883	0.995418	16548	0	0.0044235	0.015421	0.863409	341	3
THEM6	4	0.9249	0.92501	0.995418	17610	0	0.0045574	0.015878	0.867139	348	3
STRN4	4	0.72527	0.74251	0.995418	14140	1	0.0045704	0.015922	0.867139	349	3
VPS72	4	0.42638	0.57326	0.995418	10889	1	0.0045708	0.015926	0.867139	350	3
DSG1	4	0.29339	0.43618	0.995418	8269	1	0.0046752	0.016262	0.867139	355	3
RARG	4	0.47018	0.60391	0.995418	11493	1	0.0046752	0.016262	0.867139	356	3
MGAT4B	4	0.69726	0.72336	0.995418	13782	1	0.0047011	0.016352	0.867139	359	3
OR1N1	4	0.70736	0.73011	0.995418	13899	1	0.0047196	0.016417	0.867139	361	3
FBXO46	4	0.69108	0.71928	0.995418	13701	1	0.0050053	0.01735	0.873942	377	3
PSMC5	4	0.9249	0.92501	0.995418	17613	0	0.0050315	0.017446	0.873942	379	3
MAST1	4	0.96331	0.96346	0.998785	18390	0	0.0050922	0.017644	0.873942	385	3
TRIM16	4	0.4059	0.55199	0.995418	10477	1	0.0050938	0.017649	0.873942	386	3
NUDT16	4	0.98267	0.98281	0.99891	18806	0	0.0051864	0.017959	0.876487	390	3
BTC	4	0.31156	0.45462	0.995418	8640	1	0.0053461	0.018463	0.876495	402	3
KLLN	4	0.48682	0.61126	0.995418	11627	1	0.0056619	0.019506	0.878951	420	3
STATH	4	0.48392	0.60998	0.995418	11603	1	0.0056699	0.019534	0.878951	423	3
SCN2B	4	0.90681	0.90684	0.995418	17314	0	0.0057348	0.019735	0.878951	425	3
NDN	4	0.9574	0.95751	0.998785	18277	0	0.0057779	0.019869	0.878951	428	3
PKM	4	0.86329	0.86338	0.995418	16437	0	0.0057814	0.01988	0.878951	429	3
RBM39	4	0.80135	0.80303	0.995418	15320	1	0.0058669	0.020169	0.879327	437	3
NFIX	4	0.67789	0.71093	0.995418	13539	1	0.0059269	0.020362	0.880216	441	3
HIST1H1C	4	0.8534	0.85353	0.995418	16260	0	0.0059505	0.020428	0.880216	442	3
PRR16	4	0.87165	0.87174	0.995418	16611	0	0.0059861	0.02055	0.880216	443	3
NODAL	4	0.54331	0.63722	0.995418	12128	1	0.0060302	0.020695	0.880216	444	3
SPATA22	4	0.65587	0.69737	0.995418	13273	1	0.0060572	0.02078	0.880216	445	3
C5orf52	4	0.54249	0.63681	0.995418	12119	1	0.0060823	0.020863	0.880216	448	3
STX6	4	0.0060302	0.02084	0.918628	425	1	0.0062039	0.021268	0.880216	455	3
ETS1	4	0.94861	0.94869	0.998785	18110	0	0.0062524	0.021421	0.880216	460	3
TPH1	4	0.86228	0.86236	0.995418	16420	0	0.0063373	0.021705	0.880216	467	3
RIMBP2	4	0.97176	0.97192	0.998785	18564	0	0.0063469	0.021739	0.880216	469	3
CKS2	4	0.53552	0.63351	0.995418	12043	1	0.00638	0.021844	0.880216	471	3
HSPBAP1	4	0.98633	0.98649	0.999537	18861	0	0.0063948	0.021902	0.880216	472	3
MRO	4	0.95492	0.95502	0.998785	18235	0	0.0064394	0.022047	0.880216	473	3
ADAM18	4	0.71647	0.73639	0.995418	14018	1	0.0064967	0.022223	0.880216	479	3
PTTG1	4	0.047809	0.11705	0.976401	2284	1	0.0065022	0.022247	0.880216	481	3
KRTAP5-1	4	0.97445	0.97463	0.998785	18621	0	0.0065362	0.022365	0.880216	485	3
TNFAIP1	4	0.60607	0.66925	0.995418	12738	1	0.0066228	0.022631	0.880216	489	3
NPLOC4	4	0.85307	0.85321	0.995418	16251	0	0.0067281	0.022963	0.880216	492	3
MRPL1	4	0.93819	0.93832	0.998785	17907	0	0.0067593	0.023058	0.880216	494	3
DGKH	4	0.7956	0.79785	0.995418	15219	1	0.0068179	0.023255	0.880216	499	3
TRIM14	4	0.90671	0.90673	0.995418	17311	0	0.0069126	0.023559	0.880216	502	3
MYLIP	4	0.95095	0.95103	0.998785	18160	0	0.006938	0.023641	0.880216	504	3
NAA16	4	0.68777	0.71716	0.995418	13654	1	0.0069786	0.02376	0.880216	507	3
FMR1NB	4	0.81416	0.81489	0.995418	15526	1	0.0070196	0.023903	0.880216	510	3
SGK1	4	0.97765	0.97776	0.998785	18691	0	0.0070659	0.024042	0.880216	512	3
SLFN5	4	0.050002	0.12132	0.976401	2369	1	0.0071016	0.024164	0.880216	514	3
SULT1A3	4	0.83656	0.83677	0.995418	15941	0	0.007139	0.024292	0.880216	518	3
WDFY4	4	0.90217	0.90226	0.995418	17215	0	0.0072075	0.024503	0.880216	524	3
P2RY1	4	0.82829	0.82854	0.995418	15787	0	0.0072082	0.024504	0.880216	525	3
LYSMD4	4	0.55297	0.64182	0.995418	12217	1	0.0072491	0.024641	0.880216	526	3
GIPC1	4	0.87702	0.87708	0.995418	16720	0	0.0073064	0.024834	0.880216	528	3
HEY1	4	0.96425	0.96438	0.998785	18404	0	0.0073064	0.024834	0.880216	529	3
CCND3	4	0.94877	0.94883	0.998785	18115	0	0.0074058	0.025153	0.880216	533	3
CTAGE9	4	0.9783	0.97841	0.998785	18711	0	0.0074829	0.025416	0.880216	537	3
MC4R	4	0.10677	0.22676	0.995418	4341	1	0.0074848	0.025419	0.880216	539	3
USP48	4	0.71187	0.73324	0.995418	13952	1	0.0074918	0.025444	0.880216	543	3
BIRC5	4	0.75731	0.76606	0.995418	14609	1	0.007542	0.025594	0.880216	547	3
PIGO	4	0.65849	0.69898	0.995418	13303	1	0.0075498	0.025625	0.880216	548	3
METRN	4	0.29773	0.44066	0.995418	8354	1	0.0075562	0.025653	0.880216	549	3
RAB11FIP2	4	0.96094	0.96106	0.998785	18342	0	0.007592	0.025779	0.880216	551	3
N6AMT1	4	0.95238	0.95243	0.998785	18183	0	0.0075933	0.025784	0.880216	552	3
KRAS	4	0.75933	0.76764	0.995418	14640	1	0.0076712	0.026049	0.880216	556	3
CNKSR2	4	0.22116	0.36194	0.995418	6812	1	0.0076786	0.026077	0.880216	557	3
C4orf32	4	0.9393	0.93945	0.998785	17924	0	0.0076938	0.026122	0.880216	561	3
ZNF560	4	0.58761	0.65938	0.995418	12554	1	0.0076961	0.026133	0.880216	562	3
RCOR2	4	0.88715	0.88718	0.995418	16917	0	0.0076972	0.026134	0.880216	563	3
BHLHA9	4	0.97082	0.97095	0.998785	18542	0	0.0077052	0.026158	0.880216	564	3
KIF26B	4	0.96677	0.96688	0.998785	18456	0	0.0077097	0.026172	0.880216	565	3
SNX32	4	0.98324	0.98342	0.998919	18813	0	0.0077916	0.026426	0.880216	568	3
DNM2	4	0.98491	0.98508	0.9993	18842	0	0.0078001	0.026452	0.880216	569	3
EXOSC7	4	0.78451	0.78823	0.995418	15048	1	0.0078639	0.026662	0.880216	574	3
PLA2G6	4	0.14657	0.28538	0.995418	5428	1	0.0079039	0.026783	0.880216	577	3
GINS4	4	0.69317	0.72064	0.995418	13728	1	0.0079639	0.02698	0.880216	581	3
C10orf10	4	0.90414	0.90416	0.995418	17257	0	0.0080196	0.027157	0.880216	584	3
RDH11	4	0.10441	0.22251	0.995418	4258	1	0.0081116	0.027442	0.880216	586	3
SMC2	4	0.12013	0.25007	0.995418	4784	1	0.0081881	0.027672	0.880216	592	3
FAM98C	4	0.29946	0.44241	0.995418	8384	1	0.008194	0.027692	0.880216	593	3
NPHS2	4	0.33139	0.47527	0.995418	9034	1	0.008194	0.027692	0.880216	595	3
MUC1	4	0.69065	0.71901	0.995418	13694	1	0.0082422	0.02785	0.880216	596	3
TRIP6	4	0.8416	0.84179	0.995418	16039	0	0.0082962	0.028021	0.880216	598	3
UNC5C	4	0.96591	0.96605	0.998785	18439	0	0.008304	0.028045	0.880216	600	3
RNF139	4	0.66333	0.70193	0.995418	13361	1	0.0084018	0.028351	0.880216	602	3
ARL11	4	0.45614	0.59792	0.995418	11379	1	0.0084066	0.028365	0.880216	603	3
CABLES1	4	0.24059	0.38191	0.995418	7209	1	0.0084437	0.028478	0.880216	606	3
SAMD5	4	0.93431	0.93452	0.998785	17836	0	0.0084956	0.028662	0.880216	610	3
POLE	4	0.9249	0.92501	0.995418	17728	0	0.0085342	0.028781	0.880216	612	3
NAA38	4	0.7769	0.78183	0.995418	14920	1	0.008553	0.028844	0.880216	613	3
SYNM	4	0.97599	0.97612	0.998785	18651	0	0.0085609	0.028867	0.880216	615	3
ZNF160	4	0.66434	0.70254	0.995418	13373	1	0.0086728	0.029231	0.880216	626	3
KIAA1462	4	0.89522	0.89522	0.995418	17075	0	0.0087586	0.029497	0.880216	633	3
FBXO4	4	0.65912	0.69936	0.995418	13309	1	0.0087758	0.029548	0.880216	635	3
COL4A1	4	0.91425	0.91431	0.995418	17451	0	0.0088747	0.029853	0.880216	645	3
VEPH1	4	0.51711	0.62502	0.995418	11892	1	0.0089169	0.03	0.880216	647	3
CCDC170	4	0.43584	0.58293	0.995418	11080	1	0.0089269	0.030034	0.880216	648	3
ZBED2	4	0.17976	0.3197	0.995418	6031	1	0.0089443	0.030087	0.880216	649	3
WBP4	4	0.61815	0.67577	0.995418	12853	1	0.0089543	0.030117	0.880216	650	3
RPL10A	4	0.79887	0.80078	0.995418	15279	1	0.008991	0.030241	0.880216	654	3
NRDE2	4	0.73582	0.75006	0.995418	14294	1	0.0091673	0.030805	0.885439	664	3
CHADL	4	0.96132	0.96144	0.998785	18347	0	0.0091679	0.030806	0.885439	665	3
BFSP1	4	0.73358	0.74844	0.995418	14262	1	0.0091882	0.030859	0.885655	666	3
PIK3CA	4	0.97877	0.97891	0.998785	18722	0	0.0092926	0.031191	0.889826	669	3
PAH	4	0.65528	0.69701	0.995418	13269	1	0.0092926	0.031191	0.889826	670	3
IBA57	4	0.72886	0.74511	0.995418	14200	1	0.0093079	0.031238	0.889842	671	3
GPR15	4	0.88555	0.88564	0.995418	16883	0	0.0093745	0.031455	0.890715	675	3
ARHGEF38	4	0.56891	0.64979	0.995418	12358	1	0.0094118	0.031574	0.89255	676	3
CCNA1	4	0.96928	0.96941	0.998785	18509	0	0.0094637	0.031749	0.89255	679	3
HSD17B11	4	0.97107	0.97121	0.998785	18548	0	0.0094865	0.031819	0.89255	680	3
LRRC7	4	0.86819	0.8683	0.995418	16535	0	0.0095811	0.032127	0.89255	688	3
ASF1B	4	0.55801	0.64428	0.995418	12266	1	0.0097148	0.03254	0.897497	693	3
ARID4A	4	0.95026	0.95031	0.998785	18141	0	0.0097838	0.032755	0.900073	695	3
VAX1	4	0.30982	0.45285	0.995418	8598	1	0.0097912	0.032774	0.900073	696	3
ADAMTS20	4	0.64127	0.68884	0.995418	13100	1	0.0098257	0.032879	0.900602	697	3
TIMM8B	4	0.31479	0.45799	0.995418	8705	1	0.0098793	0.033054	0.900602	698	3
FGG	4	0.54392	0.6375	0.995418	12134	1	0.0098812	0.03306	0.900602	701	3
FAM83F	4	0.9459	0.94591	0.998785	18062	0	0.0099451	0.033257	0.902247	704	3
RPP38	4	0.43482	0.58189	0.995418	11065	1	0.0099521	0.033278	0.902247	705	3
FAM25A	4	0.23298	0.37412	0.995418	7060	1	0.010031	0.033537	0.903705	707	3
ASB14	4	0.36286	0.50751	0.995418	9627	1	0.010119	0.03383	0.903705	713	3
GSG1	4	0.87277	0.87286	0.995418	16630	0	0.010154	0.033936	0.903705	714	3
PXMP2	4	0.91142	0.91149	0.995418	17395	0	0.010157	0.033946	0.903705	716	3
EIF3CL	4	0.42886	0.57579	0.995418	10946	1	0.010206	0.034105	0.903705	719	3
ANKMY1	4	0.98534	0.98553	0.999537	18846	0	0.01023	0.034181	0.903705	721	3
CNTN5	4	0.72242	0.74053	0.995418	14098	1	0.010241	0.034213	0.903705	722	3
MTMR6	4	0.68205	0.71359	0.995418	13590	1	0.010295	0.034377	0.906309	725	3
TIMM50	4	0.71015	0.73202	0.995418	13932	1	0.010433	0.034832	0.907092	730	3
SOD2	4	0.42442	0.57123	0.995418	10852	1	0.010455	0.034891	0.907092	733	3
C19orf60	4	0.1283	0.26426	0.995418	5037	1	0.010562	0.035229	0.907092	739	3
UBXN6	4	0.14009	0.27871	0.995418	5303	1	0.010599	0.035347	0.907092	744	3
KIAA0355	4	0.89935	0.89941	0.995418	17152	0	0.010655	0.035532	0.907092	745	3
APAF1	4	0.97402	0.97418	0.998785	18609	0	0.010682	0.035613	0.907092	746	3
PTTG2	4	0.85245	0.85257	0.995418	16242	0	0.010795	0.035963	0.907092	753	3
ZNF626	4	0.9249	0.92501	0.995418	17632	0	0.010839	0.0361	0.907092	756	3
LARGE	4	0.90086	0.90092	0.995418	17184	0	0.010847	0.036127	0.907092	757	3
TUT1	4	0.66609	0.70363	0.995418	13397	1	0.010932	0.036394	0.907092	762	3
PDHA2	4	0.069116	0.15812	0.979199	3071	1	0.010944	0.036435	0.907092	763	3
CNGB1	4	0.36308	0.50775	0.995418	9631	1	0.01104	0.036735	0.907092	769	3
KRTAP2-1	4	0.75204	0.76215	0.995418	14528	1	0.01106	0.036799	0.907092	770	3
PMVK	4	0.91294	0.91302	0.995418	17423	0	0.01107	0.036832	0.907092	771	3
TMEM203	4	0.65078	0.6944	0.995418	13223	1	0.011099	0.036939	0.907092	773	3
CSPG4	4	0.97989	0.98005	0.998785	18747	0	0.011163	0.037139	0.907092	778	3
TAF1A	4	0.94666	0.9467	0.998785	18073	0	0.011261	0.037425	0.907092	784	3
TPST1	4	0.30286	0.44588	0.995418	8454	1	0.011261	0.037425	0.907092	785	3
ATP5H	4	0.89111	0.89112	0.995418	16985	0	0.011261	0.037425	0.907092	786	3
HLA-C	4	0.95273	0.95277	0.998785	18190	0	0.011274	0.037463	0.907092	787	3
NR2E3	4	0.78436	0.78811	0.995418	15044	1	0.011356	0.037729	0.907092	789	3
ACVR2B	4	0.11118	0.23458	0.995418	4494	1	0.011359	0.037741	0.907092	790	3
PPBP	4	0.67519	0.70924	0.995418	13501	1	0.011383	0.037815	0.907092	794	3
BEX2	4	0.97547	0.97561	0.998785	18639	0	0.011502	0.038163	0.907092	799	3
KIF27	4	0.76397	0.77126	0.995418	14710	1	0.011517	0.038208	0.907092	800	3
PRR3	4	0.62981	0.6823	0.995418	12982	1	0.011555	0.038335	0.907092	804	3
SLC2A8	4	0.59582	0.66369	0.995418	12634	1	0.011576	0.038404	0.907092	807	3
C8orf44	4	0.9249	0.92501	0.995418	17580	0	0.011614	0.038525	0.907092	809	3
NKAIN4	4	0.9249	0.92501	0.995418	17720	0	0.011658	0.038658	0.907092	814	3
XRCC3	4	0.54214	0.63664	0.995418	12115	1	0.011714	0.038828	0.907278	818	3
TTYH3	4	0.59574	0.66364	0.995418	12632	1	0.011736	0.03889	0.907347	819	3
NKAIN1	4	0.75498	0.76431	0.995418	14570	1	0.011886	0.039346	0.908705	823	3
CRYGS	4	0.67921	0.71181	0.995418	13561	1	0.011916	0.039443	0.908705	824	3
TPBG	4	0.43884	0.58606	0.995418	11145	1	0.011958	0.039573	0.908705	826	3
SAMD9	4	0.94876	0.94881	0.998785	18113	0	0.011961	0.039583	0.908705	827	3
ACADL	4	0.69439	0.72144	0.995418	13747	1	0.012034	0.039806	0.908705	830	3
GOLGA8H	4	0.9249	0.92501	0.995418	17544	0	0.012153	0.040163	0.908705	835	3
NUP160	4	0.41266	0.55897	0.995418	10603	1	0.012178	0.040239	0.908705	838	3
MCOLN1	4	0.91137	0.91143	0.995418	17393	0	0.0122	0.040304	0.908705	839	3
MRPL18	4	0.73671	0.75072	0.995418	14308	1	0.012212	0.040342	0.908705	841	3
C2orf88	4	0.3804	0.52565	0.995418	9972	1	0.012233	0.040407	0.908705	843	3
MYBL2	4	0.70523	0.72869	0.995418	13873	1	0.01228	0.040553	0.908705	845	3
HOXD4	4	0.94598	0.94601	0.998785	18064	0	0.012318	0.040679	0.908705	848	3
UNC45A	4	0.93159	0.93179	0.998785	17778	0	0.012336	0.040737	0.908705	849	3
CYP2B6	4	0.72496	0.74229	0.995418	14137	1	0.012383	0.040871	0.908705	856	3
AKAP3	4	0.66754	0.70452	0.995418	13418	1	0.01247	0.041134	0.908705	857	3
FLT4	4	0.94079	0.94092	0.998785	17952	0	0.012497	0.041193	0.908705	860	3
MPP7	4	0.14689	0.28572	0.995418	5435	1	0.012527	0.041258	0.908705	862	3
PDX1	4	0.8107	0.81165	0.995418	15467	1	0.012564	0.041332	0.908705	863	3
PHKG1	4	0.9328	0.93298	0.998785	17805	0	0.012603	0.041423	0.908705	865	3
SSU72	4	0.9249	0.92501	0.995418	17565	0	0.012679	0.041576	0.908705	868	3
NFKBIZ	4	0.62976	0.68227	0.995418	12981	1	0.012733	0.041677	0.908705	870	3
PCP4L1	4	0.97562	0.97575	0.998785	18643	0	0.012767	0.041743	0.908705	871	3
TMEM178B	4	0.45178	0.59606	0.995418	11347	1	0.012785	0.041789	0.908705	872	3
MIB1	4	0.95058	0.95065	0.998785	18151	0	0.012832	0.041903	0.908705	874	3
PCDH7	4	0.34401	0.48825	0.995418	9289	1	0.012836	0.041912	0.908705	875	3
DDX3Y	4	0.091962	0.20012	0.991565	3854	1	0.012862	0.041979	0.908705	876	3
ULBP1	4	0.77078	0.77673	0.995418	14830	1	0.01298	0.042243	0.908705	881	3
SLC23A1	4	0.65121	0.69465	0.995418	13230	1	0.012981	0.042243	0.908705	882	3
TBC1D8	4	0.39197	0.53755	0.995418	10207	1	0.012993	0.04227	0.908705	883	3
FAM104A	4	0.9186	0.91866	0.995418	17527	0	0.013036	0.042366	0.908705	885	3
C7orf31	4	0.94446	0.94449	0.998785	18032	0	0.013136	0.042574	0.908705	888	3
ZNF543	4	0.81503	0.81572	0.995418	15541	1	0.013198	0.042711	0.908705	890	3
NAT10	4	0.80987	0.81085	0.995418	15454	1	0.013198	0.042711	0.908705	892	3
EEF2KMT	4	0.97997	0.98013	0.998785	18749	0	0.013498	0.043379	0.908705	901	3
PDCD1	4	0.35174	0.49625	0.995418	9435	1	0.013544	0.043466	0.908705	904	3
KLHL6	4	0.5831	0.65699	0.995418	12501	1	0.013648	0.043688	0.908705	908	3
C11orf58	4	0.89332	0.8933	0.995418	17027	0	0.013656	0.043708	0.908705	909	3
UNC13A	4	0.5627	0.64666	0.995418	12305	1	0.013656	0.043708	0.908705	910	3
CSNK2B	4	0.98433	0.98451	0.999147	18834	0	0.013664	0.043735	0.908705	911	3
FAM72C	4	0.44759	0.59434	0.995418	11310	1	0.013671	0.043751	0.908705	912	3
CDK6	4	0.983	0.98318	0.998919	18808	0	0.013814	0.044059	0.908705	916	3
FIGNL2	4	0.69685	0.72308	0.995418	13779	1	0.013856	0.044142	0.908705	919	3
MRPS25	4	0.89536	0.89536	0.995418	17077	0	0.013867	0.044171	0.908705	920	3
ARHGEF19	4	0.60711	0.66979	0.995418	12747	1	0.013891	0.044214	0.908705	921	3
PEA15	4	0.97659	0.97671	0.998785	18666	0	0.013927	0.044301	0.908705	923	3
CD320	4	0.97946	0.97962	0.998785	18742	0	0.013937	0.044324	0.908705	924	3
PDE3B	4	0.65081	0.69441	0.995418	13224	1	0.014	0.044456	0.908705	925	3
CD93	4	0.76837	0.77478	0.995418	14794	1	0.014169	0.044812	0.908705	931	3
HCST	4	0.90691	0.90693	0.995418	17317	0	0.014233	0.044952	0.908705	935	3
UQCC3	4	0.91354	0.9136	0.995418	17438	0	0.014235	0.044958	0.908705	936	3
UNC79	4	0.53582	0.63363	0.995418	12050	1	0.014357	0.045214	0.908705	940	3
RPS7	4	0.15706	0.29609	0.995418	5600	1	0.01436	0.045224	0.908705	943	3
RAPH1	4	0.95403	0.95413	0.998785	18215	0	0.014448	0.045407	0.908705	946	3
TMEM139	4	0.89244	0.89244	0.995418	17010	0	0.014475	0.045463	0.908705	947	3
SLC12A7	4	0.073917	0.1671	0.979199	3259	1	0.014494	0.045507	0.908705	948	3
VAMP2	4	0.98715	0.98731	0.999537	18873	0	0.014504	0.045527	0.908705	951	3
ATP5F1	4	0.84955	0.84972	0.995418	16189	0	0.014504	0.045527	0.908705	953	3
CACNA1C	4	0.88598	0.88606	0.995418	16893	0	0.014533	0.045594	0.908705	954	3
GBX2	4	0.98657	0.98672	0.999537	18864	0	0.014536	0.045604	0.908705	955	3
DET1	4	0.96669	0.9668	0.998785	18453	0	0.014543	0.045621	0.908705	956	3
SNAP23	4	0.04159	0.10468	0.970352	2059	1	0.01459	0.045742	0.908705	960	3
RNF220	4	0.22528	0.36617	0.995418	6901	1	0.014608	0.045769	0.908705	962	3
CT47A8	4	0.9249	0.92501	0.995418	17740	0	0.014673	0.045917	0.908705	964	3
ACADM	4	0.77499	0.78025	0.995418	14892	1	0.014676	0.045923	0.908705	965	3
TIMM22	4	0.26361	0.40559	0.995418	7673	1	0.0148	0.046192	0.909346	970	3
CXCL1	4	0.97896	0.97909	0.998785	18731	0	0.014957	0.046522	0.910093	976	3
SMIM1	4	0.98057	0.98072	0.998785	18763	0	0.015002	0.046607	0.910093	977	3
CDC14B	4	0.25496	0.3967	0.995418	7491	1	0.015052	0.046726	0.910093	979	3
TBCEL	4	0.80351	0.80498	0.995418	15360	1	0.015106	0.046846	0.910093	980	3
HP1BP3	4	0.68221	0.71369	0.995418	13592	1	0.01512	0.046883	0.910093	982	3
CD300LF	4	0.89887	0.89893	0.995418	17144	0	0.015211	0.047101	0.910093	986	3
PLIN1	4	0.95081	0.95087	0.998785	18159	0	0.01527	0.047233	0.910093	991	3
NR0B2	4	0.43003	0.577	0.995418	10974	1	0.015393	0.047501	0.910093	992	3
RPE65	4	0.47168	0.60458	0.995418	11499	1	0.015404	0.047524	0.910093	993	3
ISG15	4	0.97542	0.97556	0.998785	18638	0	0.015635	0.048032	0.914417	1002	3
SMG1	4	0.59542	0.66349	0.995418	12629	1	0.015635	0.048032	0.914417	1004	3
GABARAP	4	0.53168	0.63173	0.995418	12006	1	0.015855	0.048502	0.915108	1009	3
CAPN8	4	0.89215	0.89213	0.995418	17000	0	0.015955	0.048726	0.915108	1011	3
SERPINB7	4	0.68688	0.71658	0.995418	13650	1	0.015991	0.048809	0.915108	1014	3
MSRA	4	0.95451	0.95461	0.998785	18226	0	0.016031	0.048885	0.915108	1015	3
KCNT2	4	0.86042	0.86051	0.995418	16389	0	0.016132	0.049102	0.915108	1016	3
TNP2	4	0.17111	0.31075	0.995418	5865	1	0.016325	0.049506	0.915108	1021	3
MAP7D2	4	0.227	0.36795	0.995418	6938	1	0.016358	0.049579	0.915108	1022	3
STAG3	4	0.89388	0.89385	0.995418	17042	0	0.016446	0.049772	0.915108	1029	3
TNFRSF12A	4	0.20846	0.34896	0.995418	6576	1	0.016611	0.050125	0.915108	1036	3
PIK3CD	4	0.84396	0.84413	0.995418	16084	0	0.01663	0.050167	0.915108	1037	3
GTSE1	4	0.91309	0.91316	0.995418	17428	0	0.016769	0.050467	0.915108	1041	3
RPL7	4	0.6474	0.69244	0.995418	13183	1	0.016787	0.050512	0.915108	1043	3
KRT75	4	0.8666	0.86664	0.995418	16506	0	0.016968	0.050931	0.915108	1050	3
MPZL3	4	0.96816	0.96826	0.998785	18490	0	0.017053	0.051109	0.915108	1052	3
TMEM89	4	0.91506	0.9151	0.995418	17468	0	0.01713	0.051268	0.915108	1054	3
SMU1	4	0.9249	0.92501	0.995418	17682	0	0.01724	0.05151	0.915108	1057	3
CPNE1	4	0.76758	0.77415	0.995418	14781	1	0.017337	0.051721	0.915108	1060	3
NFE4	4	0.31033	0.45341	0.995418	8610	1	0.01736	0.051766	0.915108	1061	3
PCDHB13	4	0.87732	0.87739	0.995418	16727	0	0.017447	0.051939	0.915108	1064	3
SMTNL1	4	0.84358	0.84375	0.995418	16076	0	0.017516	0.052092	0.915108	1068	3
IL3RA	4	0.89867	0.89873	0.995418	17139	0	0.017535	0.052131	0.915108	1069	3
CASC1	4	0.75731	0.76606	0.995418	14607	1	0.017547	0.052151	0.915108	1070	3
OR1L6	4	0.50436	0.61916	0.995418	11768	1	0.017604	0.052278	0.915108	1072	3
ZCCHC14	4	0.5854	0.65821	0.995418	12528	1	0.0177	0.052478	0.915108	1075	3
DYNAP	4	0.8231	0.82347	0.995418	15688	1	0.017719	0.052523	0.915108	1076	3
TMEM235	4	0.4709	0.60422	0.995418	11497	1	0.017734	0.052555	0.915108	1078	3
HSPA2	4	0.58621	0.65865	0.995418	12538	1	0.017761	0.052606	0.915108	1079	3
WAS	4	0.93663	0.93683	0.998785	17872	0	0.017858	0.052793	0.915108	1083	3
SERAC1	4	0.96791	0.96802	0.998785	18484	0	0.017924	0.052944	0.915108	1086	3
GPR143	4	0.98597	0.98616	0.999537	18856	0	0.01797	0.053044	0.915108	1087	3
KLHL12	4	0.56033	0.64543	0.995418	12286	1	0.017983	0.053073	0.915108	1088	3
HPGDS	4	0.068868	0.15767	0.979199	3056	1	0.018009	0.053133	0.915108	1090	3
TUBA3C	4	0.81942	0.8199	0.995418	15621	1	0.018106	0.053344	0.915108	1095	3
RNF40	4	0.95601	0.95611	0.998785	18254	0	0.018151	0.053436	0.915108	1096	3
PACSIN3	4	0.73342	0.74833	0.995418	14258	1	0.018176	0.053496	0.915108	1097	3
TMEM145	4	0.8007	0.80242	0.995418	15306	1	0.018188	0.053518	0.915108	1098	3
UAP1L1	4	0.039409	0.10032	0.970338	1973	1	0.01829	0.053742	0.915108	1101	3
USP36	4	0.96219	0.96232	0.998785	18371	0	0.018314	0.053793	0.915108	1102	3
IAH1	4	0.9803	0.98044	0.998785	18756	0	0.018345	0.053854	0.915108	1104	3
GALK1	4	0.88282	0.88291	0.995418	16825	0	0.018447	0.054065	0.915108	1106	3
RTN4	4	0.93537	0.93561	0.998785	17856	0	0.01874	0.054709	0.915108	1117	3
ACSS1	4	0.48044	0.6084	0.995418	11576	1	0.018764	0.05477	0.915108	1118	3
OBSCN	4	0.98143	0.98159	0.998785	18777	0	0.018809	0.05486	0.915108	1120	3
STXBP5L	4	0.7109	0.73256	0.995418	13939	1	0.01881	0.054862	0.915108	1121	3
BDKRB2	4	0.00075854	0.0028218	0.734177	70	1	0.018846	0.054937	0.915108	1122	3
SCUBE1	4	0.14698	0.28582	0.995418	5437	1	0.01888	0.055017	0.915108	1123	3
SULT1A1	4	0.72864	0.74493	0.995418	14194	1	0.018888	0.055035	0.915108	1125	3
POTEB2	4	0.6014	0.66673	0.995418	12689	1	0.018924	0.055123	0.915108	1126	3
PSG7	4	0.7396	0.75282	0.995418	14346	1	0.018924	0.055123	0.915108	1127	3
PRR4	4	0.64826	0.69293	0.995418	13197	1	0.019085	0.055455	0.915108	1132	3
PNLIPRP3	4	0.81046	0.81142	0.995418	15463	1	0.01917	0.055648	0.915108	1137	3
HSCB	4	0.8755	0.8756	0.995418	16688	0	0.019188	0.055685	0.915108	1138	3
SRC	4	0.81612	0.81676	0.995418	15559	1	0.019246	0.055829	0.915108	1139	3
RAB10	4	0.51685	0.62488	0.995418	11890	1	0.019247	0.055829	0.915108	1140	3
MAML3	4	0.90545	0.90548	0.995418	17284	0	0.019258	0.055849	0.915108	1141	3
SP7	4	0.95141	0.95148	0.998785	18165	0	0.019401	0.056164	0.915108	1147	3
CCDC40	4	0.9704	0.97054	0.998785	18531	0	0.019413	0.056186	0.915108	1148	3
MYOT	4	0.047229	0.11595	0.976401	2252	1	0.01947	0.056301	0.915108	1150	3
OR51L1	4	0.9144	0.91446	0.995418	17455	0	0.019505	0.056376	0.915108	1151	3
GRN	4	0.98568	0.98587	0.999537	18850	0	0.019507	0.056378	0.915108	1152	3
R3HDM4	4	0.94714	0.9472	0.998785	18080	0	0.019511	0.056384	0.915108	1153	3
SPATA5	4	0.98001	0.98017	0.998785	18751	0	0.019514	0.05639	0.915108	1155	3
SAR1B	4	0.74873	0.75963	0.995418	14482	1	0.019514	0.05639	0.915108	1157	3
2017-03-02	4	0.8864	0.88645	0.995418	16904	0	0.019571	0.056525	0.915108	1158	3
IGF2	4	0.90485	0.90484	0.995418	17270	0	0.019625	0.056633	0.915108	1160	3
IRF5	4	0.96736	0.96747	0.998785	18468	0	0.019629	0.056642	0.915108	1161	3
SFXN3	4	0.9707	0.97083	0.998785	18539	0	0.019633	0.05665	0.915108	1162	3
SFMBT2	4	0.40697	0.55309	0.995418	10500	1	0.019687	0.056751	0.915108	1165	3
RELB	4	0.22967	0.3707	0.995418	7001	1	0.019695	0.056764	0.915108	1166	3
ELP4	4	0.84381	0.84397	0.995418	16080	0	0.019707	0.056797	0.915108	1167	3
ZC3H11A	4	0.89664	0.89668	0.995418	17096	0	0.01974	0.056866	0.915108	1168	3
SQRDL	4	0.86494	0.86496	0.995418	16475	0	0.019766	0.056921	0.915108	1169	3
HRH3	4	0.84606	0.8462	0.995418	16130	0	0.01988	0.057164	0.915108	1171	3
CYTH3	4	0.93711	0.93729	0.998785	17879	0	0.019886	0.057176	0.915108	1172	3
AKAP5	4	0.97218	0.97234	0.998785	18572	0	0.019918	0.057243	0.915108	1174	3
PRMT7	4	0.38401	0.52936	0.995418	10050	1	0.019945	0.057298	0.915108	1175	3
RALGAPA1	4	0.9046	0.9046	0.995418	17266	0	0.019988	0.057388	0.915108	1178	3
AHNAK2	4	0.51924	0.62597	0.995418	11912	1	0.019992	0.057401	0.915108	1179	3
IRF4	4	0.94741	0.94745	0.998785	18087	0	0.019996	0.057409	0.915108	1180	3
OR5F1	4	0.28557	0.42819	0.995418	8104	1	0.020054	0.057552	0.915108	1183	3
SETX	4	0.62824	0.68139	0.995418	12962	1	0.020123	0.057696	0.915108	1187	3
FZD2	4	0.49599	0.61533	0.995418	11699	1	0.020142	0.057732	0.915108	1189	3
TBC1D2	4	0.88113	0.88126	0.995418	16797	0	0.02017	0.057788	0.915108	1190	3
SLBP	4	0.94948	0.94954	0.998785	18130	0	0.02017	0.057788	0.915108	1192	3
P2RX1	4	0.98305	0.98323	0.998919	18811	0	0.020292	0.058042	0.915108	1197	3
VPS29	4	0.36669	0.51153	0.995418	9713	1	0.02033	0.05811	0.915108	1198	3
DCUN1D4	4	0.96525	0.96539	0.998785	18430	0	0.020334	0.058119	0.915108	1199	3
CETN2	4	0.57748	0.65416	0.995418	12441	1	0.020363	0.058175	0.915108	1200	3
SAP30	4	0.6849	0.71532	0.995418	13625	1	0.020378	0.058208	0.915108	1201	3
DSC2	4	0.569	0.64984	0.995418	12359	1	0.02043	0.058326	0.915108	1207	3
TAF9	4	0.45372	0.59685	0.995418	11364	1	0.020439	0.058348	0.915108	1210	3
MAGT1	4	0.98341	0.9836	0.998919	18818	0	0.02046	0.058395	0.915108	1211	3
MIEF1	4	0.93579	0.93602	0.998785	17859	0	0.020481	0.058434	0.915108	1212	3
KIF18A	4	0.58378	0.65737	0.995418	12511	1	0.020489	0.05845	0.915108	1214	3
HTT	4	0.463	0.60084	0.995418	11438	1	0.02051	0.058493	0.915108	1215	3
ONECUT2	4	0.97376	0.97393	0.998785	18603	0	0.020531	0.058534	0.915108	1216	3
TTC34	4	0.11156	0.23527	0.995418	4508	1	0.020561	0.058592	0.915108	1218	3
UBTF	4	0.51033	0.62186	0.995418	11831	1	0.020561	0.058592	0.915108	1219	3
OSGIN2	4	0.034117	0.089625	0.964037	1777	1	0.020578	0.058625	0.915108	1220	3
WDR6	4	0.22316	0.36401	0.995418	6863	1	0.020582	0.058635	0.915108	1221	3
FAM216A	4	0.82885	0.82912	0.995418	15797	0	0.020613	0.058699	0.915108	1223	3
FAM58A	4	0.28366	0.42622	0.995418	8061	1	0.020641	0.058765	0.915108	1224	3
PLEKHA8	4	0.8708	0.8709	0.995418	16596	0	0.020654	0.058794	0.915108	1225	3
TP53I13	4	0.94288	0.94294	0.998785	18000	0	0.020658	0.058802	0.915108	1226	3
RBM19	4	0.88206	0.88216	0.995418	16812	0	0.020742	0.05897	0.915108	1228	3
ANGPTL2	4	0.95429	0.9544	0.998785	18220	0	0.020768	0.059035	0.915108	1229	3
FCRL5	4	0.50928	0.6214	0.995418	11821	1	0.020832	0.059176	0.915108	1231	3
B3GNT8	4	0.22086	0.36166	0.995418	6804	1	0.020845	0.059206	0.915108	1232	3
NEK8	4	0.62752	0.68099	0.995418	12950	1	0.0209	0.059315	0.915108	1233	3
ZNF812	4	0.83395	0.83414	0.995418	15891	0	0.020934	0.059393	0.915108	1234	3
CYLD	4	0.90735	0.90736	0.995418	17326	0	0.020947	0.05942	0.915108	1235	3
GDPD3	4	0.33475	0.47875	0.995418	9102	1	0.020948	0.05942	0.915108	1237	3
SUN2	4	0.84382	0.84398	0.995418	16081	0	0.020951	0.059427	0.915108	1240	3
MFSD8	4	0.24155	0.38287	0.995418	7229	1	0.021007	0.059556	0.915108	1242	3
FAM168B	4	0.98331	0.98349	0.998919	18816	0	0.021062	0.05967	0.915108	1243	3
CFAP74	4	0.89858	0.89864	0.995418	17136	0	0.021088	0.059726	0.915108	1244	3
LARP7	4	0.97752	0.97764	0.998785	18689	0	0.0211	0.059748	0.915108	1245	3
ZZZ3	4	0.67621	0.70988	0.995418	13515	1	0.021235	0.060047	0.917364	1250	3
ELAVL2	4	0.27781	0.42019	0.995418	7949	1	0.021257	0.060089	0.917364	1251	3
ASB6	4	0.80797	0.8091	0.995418	15420	1	0.021347	0.060292	0.918726	1253	3
MNX1	4	0.45475	0.59732	0.995418	11369	1	0.021429	0.060467	0.918726	1258	3
NKD2	4	0.6738	0.70842	0.995418	13483	1	0.021611	0.060842	0.919591	1262	3
KLRG2	4	0.90193	0.90202	0.995418	17207	0	0.021625	0.060864	0.919591	1263	3
CTSA	4	0.41921	0.56582	0.995418	10738	1	0.021629	0.060875	0.919591	1264	3
ARAP1	4	0.68852	0.71765	0.995418	13666	1	0.02172	0.061075	0.919591	1265	3
PCYT2	4	0.22614	0.36706	0.995418	6917	1	0.02172	0.061075	0.919591	1268	3
SMIM19	4	0.949	0.94905	0.998785	18117	0	0.021873	0.061428	0.919591	1272	3
MTCP1	4	0.91285	0.91293	0.995418	17422	0	0.02198	0.06167	0.919591	1275	3
RPS11	4	0.84384	0.84401	0.995418	16082	0	0.022041	0.061799	0.919591	1280	3
OTP	4	0.97803	0.97813	0.998785	18702	0	0.022041	0.061799	0.919591	1281	3
LRRIQ1	4	0.07362	0.16655	0.979199	3244	1	0.02216	0.062052	0.919591	1283	3
GTF2E2	4	0.53051	0.63119	0.995418	11997	1	0.022163	0.06206	0.919591	1285	3
RP1	4	0.94874	0.94881	0.998785	18112	0	0.022224	0.062188	0.919591	1286	3
ELAVL4	4	0.65133	0.69472	0.995418	13231	1	0.022235	0.062212	0.919591	1287	3
NF2	4	0.97231	0.97247	0.998785	18573	0	0.022242	0.062226	0.919591	1288	3
SH3YL1	4	0.90815	0.90818	0.995418	17343	0	0.022286	0.06232	0.919591	1289	3
PRSS53	4	0.81701	0.8176	0.995418	15572	1	0.022286	0.06232	0.919591	1291	3
SCGB1D1	4	0.49077	0.61302	0.995418	11656	1	0.022286	0.06232	0.919591	1292	3
OR9Q1	4	0.53464	0.6331	0.995418	12037	1	0.022288	0.062327	0.919591	1293	3
TM7SF3	4	0.9249	0.92501	0.995418	17630	0	0.022302	0.062352	0.919591	1294	3
KRT71	4	0.95412	0.95422	0.998785	18217	0	0.022333	0.062427	0.919591	1296	3
FAM19A2	4	0.87891	0.87902	0.995418	16758	0	0.022337	0.062435	0.919591	1297	3
FOXN3	4	0.91589	0.91593	0.995418	17480	0	0.022346	0.062448	0.919591	1298	3
TNIP1	4	0.93187	0.93207	0.998785	17783	0	0.022408	0.062589	0.919724	1299	3
TBL1X	4	0.34536	0.48969	0.995418	9312	1	0.02244	0.062649	0.919724	1301	3
REC114	4	0.81191	0.81276	0.995418	15488	1	0.022524	0.062827	0.920554	1304	3
TCF24	4	0.11515	0.2415	0.995418	4629	1	0.022611	0.063023	0.920554	1307	3
PTPN14	4	0.87983	0.87993	0.995418	16777	0	0.022621	0.063043	0.920554	1308	3
DEFB126	4	0.52955	0.63073	0.995418	11989	1	0.022621	0.063043	0.920554	1309	3
USP8	4	0.80128	0.80296	0.995418	15318	1	0.022699	0.063209	0.921413	1310	3
TEAD1	4	0.89053	0.89055	0.995418	16978	0	0.022712	0.063239	0.921413	1311	3
CNTN2	4	0.36185	0.50646	0.995418	9609	1	0.022934	0.06369	0.921857	1318	3
AGTPBP1	4	0.60168	0.66688	0.995418	12692	1	0.022947	0.063712	0.921857	1320	3
PYDC1	4	0.77751	0.78232	0.995418	14932	1	0.022992	0.063815	0.921857	1321	3
POU2F3	4	0.80413	0.80556	0.995418	15370	1	0.023006	0.063836	0.921857	1323	3
SUV420H2	4	0.50001	0.61719	0.995418	11731	1	0.023031	0.063899	0.921857	1324	3
MAGIX	4	0.36751	0.51238	0.995418	9730	1	0.023033	0.063904	0.921857	1325	3
SLC52A3	4	0.96672	0.96683	0.998785	18454	0	0.023107	0.064073	0.923295	1326	3
TMC4	4	0.95835	0.95848	0.998785	18300	0	0.023119	0.0641	0.923295	1327	3
ADAMTS3	4	0.90213	0.90221	0.995418	17212	0	0.023212	0.064295	0.923935	1330	3
ADORA1	4	0.6951	0.72191	0.995418	13758	1	0.023232	0.064338	0.923935	1331	3
PSG4	4	0.95266	0.95271	0.998785	18188	0	0.023264	0.064398	0.924104	1332	3
C17orf80	4	0.94148	0.9416	0.998785	17970	0	0.023346	0.064593	0.92419	1335	3
C7orf72	4	0.083659	0.18505	0.982257	3601	1	0.023388	0.06468	0.92419	1336	3
CLN3	4	0.72328	0.74113	0.995418	14110	1	0.023392	0.064689	0.92419	1337	3
ZMYM2	4	0.97396	0.97414	0.998785	18608	0	0.023418	0.064743	0.92419	1338	3
MRPL55	4	0.76952	0.77574	0.995418	14815	1	0.02353	0.064986	0.924536	1341	3
ZNF281	4	0.44337	0.5907	0.995418	11232	1	0.023626	0.065172	0.924536	1344	3
CPNE9	4	0.48259	0.60935	0.995418	11593	1	0.023626	0.065172	0.924536	1345	3
ZCCHC12	4	0.67457	0.70888	0.995418	13494	1	0.023668	0.06526	0.924536	1349	3
PLA2G3	4	0.8685	0.86859	0.995418	16543	0	0.023686	0.065299	0.924536	1350	3
THEMIS2	4	0.73725	0.75112	0.995418	14316	1	0.023838	0.06563	0.92717	1353	3
FAM76A	4	0.1848	0.32491	0.995418	6129	1	0.023889	0.065736	0.927292	1355	3
RUFY2	4	0.97628	0.97641	0.998785	18656	0	0.023931	0.065829	0.927922	1356	3
PPT2	4	0.55182	0.64129	0.995418	12207	1	0.023996	0.065971	0.928425	1358	3
CYB5R3	4	0.74088	0.75373	0.995418	14361	1	0.024015	0.066017	0.928425	1359	3
HIST1H2BA	4	0.96767	0.96777	0.998785	18478	0	0.024177	0.06635	0.930854	1362	3
ZMAT3	4	0.76847	0.77488	0.995418	14798	1	0.024285	0.066578	0.930854	1363	3
TSPAN31	4	0.96873	0.96884	0.998785	18500	0	0.024421	0.066864	0.930854	1368	3
GGCX	4	0.89424	0.89421	0.995418	17047	0	0.02444	0.066901	0.930854	1369	3
GABRA2	4	0.20706	0.34752	0.995418	6547	1	0.024468	0.066963	0.930854	1370	3
PHF10	4	0.95325	0.9533	0.998785	18204	0	0.024497	0.067025	0.930854	1373	3
C11orf97	4	0.24509	0.38657	0.995418	7303	1	0.024497	0.067025	0.930854	1374	3
ZNF383	4	0.93104	0.93122	0.998785	17771	0	0.024643	0.067314	0.930854	1376	3
PAPPA2	4	0.95779	0.95791	0.998785	18283	0	0.024662	0.067365	0.930854	1379	3
BARD1	4	0.19196	0.33221	0.995418	6274	1	0.02473	0.067513	0.930854	1382	3
PRRG1	4	0.66312	0.70181	0.995418	13358	1	0.02473	0.067513	0.930854	1383	3
SYCE3	4	0.93383	0.93402	0.998785	17823	0	0.024889	0.067846	0.930854	1389	3
TAPBPL	4	0.95308	0.95312	0.998785	18197	0	0.024956	0.067991	0.930854	1391	3
WFDC3	4	0.94032	0.94046	0.998785	17944	0	0.025036	0.068152	0.930854	1396	3
ADRA1B	4	0.29141	0.43417	0.995418	8226	1	0.025123	0.068321	0.930854	1397	3
SASH3	4	0.39786	0.54361	0.995418	10318	1	0.025137	0.068346	0.930854	1398	3
KAT8	4	0.77094	0.77686	0.995418	14833	1	0.025311	0.068727	0.930854	1405	3
CPXM1	4	0.13334	0.27176	0.995418	5183	1	0.025343	0.068803	0.930854	1407	3
TGDS	4	0.7516	0.76181	0.995418	14521	1	0.025437	0.068984	0.930854	1411	3
ANO1	4	0.74969	0.76036	0.995418	14495	1	0.025469	0.069058	0.930854	1413	3
ZNF587	4	0.97154	0.97169	0.998785	18558	0	0.025473	0.069067	0.930854	1414	3
OR7D2	4	0.96508	0.9652	0.998785	18423	0	0.025483	0.069084	0.930854	1415	3
PIGM	4	0.98706	0.98722	0.999537	18871	0	0.025618	0.069368	0.930854	1418	3
LXN	4	0.51773	0.6253	0.995418	11898	1	0.025764	0.069673	0.930854	1425	3
ANXA2R	4	0.9249	0.92501	0.995418	17577	0	0.025793	0.069727	0.930854	1426	3
MRPL46	4	0.85913	0.85923	0.995418	16364	0	0.02581	0.069758	0.930854	1428	3
IFFO1	4	0.97279	0.97296	0.998785	18588	0	0.025832	0.069811	0.930854	1429	3
C19orf52	4	0.9249	0.92501	0.995418	17595	0	0.025997	0.070161	0.930854	1432	3
DRAP1	4	0.50842	0.621	0.995418	11809	1	0.026076	0.070338	0.930854	1436	3
TBX15	4	0.76151	0.76935	0.995418	14673	1	0.026095	0.070371	0.930854	1437	3
MROH5	4	0.80491	0.80631	0.995418	15381	1	0.026139	0.070466	0.930854	1440	3
SCO1	4	0.9249	0.92501	0.995418	17759	0	0.02614	0.070467	0.930854	1441	3
NMRK2	4	0.12608	0.26041	0.995418	4964	1	0.026356	0.070934	0.930854	1445	3
SPATA6L	4	0.094734	0.2051	0.992499	3950	1	0.026371	0.070965	0.930854	1446	3
PLXNB3	4	0.22692	0.36787	0.995418	6935	1	0.0264	0.07102	0.930854	1448	3
BTN2A1	4	0.97904	0.97919	0.998785	18733	0	0.02642	0.071064	0.930854	1449	3
ABCD3	4	0.65629	0.69764	0.995418	13277	1	0.026454	0.071125	0.930854	1450	3
POLM	4	0.86414	0.86422	0.995418	16460	0	0.026469	0.071162	0.930854	1451	3
CLIC5	4	0.97407	0.97424	0.998785	18613	0	0.026554	0.071348	0.930854	1455	3
PTGR1	4	0.86559	0.8656	0.995418	16489	0	0.026633	0.071514	0.930854	1457	3
MAN1A1	4	0.97887	0.97902	0.998785	18727	0	0.026687	0.071631	0.930854	1459	3
PHB2	4	0.9249	0.92501	0.995418	17553	0	0.02671	0.071685	0.930854	1462	3
MTFP1	4	0.78385	0.78767	0.995418	15037	1	0.026737	0.071736	0.930854	1464	3
DAO	4	0.093689	0.2032	0.991891	3914	1	0.026757	0.071769	0.930854	1465	3
PUS10	4	0.12513	0.25875	0.995418	4938	1	0.026787	0.07183	0.930854	1467	3
ALG12	4	0.7716	0.77739	0.995418	14843	1	0.026846	0.071956	0.930854	1472	3
AAK1	4	0.97859	0.97871	0.998785	18718	0	0.026971	0.072239	0.930854	1477	3
DKK1	4	0.27953	0.42194	0.995418	7976	1	0.027041	0.07238	0.930854	1478	3
PARP10	4	0.33806	0.48214	0.995418	9164	1	0.027091	0.072504	0.930854	1483	3
ADGRA2	4	0.9249	0.92501	0.995418	17627	0	0.027146	0.072615	0.930854	1485	3
MAGEA8	4	0.44781	0.59443	0.995418	11313	1	0.027242	0.072833	0.930854	1489	3
RSPH6A	4	0.76995	0.77608	0.995418	14819	1	0.027317	0.072995	0.930854	1491	3
UGT2B28	4	0.16833	0.30783	0.995418	5815	1	0.027352	0.073067	0.930854	1492	3
DCAF4L2	4	0.98342	0.98361	0.998919	18819	0	0.027398	0.073158	0.930854	1494	3
ESF1	4	0.96931	0.96944	0.998785	18510	0	0.027519	0.073414	0.930854	1499	3
POMGNT2	4	0.98357	0.98375	0.998919	18822	0	0.027567	0.073529	0.930854	1500	3
BMP1	4	0.9249	0.92501	0.995418	17603	0	0.027586	0.073573	0.930854	1502	3
CCDC38	4	0.96763	0.96773	0.998785	18475	0	0.027651	0.073713	0.930854	1503	3
CHIC1	4	0.091475	0.19926	0.991565	3837	1	0.02787	0.074163	0.930854	1509	3
TBC1D10A	4	0.49608	0.61537	0.995418	11700	1	0.0279	0.074217	0.930854	1512	3
DNAJC13	4	0.60962	0.67112	0.995418	12766	1	0.027936	0.07429	0.930854	1513	3
PRLHR	4	0.41702	0.56353	0.995418	10708	1	0.027962	0.074345	0.930854	1517	3
ZNF667	4	0.46201	0.60041	0.995418	11431	1	0.028059	0.074544	0.930854	1522	3
ANKDD1A	4	0.69232	0.72009	0.995418	13715	1	0.02812	0.074681	0.930854	1523	3
FERMT2	4	0.90982	0.90988	0.995418	17364	0	0.028125	0.074688	0.930854	1524	3
C12orf57	4	0.97971	0.97986	0.998785	18746	0	0.028295	0.075014	0.930854	1533	3
PGAM1	4	0.76938	0.77563	0.995418	14812	1	0.028444	0.07533	0.930854	1535	3
EBI3	4	0.93304	0.93324	0.998785	17809	0	0.028626	0.075721	0.930854	1539	3
NSUN2	4	0.98172	0.98188	0.998785	18787	0	0.028778	0.076067	0.930854	1544	3
CPLX3	4	0.95749	0.9576	0.998785	18278	0	0.028792	0.076096	0.930854	1546	3
CNTLN	4	0.96494	0.96508	0.998785	18421	0	0.028797	0.076106	0.930854	1547	3
FAM110A	4	0.8753	0.87539	0.995418	16683	0	0.028823	0.076148	0.930854	1549	3
AP5Z1	4	0.18372	0.32382	0.995418	6112	1	0.028849	0.076198	0.930854	1550	3
UBA52	4	0.9249	0.92501	0.995418	17647	0	0.028862	0.076216	0.930854	1551	3
CBX1	4	0.9439	0.94393	0.998785	18025	0	0.028875	0.076242	0.930854	1553	3
SLC39A2	4	0.28788	0.43059	0.995418	8157	1	0.028964	0.076421	0.930854	1557	3
ABHD6	4	0.64682	0.69209	0.995418	13174	1	0.029037	0.076571	0.930854	1559	3
ZNF138	4	0.76692	0.77362	0.995418	14770	1	0.029039	0.076574	0.930854	1560	3
CDH9	4	0.84061	0.84082	0.995418	16020	0	0.029163	0.076853	0.930854	1563	3
SLC31A1	4	0.72432	0.74185	0.995418	14131	1	0.029215	0.076957	0.930854	1566	3
CHMP5	4	0.86086	0.86093	0.995418	16396	0	0.029226	0.076982	0.930854	1567	3
NACAD	4	0.60034	0.66615	0.995418	12675	1	0.029373	0.077256	0.930854	1571	3
KRTAP7-1	4	0.73491	0.74941	0.995418	14280	1	0.02951	0.07754	0.930854	1578	3
GALE	4	0.9249	0.92501	0.995418	17618	0	0.029552	0.077628	0.930854	1580	3
FAM131B	4	0.81374	0.81451	0.995418	15519	1	0.029584	0.077689	0.930854	1582	3
SLMO1	4	0.97039	0.97052	0.998785	18530	0	0.029627	0.077768	0.930854	1583	3
SLCO1B7	4	0.48663	0.61118	0.995418	11624	1	0.029695	0.07791	0.930854	1586	3
CCS	4	0.8885	0.88852	0.995418	16937	0	0.029713	0.077943	0.930854	1587	3
TRIM50	4	0.59014	0.66068	0.995418	12579	1	0.02978	0.078092	0.930854	1590	3
RASSF7	4	0.73476	0.74929	0.995418	14277	1	0.029807	0.078148	0.930854	1591	3
CCAR2	4	0.89337	0.89334	0.995418	17029	0	0.029812	0.078157	0.930854	1592	3
PRG2	4	0.65652	0.69778	0.995418	13281	1	0.029908	0.078347	0.930854	1593	3
PTPN3	4	0.50565	0.61973	0.995418	11778	1	0.029961	0.078449	0.930854	1595	3
GLRX	4	0.0080602	0.027385	0.918628	554	1	0.029972	0.078471	0.930854	1596	3
LILRB5	4	0.55036	0.64057	0.995418	12193	1	0.029981	0.078488	0.930854	1599	3
ALG10B	4	0.75966	0.7679	0.995418	14645	1	0.030112	0.078775	0.930854	1603	3
PCDHB16	4	0.055403	0.1318	0.977947	2571	1	0.030159	0.078871	0.930854	1604	3
CINP	4	0.94778	0.94783	0.998785	18095	0	0.030191	0.078939	0.930854	1606	3
ZFAND4	4	0.748	0.75907	0.995418	14469	1	0.030197	0.078952	0.930854	1607	3
SPRR4	4	0.051989	0.12522	0.976401	2446	1	0.030234	0.079035	0.930854	1610	3
RAB40AL	4	0.718	0.73745	0.995418	14036	1	0.030266	0.079089	0.930854	1611	3
FGFBP3	4	0.98379	0.98396	0.998998	18826	0	0.030293	0.079159	0.930854	1613	3
SLC27A2	4	0.80793	0.80905	0.995418	15419	1	0.030376	0.079329	0.930854	1615	3
WNT2B	4	0.19876	0.33908	0.995418	6400	1	0.03046	0.079506	0.930854	1617	3
LRFN4	4	0.61843	0.67591	0.995418	12857	1	0.030595	0.079821	0.930854	1621	3
HIST1H2AA	4	0.82324	0.82361	0.995418	15693	1	0.03066	0.079959	0.930854	1623	3
SMR3A	4	0.71818	0.73757	0.995418	14039	1	0.030706	0.080062	0.930854	1625	3
KLF16	4	0.97215	0.97231	0.998785	18570	0	0.030746	0.080133	0.930854	1627	3
ZG16B	4	0.63305	0.68416	0.995418	13019	1	0.030762	0.080165	0.930854	1632	3
RNF215	4	0.38419	0.52955	0.995418	10052	1	0.030878	0.080422	0.930854	1635	3
ACSM5	4	0.062303	0.14515	0.979199	2827	1	0.03092	0.08051	0.930854	1636	3
EIF3B	4	0.97758	0.9777	0.998785	18690	0	0.03099	0.08064	0.930854	1639	3
TMEM95	4	0.95456	0.95466	0.998785	18229	0	0.031051	0.080782	0.930854	1642	3
TEX22	4	0.97144	0.97158	0.998785	18557	0	0.031149	0.080983	0.930854	1645	3
RRP36	4	0.88091	0.88103	0.995418	16792	0	0.031165	0.081022	0.930854	1646	3
LNX1	4	0.9591	0.95919	0.998785	18306	0	0.031193	0.081081	0.930854	1647	3
HKDC1	4	0.65727	0.69824	0.995418	13290	1	0.031224	0.08115	0.930854	1649	3
ANKRD20A1	4	0.82104	0.8215	0.995418	15654	1	0.031356	0.081414	0.930854	1653	3
AMBP	4	0.9769	0.97702	0.998785	18675	0	0.031379	0.081465	0.930854	1654	3
GNPAT	4	0.98382	0.984	0.998998	18827	0	0.031463	0.081628	0.930854	1657	3
QRICH1	4	0.9249	0.92501	0.995418	17713	0	0.031467	0.081635	0.930854	1660	3
LRRC75B	4	0.71401	0.7347	0.995418	13982	1	0.031472	0.081644	0.930854	1661	3
CYC1	4	0.57184	0.65131	0.995418	12386	1	0.031489	0.081672	0.930854	1662	3
NPIPA5	4	0.98006	0.98021	0.998785	18753	0	0.031505	0.081698	0.930854	1663	3
CLCN2	4	0.66701	0.7042	0.995418	13410	1	0.031566	0.081828	0.930854	1665	3
WFDC6	4	0.88232	0.88241	0.995418	16814	0	0.031566	0.081829	0.930854	1666	3
NKX2-8	4	0.9695	0.96962	0.998785	18516	0	0.031681	0.082056	0.930854	1671	3
RASIP1	4	0.65344	0.69592	0.995418	13253	1	0.031709	0.082112	0.930854	1673	3
MEX3D	4	0.88114	0.88127	0.995418	16798	0	0.031744	0.082186	0.930854	1674	3
GPC2	4	0.98728	0.98745	0.999537	18876	0	0.031771	0.082233	0.930854	1675	3
GPA33	4	0.17424	0.31402	0.995418	5927	1	0.031798	0.082284	0.930854	1677	3
ARC	4	0.53195	0.63186	0.995418	12009	1	0.031825	0.082342	0.930854	1678	3
SP3	4	0.69986	0.72514	0.995418	13808	1	0.031831	0.082354	0.930854	1679	3
ABHD5	4	0.14856	0.28742	0.995418	5471	1	0.031864	0.082417	0.930854	1680	3
ZNF687	4	0.94237	0.94246	0.998785	17995	0	0.031925	0.082529	0.930854	1684	3
PCDHAC1	4	0.93376	0.93396	0.998785	17819	0	0.031992	0.082665	0.930854	1686	3
NIFK	4	0.84648	0.84664	0.995418	16135	0	0.031997	0.082677	0.930854	1688	3
TRNAU1AP	4	0.47996	0.6082	0.995418	11571	1	0.032019	0.082717	0.930854	1689	3
TNNT2	4	0.83714	0.83733	0.995418	15955	0	0.032033	0.082747	0.930854	1690	3
LCORL	4	0.87714	0.8772	0.995418	16724	0	0.032076	0.082831	0.930854	1691	3
ZNRF2	4	0.61238	0.67262	0.995418	12789	1	0.032086	0.082854	0.930854	1692	3
LCE1B	4	0.61859	0.67599	0.995418	12859	1	0.032092	0.082864	0.930854	1693	3
KRTAP10-3	4	0.23914	0.38046	0.995418	7184	1	0.032108	0.082897	0.930854	1694	3
OR4A16	4	0.96522	0.96536	0.998785	18427	0	0.032125	0.08293	0.930854	1695	3
TOMM40	4	0.68054	0.71265	0.995418	13577	1	0.032142	0.082968	0.930854	1697	3
DNAH10	4	0.95471	0.95481	0.998785	18231	0	0.032382	0.083449	0.930854	1703	3
PM20D1	4	0.77543	0.78059	0.995418	14898	1	0.032497	0.083689	0.930854	1707	3
EHBP1L1	4	0.94848	0.94855	0.998785	18106	0	0.032527	0.08374	0.930854	1709	3
AARD	4	0.97049	0.97063	0.998785	18534	0	0.032567	0.083826	0.930854	1712	3
IFNAR2	4	0.29805	0.44101	0.995418	8360	1	0.032591	0.083872	0.930854	1713	3
[truncated: 18,189 more rows]

## Sheet: Overlap > 2 gRNAs
1767 common elements in "Rep 1", "Rep 2" and "Rep 3":
[truncated: 1,767 more rows]

[truncated: 2 more sheets: Overlap > 3 gRNAs, HitList]
